# Supplementary material for: Genome-Scale Metabolic Models and Machine Learning Reveal Genetic Determinants of Antibiotic Resistance in Escherichia coli and Unravel the Underlying Metabolic Adaptation Mechanisms
Source: mSystems. 2021 Aug 3;6(4):e00913-20. doi: 10.1128/mSystems.00913-20 (PMC8409726; doi:10.1128/mSystems.00913-20)
Supplement: TABLE S1 [file msystems.00913-20-st001.xls]

## Sheet: Sheet1
Supplementary Table 1 The identified k-mers, their corresponding genes and importance scores obtained by the GBC.

## Sheet: Ampicillin
kmer	Kmer seq	Max importance	pagenome ID	gene	CARD gene	CARD resistance	Locus Tag	MutationDB
2500	GCTGCAATGATAC	0.814815	PGNJHGKE_03840	bla	TEM-1	monobactam;penam;penem;cephalosporin
110	AAATAAAATCAAG	0.0401369	MDCGHMJD_03337	IS1380 family transposase ISEcp1
1310	CAATTTGTGTAGG	0.0300639	OJJIHCAN_03533
2197	GAAGAGTTTGATC	0.0293088	LJDLNOOB_03524	yadV			b0140	yadV
1514	CATCGCCACCCGC	0.0238196	JMBPACKH_04793	folP	sul1	sulfonamide	b3177	folP
702	AGAATCCGTATCT	0.0237725
2483	GCGTTCAATCTGA	0.0232524	LDNFGOON_04313
1922	CGGCCAGCATGGC	0.0217003	OMMEPFDB_05024	Tn3 family transposase Tn2
253	AAGATACGGATTC	0.0202809
1265	CAAAGCCCCACGC	0.0191106	HGNOPCMN_03010	hpaB
2928	TTCCAACCGGAAA	0.0181806	JMBPACKH_04793	folP	sul1	sulfonamide	b3177	folP
1175	ATTAAACTTCGTA	0.0180724	OKBADGMB_02620
384	AATTAAACTTCGT	0.0179768
2047	CTCCATCAGCAAA	0.0170249	MICGFAAP_04957	IS6 family transposase IS26
2576	GGCGGCAGGCCTA	0.0163866
947	AGTTTATCACCAC	0.0158006	MICGFAAP_04957	IS6 family transposase IS26
1461	CAGGCCTAACACA	0.0152262
618	ACGTCGCCTTTTC	0.0151768	OMMEPFDB_05024	Tn3 family transposase Tn2
631	ACTACCATCGGCG	0.0148071	IMMMIOEJ_01819	katE			b1732	katE
2286	GAGGCACTGTTGC	0.014649	MEIDBCGC_05147	Tn3 family transposase ISEc63
1560	CCAATTTGTGTAG	0.0141616
47	AAAATGAATACCA	0.013966	HNMNBDCA_01086
1827	CGATGAGGCAGCC	0.0137716	IKGEHLCD_02112	IS6 family transposase IS26
922	AGTGAACACGTAA	0.0131676	LJDLNOOB_04001	yicJ			b3657	yicJ
2585	GGCTTATTATGCA	0.0130702	OHCLDPAE_01977	dapH
35	AAAAGCCAGCCTT	0.0130117	HPHGNNEP_01905	yjcS			b4083
246	AAGAATCCGTATC	0.0130033	DBJHEJCH_02426
1968	CGTAATGAATTAC	0.0129572
674	ACTGTTGCAAATA	0.0128075	MICGFAAP_04957	IS6 family transposase IS26
2471	GCGGCAGGCCTAA	0.0125645
742	AGATTCAGAATGC	0.0125365	JMBPACKH_04793	folP	sul1	sulfonamide	b3177	folP
1900	CGGAACTTCACGC	0.0122352	JMBPACKH_04793	folP	sul1	sulfonamide	b3177	folP
1913	CGGCAGGCCTAAC	0.0119735	NOAKENBL_02438	feoB			b3409
1383	CAGAAAACGGAAA	0.0112694	FHIFEMBL_03900	Tn3 family transposase Tn2
611	ACGTAATTCATTA	0.0111931	OHOOFPCK_03225
801	AGCGCCGATGGTA	0.0104638	NOAKENBL_00222	metI			b0198
1354	CACGCATCACCTC	0.0103171	ALOBKJIJ_01382	IS6 family transposase IS26
1617	CCATTGGGTGAAA	0.00999787	PMLEEFMJ_02003	pgtC
1108	ATGCACTCAGCGC	0.0096208	JMBPACKH_04793	folP	sul1	sulfonamide	b3177	folP
418	ACACAAATTGGGA	0.00944907
2520	GGAAAATAAAGCA	0.00939742	PDDABEIL_04648	Tn3 family transposase TnAs1
745	AGATTGAACGCTG	0.00908677	CNMIIJNL_03906	cbiH
1181	ATTACGTGTTCAC	0.00891619
728	AGAGTTTGATCAT	0.00863789	IBCKGJNP_04448	yjcS			b4083
2070	CTGACCCCATGCC	0.00862134	LGODNGJG_01108
884	AGGGTTTCCGAGA	0.0086183	JMBPACKH_04793	folP	sul1	sulfonamide	b3177	folP
1762	CCTGACCCCATGC	0.00857915	LGODNGJG_01108
15	AAAAATGAATACC	0.00852287	HNMNBDCA_01086
1981	CGTCAGAGGCAGA	0.00847907	NHEINOEE_04484	Tn3 family transposase Tn2
386	AATTCATTACGAA	0.0083592	EDIDDLAJ_04040
1313	CACAAATTGGGAG	0.00835343
680	ACTTCAAAAATTA	0.00812679	MICGFAAP_04909	traC
241	AACTTCGTAATGA	0.00804651	JFFDMCKI_04564
87	AAACTTCGTAATG	0.00792612
2387	GCAGGCCTAACAC	0.00792171	LJDLNOOB_03723	fsr			b0479	fsr
1240	ATTTTCAGCGTGA	0.00783272	ALOBKJIJ_01382	IS6 family transposase IS26
948	AGTTTGATCATGG	0.00754193	LJDLNOOB_01828	rutA			b1012
2915	TGTCTTATTCAAA	0.00736685	IKGEHLCD_02112	IS6 family transposase IS26
981	ATACCCCAGCGAG	0.00730015	AACIBICC_00995
1660	CCCGTCTTTTATA	0.00729705	NHEINOEE_04484	Tn3 family transposase Tn2
1889	CGCTGTCGCCGGC	0.00729599	EKABMDCA_05081	tetR
2680	GTGAAACGCCGTA	0.00717282	GFODDLLJ_04921
1771	CCTGGTCTTCACC	0.00710953	NGIJOJPN_04831	yhdJ			b3262	yhdJ
2930	TTGAATAAGACAA	0.00708922	IKGEHLCD_02112	IS6 family transposase IS26
1020	ATCAATATAATTA	0.00703377	NHEINOEE_04484	Tn3 family transposase Tn2
1672	CCGAACTCAGAAG	0.00701206
1190	ATTCATTACGAAG	0.00700188
1516	CATCGGCGCTACG	0.00698738	HPHGNNEP_00638
4	AAAAAAGGGAATA	0.00693396	PGNJHGKE_03840	bla	TEM-1	monobactam;penam;penem;cephalosporin
2292	GAGTGAACACGTA	0.00661413
1969	CGTAATTCATTAC	0.0065477	CMJOCMBA_03918
2872	TGAAGCCAGGGCA	0.00644968	LJDLNOOB_04918	IS6 family transposase IS26
1824	CGATCTTTGCCCG	0.00642905	MICGFAAP_04957	IS6 family transposase IS26
705	AGACAAAAGGCTG	0.00632453	IKGEHLCD_02112	IS6 family transposase IS26
683	ACTTCGTAATGAA	0.00631504	NONNOEHD_01702	wbnH
649	ACTGAAATCGCGG	0.00598543	AGMAJFFO_03391
2257	GACGTGATCCTGA	0.00597513	NIIAHANL_04357
208	AACGGCCTGCTCC	0.00584562	NIIAHANL_04357
2110	CTGGCGCGGGGAA	0.00583958	ONGBEJKK_00852
945	AGTTGGCAGCATC	0.00564823	HGDCBKLK_02472
1287	CAACTCCGTTAAA	0.00563132	NHEINOEE_04484	Tn3 family transposase Tn2
1162	ATGTGCAGCTCCA	0.00549719	MICGFAAP_04957	IS6 family transposase IS26
1064	ATCGGCGCTACGG	0.00549644	HPHGNNEP_00638
2084	CTGATGGAGCTGC	0.00544916	MICGFAAP_04957	IS6 family transposase IS26
2840	TCCTCCACCTTCA	0.00543363	HKCJIAFP_04510	pinE			b1158
91	AAAGCACGCTAAG	0.00542576	PGNJHGKE_04820
2686	GTGATGCTGCCAA	0.00536177	HGDCBKLK_02472
2008	CGTTCAATCTGAG	0.00530784
2853	TCGTAACAGCAAA	0.00520601	MICGFAAP_04957	IS6 family transposase IS26
2318	GATGAAGGCACGA	0.00512209	LJDLNOOB_04918	IS6 family transposase IS26
1446	CAGCTCGGGATTC	0.00503261	NHEINOEE_04484	Tn3 family transposase Tn2
1958	CGGTGGTGATAAA	0.00497889	MICGFAAP_04957	IS6 family transposase IS26
2155	CTTTGCCCGTGGC	0.00493635	ALOBKJIJ_01382	IS6 family transposase IS26
1165	ATGTTAAATTATC	0.0049226	KBLMKEIE_01442
2019	CTACCATCGGCGC	0.00489484	IMMMIOEJ_01819	katE			b1732	katE
901	AGTAAGTTGGCAG	0.00478536	PGNJHGKE_03840	bla	TEM-1	monobactam;penam;penem;cephalosporin
28	AAAACGGAAAATA	0.00478101	FHIFEMBL_03900	Tn3 family transposase Tn2
2902	TGGAGCACCTCAA	0.00472715	HGDCBKLK_02472
1852	CGCCAACTTTCAG	0.00467642	NDFJAMLP_00029	xerC			b3811
494	ACCATCGGCGCTA	0.0046323	HPHGNNEP_00638
68	AAACCGTCGGTGA	0.0044878	GMPAINOL_04384	Tn3 family transposase
2410	GCCATGATCAAAC	0.00447187	IMICMAEG_01615
1133	ATGGAGCTGCACA	0.0044014	MICGFAAP_04957	IS6 family transposase IS26
789	AGCCTGCGTGACC	0.00439383	FIEBNIMO_01212	angR
2888	TGCACGCTTAAAA	0.00428501	HPEEBCKE_01124
2791	TATGCGCCTGAAA	0.00423133	ALOBKJIJ_01382	IS6 family transposase IS26
1368	CACTACGCTGACC	0.00421546	OMMEPFDB_05024	Tn3 family transposase Tn2
519	ACCGCACCACATA	0.00412631	PGNJHGKE_03840	bla	TEM-1	monobactam;penam;penem;cephalosporin
206	AACGGAGCACCGT	0.00412257	ONAOPEHB_04174	traN
1887	CGCTGAAAATGCC	0.00410387	ALOBKJIJ_01382	IS6 family transposase IS26
662	ACTGCTCTTTAAC	0.0041033	CDIMGLEM_00947
685	ACTTCTGAGTTCG	0.00409845
1883	CGCTAAGGCCGCC	0.00405055	LJDLNOOB_04058	hepA
10	AAAAAGGCAGCAA	0.00404373	MADAJCLD_04634
2723	GTTTCACTTCTGA	0.0040231	LCJNCHEO_00853	htpG			b0473
109	AAAGTTAGCGATG	0.00401866	IKGEHLCD_02112	IS6 family transposase IS26
1233	ATTTGCAACAGTG	0.00401456	MICGFAAP_04957	IS6 family transposase IS26
2886	TGCAACAGTGCCA	0.00399956	IKGEHLCD_02112	IS6 family transposase IS26
1945	CGGTACTGATCCC	0.00398035	GBHOCCBA_03621	pinE			b1158
1502	CATATTCCTTCCG	0.00397822	NHEINOEE_04484	Tn3 family transposase Tn2
1367	CACTACCATCGGC	0.00397696	LJBKNNLH_04620	yeeJ			b1978	yeeJ
2665	GTCAGAGGCAGAA	0.00393349	NHEINOEE_04484	Tn3 family transposase Tn2
2459	GCGCCGCTGAGAA	0.00391419	IFBKKINJ_00868	mhpB			b0348
2182	GAACACGTAATTC	0.00388442	NECLGBIG_03489
1651	CCCGCGCCAGCGG	0.00384127	ONGBEJKK_00852
1195	ATTCTCCCCGGAG	0.00378141	OMMEPFDB_05024	Tn3 family transposase Tn2
1584	CCAGCCAGACGGC	0.00377667	BBLMHIOI_03723
112	AAATAAAGCACGC	0.0036539	PDDABEIL_04648	Tn3 family transposase TnAs1
2365	GCACCGACCAGCC	0.00364085	PBPIDGBE_04503	ykgC
2072	CTGACGGTATCAG	0.00359199	OMMEPFDB_05024	Tn3 family transposase Tn2
825	AGCTACCCGCGCC	0.0035731	DFACGIEK_04502	Tn3 family transposase TnAs1
1084	ATCTGTGTGGGCA	0.00356878	CNMIIJNL_00624
2832	TCCATCAGCAAAA	0.00356688	MICGFAAP_04957	IS6 family transposase IS26
803	AGCGCGGCCGCGC	0.00355253	AKGGBFLO_05063	bla	CTX-M-15	cephalosporin
1821	CGAGTGCCCACAC	0.00354894
2281	GAGCGATTTTTGA	0.00354084	MPMBJNCK_00956	pepT			b1127	pepT
1111	ATGCATTCCTTCG	0.00353279	CJENNJNP_04829
625	ACGTGTTCACTCT	0.0035235
2889	TGCAGCAATGGCA	0.00346626	PGNJHGKE_03840	bla	TEM-1	monobactam;penam;penem;cephalosporin
1285	CAACGTTGTTGCC	0.00346337	PGNJHGKE_03840	bla	TEM-1	monobactam;penam;penem;cephalosporin
1122	ATGCGGCCTCCAT	0.00345134	IMMMIOEJ_01994
2138	CTTCATTCAGCTC	0.00340933	PGNJHGKE_03840	bla	TEM-1	monobactam;penam;penem;cephalosporin
145	AAATTCCTTTATC	0.00340504	GBHOCCBA_03621	pinE			b1158
2105	CTGGAACAGGAGA	0.0032867	NHEINOEE_04484	Tn3 family transposase Tn2
1258	CAAAAGGGGATGA	0.00326071	MICGFAAP_04957	IS6 family transposase IS26
934	AGTGTGGGGTCTC	0.00324741
359	AATGACTTGGTTG	0.00323846	PGNJHGKE_03840	bla	TEM-1	monobactam;penam;penem;cephalosporin
575	ACGCCCTGAGCGT	0.00320184	GBHOCCBA_03621	pinE			b1158
1635	CCCCCCCCCCCCC	0.00319926
595	ACGGCCTGCTCCA	0.00317227	NIIAHANL_04357
1792	CGAAAAATGAATA	0.00314779	KJJJCJMI_03382
1755	CCTCCGGCGTTCA	0.00307372	GBHOCCBA_03621	pinE			b1158
480	ACCACCCCGTCAG	0.00306632	HGDCBKLK_02472
1867	CGCCTCCATCCAG	0.00305348	PGNJHGKE_03840	bla	TEM-1	monobactam;penam;penem;cephalosporin
1261	CAAAATGGGTGCA	0.00304087	MAEHBEHG_04479	fepA			b0584
1747	CCTACGCCCAGCG	0.00303422	GGAGKCDD_00005	srfAA
1389	CAGAAGCTGGGCG	0.00302783	LJDLNOOB_04918	IS6 family transposase IS26
1896	CGCTTTTCAAAAG	0.00300712	HBEJMDOA_04428	insJ			b3557
2283	GAGCGTCAGACCC	0.00299517	GPEFLDHB_04671	Tn3 family transposase
2157	CTTTTAAATTGAA	0.00298927	EGOBPOHB_00943	rfbX			b2037
1848	CGCATGCCCGTTC	0.00298855	LJDLNOOB_04918	IS6 family transposase IS26
2877	TGACAGGCAACCA	0.00297283	GINBIIKF_04881	neo	APH(3'')-Ib	aminoglycoside
2177	GAAATGCGCTATA	0.00297174	GGAGKCDD_00005	srfAA
617	ACGTCGCAAGACG	0.00295046
1059	ATCGAACTGGGGG	0.0029393	FIEBNIMO_01212	angR
2069	CTGACCCCAAAAA	0.00293144	BDFOFLOO_02611
1597	CCAGTCAGAATGC	0.00292666	GINBIIKF_04881	neo	APH(3'')-Ib	aminoglycoside
2185	GAACATGGCGACC	0.00290781	CDCEEHCM_04178	Tn3 family transposase
1929	CGGCTTAGCGTGC	0.00289841	PGNJHGKE_04820
2270	GAGAGGTAGGGCA	0.00282217	FIPJMEHM_04803	insJK
1047	ATCCGGCAACAGG	0.00280787	NPAEBHGL_01544
1987	CGTCATCGTCTGC	0.00280386	MPNMGPKC_04520	insAB-1
827	AGCTCAATGATGA	0.00278873	FIEBNIMO_01212	angR
2910	TGGTTGTAAATAA	0.00278692	PJDCLFDA_03238	arnC			b2254	arnC
1684	CCGCATCAGCGGC	0.00278305	KMLNKAFC_04118
2374	GCACTGACGCCAC	0.00277674	FIEBNIMO_01212	angR
2871	TGAAGCAATTGAA	0.00277475	OMMEPFDB_05024	Tn3 family transposase Tn2
2352	GCAACGGCATGGC	0.00276403	NHEINOEE_04484	Tn3 family transposase Tn2
51	AAAATGGGTGCAG	0.00276049	MAEHBEHG_04479	fepA			b0584
2309	GATCATCAAAACC	0.00275438	CNMIIJNL_04811	ydjH			b1772
1971	CGTACGCTGGTAC	0.00274679	ALOBKJIJ_01382	IS6 family transposase IS26
2102	CTGCTCTTTAACA	0.00273075	HPHGNNEP_02293	Aspartate racemase
1722	CCGGGGCGGTTCA	0.002706	PKILAHFO_04929	ltrA
2786	TAGTGATTTTTGA	0.00270506	ODLBAFPB_03691
527	ACCGCGCCAGCGG	0.00270022	AIKDLDGL_04918	Tn3 family transposase ISSba14
2733	TAAATGAAATTCA	0.00269939	CLJIDKMF_01353
2709	GTTATCTACACGA	0.00266169	PGNJHGKE_03840	bla	TEM-1	monobactam;penam;penem;cephalosporin
236	AACTGCGCTGATC	0.00265861	FIEBNIMO_01212	angR
1090	ATGAAGCCATACC	0.00264707	PGNJHGKE_03840	bla	TEM-1	monobactam;penam;penem;cephalosporin
994	ATAGCTATCATTG	0.00264668	AHMEOBKP_04648	ppsB
2560	GGCAGGCCTAACA	0.00263599
1185	ATTATTAGTCTGG	0.00263452	HANPMFHH_01113	gatC			b2092
1698	CCGCTACCGGTCG	0.0026121	KBLMKEIE_04212
2201	GAAGTGAAAATGA	0.00260976	FIEBNIMO_01212	angR
1242	ATTTTCCGTTTTC	0.00259108	FHIFEMBL_03900	Tn3 family transposase Tn2
1591	CCAGCTCCGGGTA	0.00258926	NHEINOEE_04484	Tn3 family transposase Tn2
2049	CTCCCGAAACTCA	0.00258206	MCBLPEBN_03249
1546	CATTTCCCCGAAA	0.00256899	PHOOACJB_04488	ykgE			b0306
2908	TGGTGAAAGTAAA	0.00256335	PGNJHGKE_03840	bla	TEM-1	monobactam;penam;penem;cephalosporin
1578	CCAGAAGAACAGA	0.00253104	CBJMHALP_05043	ppsE
635	ACTCACCAGTCAC	0.00252825	PGNJHGKE_03840	bla	TEM-1	monobactam;penam;penem;cephalosporin
1980	CGTCAACGGAGCA	0.00251934	ONAOPEHB_04174	traN
1424	CAGCCCGCTACGG	0.00249664	ECMNLHNC_04746
2547	GGATGGTGACCAC	0.00247635	GBHOCCBA_03621	pinE			b1158
1882	CGCTAACTTTGCA	0.0024748	IKGEHLCD_02112	IS6 family transposase IS26
2634	GGTGCTCCGTTGA	0.00246864	ONAOPEHB_04174	traN
2865	TCTGTTATTACCA	0.00245577	NHEINOEE_04484	Tn3 family transposase Tn2
318	AATAAGTTTTCAA	0.0024472	BOACDICB_03239
2486	GCTAACTTTGCAA	0.00244206	IKGEHLCD_02112	IS6 family transposase IS26
1107	ATGCAAAAGTTTA	0.00243929	MBJPHNPO_01768	cmoM			b0921
1349	CACCTGGTCTTCA	0.0024338	NGIJOJPN_04831	yhdJ			b3262	yhdJ
1008	ATATGGATGACGG	0.00242547	MPNMGPKC_04520	insAB-1
2929	TTCCCGGCAACAA	0.00242449	PGNJHGKE_03840	bla	TEM-1	monobactam;penam;penem;cephalosporin
2394	GCATGGGAAACGC	0.00240314	OMMEPFDB_05024	Tn3 family transposase Tn2
1781	CCTTCCAGAAAAC	0.00239448	LJDLNOOB_04918	IS6 family transposase IS26
26	AAAACCGCCACTG	0.00238352	LJDLNOOB_04918	IS6 family transposase IS26
1714	CCGGCACCGTGTC	0.00236981	PDDABEIL_04762	clpB			b2592
536	ACCGGGCTGAATC	0.00234894	NHEINOEE_04484	Tn3 family transposase Tn2
2724	GTTTCCTCATTCA	0.00234226	KBLMKEIE_04212
2165	GAAAAATGAATAC	0.00232567	CJJJFGLL_05093
1984	CGTCAGGTGGCAC	0.00230107	NOAKENBL_03101
2893	TGCCCGGCGTCAA	0.00230053	PGNJHGKE_03840	bla	TEM-1	monobactam;penam;penem;cephalosporin
2636	GGTGGAGCAGTAC	0.00229489	OMMEPFDB_05024	Tn3 family transposase Tn2
1738	CCGTCGGTATATC	0.00229126	NHEINOEE_04484	Tn3 family transposase Tn2
1961	CGGTTCTGTGAAA	0.00227969	NOAKENBL_00336
1753	CCTCCATCCAGTC	0.00226479	PGNJHGKE_03840	bla	TEM-1	monobactam;penam;penem;cephalosporin
1524	CATGAGCAGAAAA	0.00224688	IBJMMGBM_05111	sopB
2294	GAGTTCCCCGCGC	0.00224676
1918	CGGCATGGGGTCA	0.00224435	LGODNGJG_01108
1303	CAATACGGTGCTC	0.00224302	ONAOPEHB_04174	traN
391	AATTCTGGCAGAA	0.00222994	FFBMPBID_04857	nmpC			b0553	nmpC
1262	CAAACCGTCGGTG	0.00222767	GMPAINOL_04384	Tn3 family transposase
370	AATGCGCCGGCGG	0.00222529	NHEINOEE_04484	Tn3 family transposase Tn2
1897	CGGAAAATAAAGC	0.00221948	PDDABEIL_04648	Tn3 family transposase TnAs1
724	AGAGCAGCATACA	0.00220902	HGEDACAE_04860
2663	GTCAACGGAGCAC	0.00218877	ONAOPEHB_04174	traN
708	AGACCCCACACTA	0.00218699
850	AGGAGATCGGTGA	0.00218149	KPHJLHCI_04698	Tn3 family transposase
2237	GACCGACTGATAA	0.00218004	OMMEPFDB_05024	Tn3 family transposase Tn2
538	ACCGTAGCGACAG	0.00217468
822	AGCGTTCAATCTG	0.00217108
2535	GGAGCACCTCAAA	0.00216096	HGDCBKLK_02472
2702	GTGTATGCGGCGA	0.00215042	PGNJHGKE_03840	bla	TEM-1	monobactam;penam;penem;cephalosporin
1717	CCGGCATTTTCAG	0.0021404	ALOBKJIJ_01382	IS6 family transposase IS26
2569	GGCCGCCAGGCAA	0.00213343
2467	GCGCTAAGGCCGC	0.00212594	JIOBPPIA_01836
1986	CGTCATCAATGAA	0.00212486	HKCJIAFP_04510	pinE			b1158
7	AAAAAGAAAGAGC	0.00210992	MDCGHMJD_03337	IS1380 family transposase ISEcp1
172	AACATCTGGCAAG	0.00207943	JMNFJECK_04500	insAB-1
2383	GCAGCATCACCCA	0.0020745	HGDCBKLK_02472
360	AATGACTTTAGCA	0.0020677	MDCGHMJD_03337	IS1380 family transposase ISEcp1
2083	CTGATGAAGCGTC	0.00205651	GBHOCCBA_03621	pinE			b1158
1088	ATGAAAATACGCA	0.00205607	KJNGLKDP_04465	Tn3 family transposase Tn3
115	AAATATCCTCCGG	0.00205034	FHIFEMBL_03900	Tn3 family transposase Tn2
1033	ATCAGTACTGATG	0.00203679	DDPBJEJE_04548	nmpC			b0553	nmpC
1227	ATTTCAGAGGTAA	0.00201696	OMMEPFDB_05024	Tn3 family transposase Tn2
681	ACTTCAAGGCGCT	0.00201202	HBEJMDOA_04428	insJ			b3557
2677	GTCGTGTAGATAA	0.00200918	PGNJHGKE_03840	bla	TEM-1	monobactam;penam;penem;cephalosporin
2178	GAAATGGAAAAAC	0.00200916	ALOBKJIJ_01382	IS6 family transposase IS26
425	ACACGGCTGCGGC	0.00200168	PBLKMPAM_04561
642	ACTCGAAGATACG	0.00198612
1401	CAGATAATGCCCG	0.00197594	MPNMGPKC_04520	insAB-1
1569	CCACCGTGCCGTC	0.00197168	DPLLGPGM_04495
161	AACAGAAGGTTTA	0.00196812	EBNKPAEE_00079
2014	CGTTTCAGTTTGC	0.00196759	ALOBKJIJ_01382	IS6 family transposase IS26
817	AGCGTCGCCATAG	0.00196579	MPNMGPKC_04520	insAB-1
2909	TGGTGCAACGGAA	0.00196261	GBHOCCBA_03621	pinE			b1158
1695	CCGCGCACATTTC	0.0019537	NOAKENBL_02755	hycI			b2717
2684	GTGATATGGATGA	0.00195285	MPNMGPKC_04520	insAB-1
2586	GGCTTTCATGGCA	0.00195127	NHEINOEE_04484	Tn3 family transposase Tn2
2062	CTGAAATGGAAAA	0.00194431	ALOBKJIJ_01382	IS6 family transposase IS26
1444	CAGCTCCATCAGC	0.00194193	MICGFAAP_04957	IS6 family transposase IS26
1697	CCGCGTGCATGCC	0.00194102	DFACGIEK_04502	Tn3 family transposase TnAs1
2584	GGCTGGTCACTAA	0.00193126	NHEINOEE_04484	Tn3 family transposase Tn2
2024	CTATATCATTTTC	0.00192206	FIEBNIMO_01212	angR
926	AGTGATTTTTGAA	0.00191851	ODLBAFPB_03691
146	AAATTCTTGAAGA	0.00189622	GBHOCCBA_03621	pinE			b1158
2594	GGGCACTCGAAGA	0.00189485
1917	CGGCATGAACATC	0.0018738	PMLEEFMJ_03322	thiK			b1106
1654	CCCGGCGCTGGAG	0.00187301	LJDLNOOB_03317	ligB			b3647
2005	CGTTACCGGAGCA	0.00185985	FIEBNIMO_01212	angR
526	ACCGCCGGCGCAT	0.0018397	NHEINOEE_04484	Tn3 family transposase Tn2
1400	CAGAGGGAAAATA	0.00183062	NHEINOEE_04484	Tn3 family transposase Tn2
918	AGTCTATTAATTG	0.0018305	PGNJHGKE_03840	bla	TEM-1	monobactam;penam;penem;cephalosporin
2207	GAATCCCGCCTGA	0.00182904	MPNMGPKC_04520	insAB-1
341	AATCCCGCCTGAA	0.00182695	MPNMGPKC_04520	insAB-1
541	ACCGTCGTTGTTG	0.00182679	CIAPIHFF_02822
667	ACTGGCTGCAAAG	0.00182488	EPOIHACG_04587	Tn3 family transposase TnAs1
1099	ATGAGTAAACTTG	0.00182312	NKHIPBDL_03387	yfjI			b2625
2149	CTTTAACAATTTA	0.00179	EJCEMPEL_04180
2858	TCTATTTCGTTCA	0.00178792	PGNJHGKE_03840	bla	TEM-1	monobactam;penam;penem;cephalosporin
2205	GAATAGCCCCTAA	0.00177951	EFLKBNMG_00541
2926	TTATTAGCTTCAA	0.00177019	JEGJGEGG_03700	tdh			b3616

## Sheet: Aztreonam
kmer	Kmer seq	Max importance	pagenome ID	gene	CARD gene	CARD resistance	Locus Tag	MutationDB
998	AGACTGCTTCTCA	0.512508	LJDLNOOB_04406	amiB			b4169
1995	CATCTTTGCTGCA	0.483484	GMDMDIHE_02520	virF
3760	TCAAGAGTGAACA	0.43827
974	AGAATATCATCAA	0.434135	MBJPHNPO_01796
3158	GCAGCACCTGGCA	0.423158	AAFBFMNH_04594	insAB-1
2303	CCTCCCGACTGCC	0.370948	OIFNCHII_04832
210	AACCACCTTTCAA	0.357547	DEKOBAOM_02321	ybcK			b0544
3484	GGGGTTCTCCTGA	0.347444	CNMIIJNL_03712
126	AAAGGTGGTTGTA	0.339742
3157	GCAGCAAAGATGA	0.325229	GMDMDIHE_02520	virF
1420	ATCATTGCAGCAA	0.324917	LDABHIMD_03474
3154	GCAGAGTTTATTA	0.31931	EFKABJDO_04120	cpsB			b2049
3271	GCGCGATTTAGCC	0.319252	AAFBFMNH_04594	insAB-1
1003	AGAGCAACACTCA	0.310046	MBJPHNPO_03748
2735	CTCAGGAGAACCC	0.302629
1314	ATAACTTGCAGAG	0.302416
2014	CATTATTTACAAC	0.297799	DFKLGCIM_00712
10	AAAAATCACTATT	0.295976	AGHKLHFH_04869
1011	AGAGTTTATTAAG	0.284835	CNMIIJNL_00651
3195	GCCAGATCACCGC	0.276265	JLMMCMDI_04696	bla	CTX-M-55	cephalosporin
2954	GAAGCAGTCTAAA	0.250449
3224	GCCGCTGAGAAAA	0.227277
968	AGAAGCAGTCTAA	0.207943
3706	TACGCGTAAAACA	0.167954	AAFBFMNH_04594	insAB-1
2487	CGCGCCGCTGAGA	0.165469	NOAKENBL_04664	ychQ			b1213
859	ACGTGTTCACTCT	0.163248
57	AAAATTGAGTGTT	0.147039
3548	GTAAATAATGTTA	0.125422	GMFIIHDP_01546	spaO
1660	CAAAAATGATTGA	0.122377	KMHJMNPN_01056
344	AAGCTAATAAAAA	0.110763	BAJFNDLP_03551
324	AAGCAGTCTAAAT	0.109003
3835	TCTCAAGAGTGAA	0.098792
675	ACCCTTGCCATCC	0.0942468	AFJJBFFJ_05175
1269	AGTGATTTTTGAA	0.0940582	BPDFNCGH_02787
1016	AGATACGAAATAA	0.0909369	CNMIIJNL_00632	ydiK			b1688
840	ACGTACAGCAAAA	0.0907683	JLMMCMDI_04696	bla	CTX-M-55	cephalosporin
3643	GTTCTCCTGAGAA	0.0862566	IBCKGJNP_03770	ltxB
2763	CTCTGTAGCGGGA	0.0774023	LJDLNOOB_00504
1854	CAGATTCGGTTCG	0.0745258	JLMMCMDI_04696	bla	CTX-M-55	cephalosporin
788	ACGCTAGCCGGGC	0.0689199	JLMMCMDI_04696	bla	CTX-M-55	cephalosporin
2578	CGGGCGGTTGCCC	0.0664301	DFLGBDMJ_03977	insAB-1
1703	CAAGACCAAAGAG	0.0624272	FFFKMJLC_03687
3778	TCACTTTTCTTCA	0.0623786	JLMMCMDI_04696	bla	CTX-M-55	cephalosporin
3757	TCAACACGGATAA	0.0606126	JKEHNMJC_00036
2047	CCACCTTTCAATC	0.0602643
553	ACACCGCCATTCC	0.0586548	JLMMCMDI_04696	bla	CTX-M-55	cephalosporin
1726	CAATGGCCGCTGG	0.0578323	JKEHNMJC_00036
1395	ATCACTATTTCAC	0.0564334	CNMIIJNL_02228	aaeB			b3240
2778	CTGACCCCATGCC	0.0561178
2315	CCTGACCCCATGC	0.0556177
2622	CGTAATTCATTAC	0.0554494	OHOOFPCK_03225
761	ACGATGATGAATC	0.0545338	JBDILKLP_04455	rhsD			b0497
3331	GCTACTGTTGCCA	0.0513557	CNMIIJNL_01564	mleN
3792	TCATTGCAGCAAA	0.0502052	BODNIJCK_04032
1689	CAACAACGTGAAG	0.050116	JKEHNMJC_00036
2955	GAAGGAACGTTGA	0.0471556	CNMIIJNL_01155
2558	CGGCATGGGGTCA	0.0463477
2074	CCAGCTGTCGGGC	0.0460622	BMHFLKKD_04652
308	AAGACGGTTGTTG	0.0459493	AAFBFMNH_04594	insAB-1
3117	GATTTTCTGGTGC	0.0453174	MIKLELJE_04773
3585	GTCCTGAAGGAAC	0.0425161	NOAKENBL_02133
3541	GGTTGTGAGGTTA	0.0424106	NIIAHANL_04488
644	ACCATAATAAAAT	0.0418522	JKEHNMJC_00036
3661	TAAAATCAAAAAA	0.0402977	HGNOPCMN_01844	fdtC
1844	CAGAGCAACACTC	0.0391245	MBJPHNPO_03748
3624	GTGGTTGTAAATA	0.038425
3060	GATAAACAAAAAC	0.038301	OAKLIGDF_03161
172	AAATTGAAGAGTT	0.0381103	ELGCNMED_03821
212	AACCAGGAACCAC	0.0379635
2354	CGAAAGTTGTTCG	0.0378623	BDFOFLOO_01208	arsA
2594	CGGTATTAGCTAC	0.0378237	CNMIIJNL_00922
1377	ATCAAAAAATCTG	0.0367001	JLMMCMDI_04696	bla	CTX-M-55	cephalosporin
3911	TTACGTACGTAAA	0.0366195
2212	CCGCCAGCGTTCA	0.0365268	LJDLNOOB_00272	yfbS			b2292
3603	GTGAAACGCCGTA	0.0362611	GPKONEEO_03907
237	AACGACTTCTTTG	0.03595	DDPBJEJE_04548	nmpC			b0553	nmpC
1542	ATGTAATCATGAA	0.034375	DDPBJEJE_04447
135	AAAGTTGTTCGTG	0.0339619	PKMCBKGG_04403	traD
1578	ATTATTTACAACC	0.0338928
2268	CCGGTAATCAGTA	0.033762	DJNNCAGH_04512
3569	GTATCCAGCGACA	0.0329449	NOAKENBL_01706
1143	AGGAAGCAGGCAG	0.032915	JLMMCMDI_04696	bla	CTX-M-55	cephalosporin
2559	CGGCATTTTCAGC	0.0325208	JKEHNMJC_00036
2356	CGAACACCAGTGA	0.0314907	ABGBHNAB_04868	srpC
3523	GGTGCAGCGAGCA	0.0313876	JLMMCMDI_04696	bla	CTX-M-55	cephalosporin
2859	CTTACGGCCCGTA	0.0306704	KHDKPPBK_05070
2521	CGCTTCCGTTTCA	0.030544	MBJPHNPO_01982
971	AGAAGTGAAACGC	0.0300836	CNMIIJNL_04413	yiaU			b3585
3689	TAATTCATTACGA	0.029956	HEJFAJAD_04751
423	AATAGTCCCTAAA	0.0299292	GMFIIHDP_01821
304	AAGAATATCATCA	0.0299207	MBJPHNPO_01796
1105	AGCGCGGTGGTCC	0.0298273	OEBNPCPK_04557
2021	CATTGCAGCAAAG	0.0292291	KMHJMNPN_01062
1840	CAGACATTTTTCA	0.0291051	CNMIIJNL_03289	ndvB
25	AAAACTTGCCGAA	0.0289438	JLMMCMDI_04696	bla	CTX-M-55	cephalosporin
1757	CACCAGAAAATCA	0.0282751	DFLGBDMJ_00326	cat3	catIII	phenicol
1122	AGCTAATACCGCA	0.0282079	LJDLNOOB_02614	kefF			b0046
1793	CACGCTGAAAATG	0.0279929	JKEHNMJC_00036
1627	ATTTACAACCACC	0.0276006
2479	CGCGATTTAGCCC	0.0271879	AAFBFMNH_04594	insAB-1
1204	AGGTCAATGGCCG	0.0269516	JKEHNMJC_00036
1142	AGGAACGTTGAAG	0.0266576	CNMIIJNL_01155
3324	GCTAAATCGCGCC	0.0264627	AAFBFMNH_04594	insAB-1
826	ACGGGGTAGTGAT	0.0264326	DFDLHDEC_00013
2695	CGTTTGAGCAGAG	0.0262634	JKEHNMJC_00036
2406	CGATTTAGCCCCG	0.0260278
3316	GCGTATTATGCAC	0.0260142	HANPMFHH_01114	gstB			b0838
745	ACGAAATAACAAC	0.0258668	DPOMFLAL_04689
378	AAGGTGGTTGTAA	0.0255389
824	ACGGGCACCGGCC	0.0253496	JKEHNMJC_00036
1510	ATGCTCGCTGCAC	0.0249132	JLMMCMDI_04696	bla	CTX-M-55	cephalosporin
3412	GGATGCCCTGGCA	0.0246053	GENPLIFF_04519
2639	CGTCAAGGACATA	0.0245396	DFDLHDEC_00010
1037	AGCAACAACTGGC	0.0244152	NMCLFFAB_04825	ydcM
2240	CCGCTGGGTTCAG	0.0243801	JKEHNMJC_00036
494	AATGTCTGGTATA	0.0242937	DDPBJEJE_04447
3231	GCCGGGCAACCGC	0.0238182	DFLGBDMJ_03977	insAB-1
269	AACTCAGAAGTGA	0.0237463	MFMNOMHN_03335
3841	TCTGAGTTCGGCA	0.0234042
2601	CGGTGCAGCGAGC	0.0232031	JLMMCMDI_04696	bla	CTX-M-55	cephalosporin
1612	ATTGATGATATTC	0.023065	CNMIIJNL_03828	arsB			b3502
2238	CCGCTGACCCGGC	0.0222564
2629	CGTAGGTTTCATC	0.0220972	JKEHNMJC_00036
2046	CCACCTGACCCCA	0.0216104	LENNFLAE_00172	pitA			b3493	pitA
2294	CCTATCAACGTCG	0.0215497
639	ACCAGGAACCACG	0.0214169
3181	GCATTGCTGCAGC	0.0212823	ONJKJBAG_04488
1457	ATCGTGACCAACA	0.0211897	KMPAKACB_05009	aacA4	AAC(6')-Ib-cr	fluoroquinolone;aminoglycoside
839	ACGTAATTCATTA	0.0210791	OHOOFPCK_03225
1121	AGCTAATAAAAAA	0.0209722	BAJFNDLP_03551
1300	ATAAACATCCAGA	0.0209354	FEDCEEAL_01517
1602	ATTCTTCGTGAAA	0.0208796
346	AAGCTGAATTTCG	0.0204567	DMLIMDBC_04481	yicI			b3656	yicI
3914	TTATGATTAATAA	0.0203735	JHAOBMKP_04798
2923	GAAATCCGCCCAC	0.0201211	HNJHPADL_04609
358	AAGGCCGGTGCCC	0.0200908	JKEHNMJC_00036
1249	AGTCGAACGGTAA	0.0200112
664	ACCCCTGTTACCG	0.019932	ELCFLDOE_03756	yjiC			b4325
3863	TGATGCAGCTACA	0.0198631	DDPBJEJE_04548	nmpC			b0553	nmpC
381	AAGTACTGACGTA	0.0197763	DMLIMDBC_04481	yicI			b3656	yicI
3301	GCGGTATTCAGCC	0.0197748	MBJPHNPO_01982
630	ACCACTTCACCTC	0.0196563	JLMMCMDI_04696	bla	CTX-M-55	cephalosporin
2995	GACCACCGCGCTA	0.0194692	LJDLNOOB_01396	namA
638	ACCAGCGTACGGC	0.0192475	JKEHNMJC_00036
2800	CTGATTTAACAGA	0.0191384	JLMMCMDI_04696	bla	CTX-M-55	cephalosporin
116	AAAGGCCGGCATT	0.0187755	JKEHNMJC_00036
1280	AGTTCGGCATGGG	0.0187231	FEPKGHDM_03307
1801	CACGGGGTAGTGA	0.0185817	DFDLHDEC_00013
2586	CGGTAATCAGTAC	0.0185491	DJNNCAGH_04512
1714	CAAGTACTGTTCC	0.0184111	KMPAKACB_05009	aacA4	AAC(6')-Ib-cr	fluoroquinolone;aminoglycoside
3641	GTTCCTGCGGCCA	0.0183213	KJCGCJPD_05203
1356	ATATAGTTTTCAG	0.0180794	DDPBJEJE_04447
3676	TAAGCCGTCTTCA	0.0178003	JKEHNMJC_00036
483	AATGGCCGCTGGG	0.017756	JKEHNMJC_00036
1879	CAGCCGGAAGGTC	0.017486	AFJJBFFJ_05175
175	AACAACGAAAGTT	0.0174476
3258	GCGATTTAGCCCC	0.0174213	AAFBFMNH_04594	insAB-1
2115	CCCACCTGACCCC	0.0169641
621	ACCAAAGAGGGGG	0.0169599	JOEDADIB_03046
1172	AGGCCTGCCGCCA	0.0169045	LENNFLAE_01941
1360	ATATCCAACGATA	0.0168156	ONEPMOKK_04520
2155	CCCGCGATTCATC	0.0167964	JKEHNMJC_00036
719	ACCTAGATTCTAC	0.0167835	DMLIMDBC_04481	yicI			b3656	yicI
2829	CTGGCGGCAGGCC	0.0167821	NOAKENBL_03353	acrD	acrD	aminoglycoside	b2470	acrD
2721	CTCAACAACGTGA	0.0166578	JKEHNMJC_00036
3386	GGAATCCGCCCAC	0.0163615	JCOGOGCC_04525
1261	AGTGACATCGTCC	0.0162628	JLMMCMDI_04696	bla	CTX-M-55	cephalosporin
3498	GGTAATACGCAAC	0.0160932	MBJPHNPO_01969
417	AATACCGCATAAC	0.0159972
2900	CTTTTGCCGTCTA	0.0159892	LJDLNOOB_04292	bamA			b0177
742	ACGAAAAATGAAT	0.015988
3125	GCAAGACCAAAGA	0.0156533	OCNDPHAK_04229
2470	CGCCTATGGTCGC	0.0155686	JKEHNMJC_00036
1824	CACTTCTGAGTTC	0.0154009
2733	CTCAGAAGTGAAA	0.0152751	MFMNOMHN_03335
1595	ATTCGTGATATCA	0.0150327	JPBFIDCF_00127
3733	TATCATTGCAGCA	0.0148798	FBMGOPCG_04492	yqiH			b3047
238	AACGATAAAGCGG	0.0148003	NOAKENBL_02120	ibpA			b3687
1764	CACCCGGCCTATC	0.0146807
2969	GAAGTGGCAGATC	0.0146721	JKEHNMJC_00036
3839	TCTGAAGAGTCCA	0.0144746	DDPBJEJE_04447
1466	ATCTGACGCTGGG	0.0143556	JLMMCMDI_04696	bla	CTX-M-55	cephalosporin
3629	GTGTTTTTTATTA	0.0140995	AGPBJPKB_02343
312	AAGAGGGGGACCT	0.0140044
3649	GTTTCACTTCTGA	0.0140044	LENNFLAE_03448	htpG			b0473
63	AAACAGTGTCACG	0.0139547	DDPBJEJE_04447
296	AAGAAACATCTTC	0.0139424	GCPLADEG_03068	dcm			b1961
2246	CCGGACGGTACGG	0.0138202	DFDLHDEC_00013
3783	TCAGGTGGGACCA	0.0137545	ODLLCKOI_00377
2966	GAAGTGAAACGCC	0.0137218	CNMIIJNL_04413	yiaU			b3585
1892	CAGCGGCCAGCCA	0.0136074	AAFBFMNH_04594	insAB-1
2369	CGAATTGAGCGGC	0.0135286	AAFBFMNH_04594	insAB-1
3421	GGCAGAGAAAGCA	0.0134378	ODDOLDPA_04659
1855	CAGATTTTTAAAG	0.0132955	CNMIIJNL_01083
2219	CCGCCTATGGTCG	0.0132102	JKEHNMJC_00036
379	AAGGTGTGGAGCT	0.0131601	DFDLHDEC_00013
2577	CGGGCGCTTTATC	0.0131391	JKEHNMJC_00036
3210	GCCCGAAGGTCCC	0.0130865
3138	GCACCGAAGCTGC	0.0130501	GMFIIHDP_00138
3282	GCGCTTGCGCATA	0.0129417	MGIGGBAB_00665
2833	CTGGGCGAAATGC	0.0128388	JKEHNMJC_00036
2067	CCAGCCGTGCCAG	0.0128171	NOCEHFNC_01316
772	ACGCAGTGATGCC	0.0127131	KMPAKACB_05009	aacA4	AAC(6')-Ib-cr	fluoroquinolone;aminoglycoside
498	AATTAAAAGGTCT	0.0126982	DOHOGLCG_04185	insJK
528	ACAAAGTGGTAAG	0.0126634
1399	ATCACTTTTAGAA	0.0124996	DDPBJEJE_04447
808	ACGGATGGCTGGC	0.0124483	AAFBFMNH_04594	insAB-1
1821	CACTGGTGTTCGG	0.0124279	ABGBHNAB_04868	srpC
905	ACTGCTGCCTCCC	0.0124029	KPFKKKIJ_01667	mltF			b2558
2495	CGCGGTGGTCCCA	0.0122306
137	AAATAAAGACCTT	0.0121924	DDPBJEJE_04447
2894	CTTTGCCCGTGGC	0.012109	JKEHNMJC_00036
2865	CTTCACAGGCTTA	0.0120839
356	AAGGCCGCCAGGC	0.0117502	CNMIIJNL_03211	fhuB			b0153
3228	GCCGGCATTTTCA	0.0116011	JKEHNMJC_00036
2928	GAACAACGGCAAA	0.0114753	MIKLELJE_00953
3684	TAATACCGCATAA	0.011448
2795	CTGATGTCCGGCA	0.0113689	CNMIIJNL_01462	fhlA			b2731
2590	CGGTACGCACCAG	0.0113651	LJDLNOOB_04445	cpdB			b4213	cpdB
2223	CCGCGACCCGCAG	0.0113333	HNJHPADL_04609
1610	ATTGATAGTAGTG	0.0113003	DDPBJEJE_04447
1450	ATCGCTGCGCTTA	0.0112883	LENNFLAE_03185	agaD			b3140
2438	CGCCACGCTGGGA	0.0112782	JKEHNMJC_00036
1530	ATGGGGTCAGGTG	0.0112726	MBJPHNPO_00423	adiC			b4115
1948	CAGTGGGCGCCGC	0.0110793	AAONODCJ_04465
732	ACCTTCACTGATC	0.0110721	NKHIPBDL_02140
3233	GCCGGGGCCGCAC	0.0110467	JKEHNMJC_00036
1558	ATGTTAAATTATC	0.0109946	LOOEDCME_03199
1128	AGCTGATAATTTA	0.0109687	JCNIOBON_02719
471	AATGATTGAAAGG	0.0109532	OAMPGNPB_02740	ybcK			b0544
777	ACGCCCATAATGC	0.0109337	DFLGBDMJ_03977	insAB-1
3118	GCAAAAACTTGCC	0.0109321	JLMMCMDI_04696	bla	CTX-M-55	cephalosporin
1584	ATTCAGGGAACGG	0.0109308	DFDLHDEC_00013
3119	GCAAACACGCCGC	0.0109269	MIKLELJE_03433
1738	CACACAGATTGTC	0.0109185	LENNFLAE_04309	yoaE			b1816	yoaE
3577	GTCACTTAAAAAA	0.0109105	DFLGBDMJ_03977	insAB-1
426	AATATCCAACGAT	0.010782	ONEPMOKK_04520
794	ACGCTGGCGGCAG	0.0107748	OGIMDELO_01923
3622	GTGGAGCCAGAAA	0.0107649	DFDLHDEC_00010
1907	CAGGAGAACCCCG	0.0105813	CNMIIJNL_03712
333	AAGCGCAGCGATG	0.0105323	LJDLNOOB_04150
317	AAGATATGTAATC	0.0104867	DDPBJEJE_04447
721	ACCTCAAAAACAC	0.0104104	NDMDIDCD_04124
2370	CGACACCCCGACC	0.0103526	LJDLNOOB_02744	ygiC			b3038
2247	CCGGAGAAACGCA	0.0103343	PBLKMPAM_04485	insC-1			b0360
1825	CACTTTCACAGAA	0.0102292	LENNFLAE_03245	paaK			b1398
3139	GCACCGCCGGACA	0.0102227	MBJPHNPO_03530
488	AATGGGTGAAAGC	0.0102179	DMLIMDBC_04481	yicI			b3656	yicI
2825	CTGGCAACTGCAA	0.0101921	CHINHAPF_04668
3005	GACGAGTGGCGGA	0.0100985	NOAKENBL_03551	cirA			b2155
3894	TGTCACGCTGAAA	0.0100297	JKEHNMJC_00036
2523	CGCTTGCTGATTA	0.00998267	AAFBFMNH_04594	insAB-1
2311	CCTGAAATTAAAA	0.00996708	DOHOGLCG_04185	insJK
955	AGAAACCGGTATG	0.00993754	JKEHNMJC_00036
3203	GCCATGATCAAAC	0.00989049	IMICMAEG_01615
2609	CGGTGGTCCCACC	0.00986829
2082	CCAGGGGATCACC	0.00984844	JKEHNMJC_00036
2653	CGTCGCAAGACCA	0.00981573	OCNDPHAK_04229
3276	GCGCGGTGGTCCC	0.00973314	OEBNPCPK_04557
2648	CGTCATCGTCTGC	0.00972723	HPNAIJJK_04624	insAB-1
847	ACGTCAGACGGGC	0.00971243	JKEHNMJC_00036
820	ACGGCTGGGACGG	0.00969119	AAFBFMNH_04594	insAB-1
2085	CCAGTCTGCCTCC	0.00968507	JLMMCMDI_04696	bla	CTX-M-55	cephalosporin
3461	GGCTTTAATTAAA	0.00965216	DDPBJEJE_04447
2336	CCTTCAGGCGGGA	0.00959151
2663	CGTCTTCGCCGCC	0.00954893	AAFBFMNH_04603	rhsD			b0497
2327	CCTGGCGGCCTTA	0.00952172	CNMIIJNL_03211	fhuB			b0153
939	ACTTCTGAGTTCG	0.00947941
1213	AGGTGGGACCACC	0.00945441
80	AAACTCTTCAATT	0.00941976	KPFKKKIJ_03120	rapA			b0059	rapA
1502	ATGCCGAACTCAG	0.00938556	CNMIIJNL_02268
1509	ATGCGGTATTAGC	0.00938268	FGJJLNED_04071
2493	CGCGGCCGGTTAC	0.00936247	AAONODCJ_04465
1456	ATCGTCTGCGCGG	0.00931242	HPNAIJJK_04624	insAB-1
2266	CCGGGTGTGTAAG	0.00925809
377	AAGGTCCCCCTCT	0.00915966
1429	ATCCCAGCGTGGC	0.00914096	JKEHNMJC_00036
1739	CACACAGCACCGG	0.00912196	LCLKONGN_04618
3131	GCAAGTGTCAAAC	0.00911436	CHINHAPF_04668
3268	GCGCCGATTATCC	0.00901061	JKEHNMJC_00036
1421	ATCCAACGATATA	0.00899452	ONEPMOKK_04520
3305	GCGGTGGTCCCAC	0.00894988
702	ACCGGGCCGTCGA	0.00891014	JKEHNMJC_00036
2712	CTATATCGTTGGA	0.00890003	ONEPMOKK_04520
3172	GCAGTTGCCAGAC	0.00886738	CHINHAPF_04668
2538	CGGATAAAGCGCC	0.00884372	JKEHNMJC_00036
3368	GCTTAACCTCACA	0.00878533	PPDABJAN_00081
241	AACGCAGGCTGCA	0.00876154	FEDCEEAL_01517
2767	CTGAAATGGACGA	0.00872746	DFLGBDMJ_03977	insAB-1
2184	CCGAACTCAGAAG	0.00869459
65	AAACCGATCCAGG	0.00862977	KMPAKACB_05009	aacA4	AAC(6')-Ib-cr	fluoroquinolone;aminoglycoside
2392	CGAGTGGCGGACG	0.00860436
548	ACACCATAAAGAT	0.00859762	MBJPHNPO_03508
2806	CTGCAGCAATGCC	0.00858498	BGBPELDF_03865	dinG			b0799	dinG
1135	AGCTGCTGGCGCA	0.00855821	APKEOMFO_04836
2543	CGGATTTCCACAC	0.00852011	LCLKONGN_04618
2188	CCGAAGGTCCCCC	0.00850989
753	ACGACTTCAAGGC	0.00848918	GENPLIFF_04532	insJ			b3557
2206	CCGCAGGTTCCCC	0.00845798	PBLKMPAM_04555
2676	CGTTAAACACCGC	0.00842791	JLMMCMDI_04696	bla	CTX-M-55	cephalosporin
1514	ATGGAATAGCCCC	0.00840258	HOFBIDMP_02585
2645	CGTCATAAAACTC	0.00835163	CNMIIJNL_04755
2043	CCACCCCGCGTCA	0.00831522	LJDLNOOB_04949
1381	ATCAACGTCGTCG	0.00830184	NOAKENBL_03491
2079	CCAGGCCTCAGCA	0.00827591	JKEHNMJC_00036
3555	GTAAGTGACCAGA	0.00825999	JLMMCMDI_04696	bla	CTX-M-55	cephalosporin
1120	AGCGTTCTGTAAG	0.00817743
1025	AGATTGAACGCTG	0.00806089	CNMIIJNL_03906	cbiH
190	AACACGTAATTCA	0.00805423	KGKGJGDA_05560
2142	CCCCTGTTACCGC	0.00804895	ELCFLDOE_04947
290	AACTTGAACAACA	0.00804124	DDPBJEJE_04447
658	ACCCCATGCCGAA	0.00802745
3665	TAAATGGCGGAAA	0.00787561	LJDLNOOB_02817	rcsC			b2218
657	ACCCATTTTGTTG	0.00783516	CNMIIJNL_00857	iaaA			b0828
2791	CTGAGTTTTTTAA	0.00781993	DFLGBDMJ_03977	insAB-1
331	AAGCCTGTGAAGG	0.00781823	PDDABEIL_03856
1224	AGTAACGATAAAG	0.00780926	HOFBIDMP_04049	yihP			b3877
830	ACGGTAGCTAATA	0.00772622	CNMIIJNL_00922
480	AATGCTTGACTCT	0.00765168
3267	GCGCCCTGTATCA	0.0075928	LBFADFMO_04646	yeeS			b2002
3378	GGAAATCCGCCCA	0.00758876	LCLKONGN_04618
2814	CTGCGCTTACACA	0.00753355
3016	GACGTGCGCCACA	0.00752976	DFLGBDMJ_03977	insAB-1
3200	GCCAGGTGCTGCC	0.00747034	AAFBFMNH_04594	insAB-1
734	ACCTTCGGGCCTC	0.00746044
1898	CAGCTACTGAAGG	0.00744888	EGJHFDGM_03822
3355	GCTGGCAGACTCA	0.00744286	ONEPMOKK_04520
1464	ATCTCTGCTCTCA	0.00742247
1189	AGGGCGCGGCTGG	0.00741058	JGMHNEMA_02682
473	AATGATTTTCTGG	0.00735644	OODBKHGA_04939
242	AACGCATCGCTGC	0.00734607	MBJPHNPO_01467	garD			b3128
978	AGAATTAGCCTGA	0.00733234	DOHOGLCG_04185	insJK
3247	GCGACGGGCGCGC	0.00730245	HGPKGIBC_02375
1140	AGCTTTGCTGTTA	0.00728125	JKEHNMJC_00036
1779	CACCTTCACAGGC	0.00727554	LENNFLAE_03575	yeeJ			b1978	yeeJ
1818	CACTGCGTGTTCG	0.00727541	KMPAKACB_05009	aacA4	AAC(6')-Ib-cr	fluoroquinolone;aminoglycoside
193	AACAGAAGGTTTA	0.00722692	EBNKPAEE_00079
551	ACACCCCGCGCCG	0.00721742	BBACNGHM_04923
1699	CAACGTTCCTTCA	0.00720646
3810	TCCGCGCAGACGA	0.00720279	HPNAIJJK_04624	insAB-1
281	AACTGGTAAGCTG	0.00719272	FLKANOPL_03987
2330	CCTGTAACCATCA	0.00716692	GENPLIFF_04532	insJ			b3557
1039	AGCAACAGGCCAA	0.00716219	HNJHPADL_04609
2447	CGCCATCAGCAAC	0.00711716	PBLKMPAM_01237
1799	CACGGCACCGGCG	0.00711249	LCLKONGN_04618
5	AAAAACTCTGCTT	0.00709082	JKEHNMJC_00036
570	ACAGAGCCCACAC	0.0070852	MBJPHNPO_00339
3866	TGCAACAGTGCCA	0.00708223	ICLELMKD_04696	xerC			b3811
622	ACCAAGTCTCAAG	0.00704723
3653	GTTTCGTTTTCAA	0.00704091	DFDLHDEC_00010
1223	AGTAACGAAGTTG	0.00703341
3886	TGGAGCACCTCAA	0.00702617	KBBJGCLL_04333	rapA			b0059	rapA
111	AAAGCTGCATACC	0.00699952	JKEHNMJC_00036
2452	CGCCATTTAAAAA	0.00699302	NOAKENBL_00520	rimL			b1427
685	ACCGCATCATTCA	0.00698764	NGHKPOFM_04529
1194	AGGGGCTATTCCA	0.0069212
2230	CCGCGTCACCGTA	0.00691146	CNMIIJNL_00229	oppA			b1243	oppA
3408	GGATCAAGCTGAA	0.00689586	MBJPHNPO_02255
3674	TAACTACTGGAAA	0.0068831	CONDIFAL_00180
3447	GGCGCCGCAGGCA	0.00687299	DFDLHDEC_00013
3127	GCAAGAGGCCCGA	0.00683048
2914	GAAAATGCCGGCC	0.00682234	JKEHNMJC_00036
2743	CTCCCGCCGTATC	0.00680876	CNMIIJNL_04700
3868	TGCAGGCCTGAAA	0.00676929	DDPBJEJE_04548	nmpC			b0553	nmpC
3798	TCCATCAGCAAAA	0.00675927	PCKICJGD_04862
576	ACAGATTGTCTGA	0.00674024
2183	CCCTTTTGAAAAG	0.00672645	GENPLIFF_04532	insJ			b3557
2961	GAAGGTCCCCCTC	0.00672377
1877	CAGCCATCCGTCA	0.00671511	AAFBFMNH_04594	insAB-1
2204	CCGCAGCCGGCAG	0.00671295	KADKBJIN_04663
875	ACTCAGAAGTGAA	0.00664782	MFMNOMHN_03335
3892	TGGTTGTAAATAA	0.00661689	DMBOEBHA_01735	arnC			b2254	arnC
150	AAATCAGTAAGTT	0.0065682	GLFLKFDA_00078	insJK
954	AGAAACAGAAGCC	0.00654836	JCBCLHGO_02785
2185	CCGAAGACGTGCG	0.00647107	DFLGBDMJ_03977	insAB-1
1034	AGCAAAGCTGCAT	0.00646942	JKEHNMJC_00036
2666	CGTGACCGCCGCC	0.00646333	DKKBMGGM_04043
2740	CTCCAGTGTGGCC	0.00644294	DFLGBDMJ_03977	insAB-1
1680	CAAAGTGGTAAGC	0.00644161	LJDLNOOB_03063	fic			b3361
1754	CACCACCCCGTCA	0.00643531	BDFOFLOO_00060	yadN			b0141
3885	TGCTTTTCCGCAA	0.00639513	JLMMCMDI_04696	bla	CTX-M-55	cephalosporin
1550	ATGTCTGGTATAA	0.00637148	DDPBJEJE_04447
1245	AGTCATTGGAGAA	0.0063664	PBLKMPAM_00564	mngB			b0732
1951	CAGTGTCAGCCCG	0.00636291	MBJPHNPO_01982
3411	GGATGAAACCTAC	0.00635992	JKEHNMJC_00036
3570	GTATCCTGTCATA	0.00635614	DFLGBDMJ_03977	insAB-1
3909	TTACCTTAAAGAA	0.00635601	EGJHFDGM_00041
3028	GACTTTGTCATGC	0.00632478	AAFBFMNH_04594	insAB-1
1788	CACGCATCACCTC	0.00632047	OAKLIGDF_05308
3743	TATGGCACCACCA	0.00630858	JLMMCMDI_04696	bla	CTX-M-55	cephalosporin
2037	CCACACAGCACCG	0.0062944	LCLKONGN_04618
1928	CAGGTGGGACCAC	0.00628637
2699	CTAAGGCCGCCAG	0.00628189	LJDLNOOB_04413

## Sheet: Cefepime
kmer	Kmer seq	Max importance	pagenome ID	gene	CARD gene	CARD resistance	Locus Tag	MutationDB
857	AGAGTTTATTAAG	0.522378	CNMIIJNL_00651
1756	CCAGCTGTCGGGC	0.450312
361	AATCAATGCCACA	0.445653	PKMCBKGG_04709	bla	CTX-M-1	cephalosporin
1701	CATTCCGTTTCCG	0.438857	PKMCBKGG_04709	bla	CTX-M-1	cephalosporin
2760	GGCGACGGCAACC	0.437095	PKMCBKGG_04709	bla	CTX-M-1	cephalosporin
845	AGAGATGACCCAC	0.407021	OMMEPFDB_05042	IS3 family transposase ISKpn11
1925	CCTCCCGACTGCC	0.400715	PKMCBKGG_04709	bla	CTX-M-1	cephalosporin
2439	GACGTACAGCAAA	0.304797	FBEPLJCP_02637
258	AAGAGATGACCCA	0.246933
700	ACGTACAGCAAAA	0.218303
2394	GAAGAGTTTGATC	0.187945	KMPAKACB_04989	IS1380 family transposase ISEcp1
1015	AGGTCCCAGGTCA	0.140744	PKMCBKGG_04709	bla	CTX-M-1	cephalosporin
2903	GTGGGCGACAGCA	0.13275
1467	CAATGTGTGAGAA	0.126828
1989	CGACCCCTAAGGC	0.0985986	PNNNEDHB_04296	IS21 family transposase ISEc12
925	AGCGCAGCGATGC	0.0981369	PKMCBKGG_04709	bla	CTX-M-1	cephalosporin
2305	CTGGTCGGACATC	0.0955493	MBJPHNPO_05239	ssb			b4059
1667	CATCAAACATTAA	0.0876071	KMPAKACB_04989	IS1380 family transposase ISEcp1
2490	GATAAACAAAAAC	0.0811423	MIFGFPIN_00045
1950	CCTTAATATCTCA	0.0793899	CJHGDFFO_04395	folA	dfrA25	diaminopyrimidine	b0048	folA
867	AGATGAGTTTTGA	0.0788845	NIIAHANL_04488
153	AACACGATGATGA	0.078119	LJDLNOOB_03524	yadV			b0140	yadV
567	ACCCTTGCCATCC	0.0756641	LGFFCJGP_04634	yedW
2836	GGTTGTGAGGTTA	0.0714013
253	AAGACGCCCCAGC	0.0710351
988	AGGCTCATAAGAC	0.0675273
2217	CTCAAACATCACC	0.066392	LJDLNOOB_03313	putative protein
560	ACCCGAAGATGAG	0.063783	KHGHOLHI_04017	IS6 family transposase IS26
328	AAGTGCTCACACA	0.0630167	NHNJCHFA_04949	Tn3 family transposase
1227	ATCGTGTTGCGAA	0.0628586	MNPEEKGE_04072
635	ACGATGATGAATC	0.0618596	LDOLDFIL_01129
242	AAGAAACATCTTC	0.0589058
1779	CCCACAACCCAGG	0.0568922	GGPONHPC_02158
2343	CTTGCGGCCGTAC	0.0537528	LCLKONGN_04618
2660	GCGTCTTATGAGC	0.052852	KHGHOLHI_04017	IS6 family transposase IS26
3082	TCGTGTTGCGAAA	0.0525879
894	AGCATTTTATTAT	0.0510616	PKMCBKGG_04709	bla	CTX-M-1	cephalosporin
1228	ATCTCAAAACTCA	0.049686	DFDLHDEC_04698	argI			b4254
792	ACTTTATCGTGCT	0.0496836	GBGDKIJA_04758	Tn3 family transposase ISPsy42
264	AAGATGAGTTTTG	0.0480986	CNMIIJNL_03219	degP			b0161
2761	GGCGATGAAGGAC	0.0472641	PCKICJGD_04862	pinE			b1158
688	ACGGTAACAGGAA	0.0471733	HPOGHCOJ_04733
2049	CGCCTCTGACTGC	0.0464689	GCPLADEG_03068	dcm			b1961
1193	ATCATCGTGTTGC	0.0454696	GJICBEGF_03039
2461	GAGACTCACGAAC	0.0452507	AAFMBIGD_04455	aacA4	AAC(6')-Ib10	aminoglycoside
1115	ATAAGGGTTGCGC	0.044417	ABGBHNAB_05001	Tn3 family transposase TnAs1
2991	TAGGGGATTCGAA	0.0436652	AEKIEDPI_04237
2452	GACTGCCAGGGCA	0.0429914	MFEDHKMK_03686	fimD			b4317
2222	CTCAAGCTTGCCA	0.042802	DFHEKAAJ_04570
1152	ATATCTCAAACAT	0.041846	DFDLHDEC_04687	IS110 family transposase ISEc76
1211	ATCGCAGATTAGC	0.0418324	CJJJFGLL_04470
571	ACCGACGCTTATC	0.0418176
2390	GAAGAAGGCCTTC	0.0406007	KHGHOLHI_04017	IS6 family transposase IS26
720	ACGTTAATCGGGG	0.0401108	OKNPKLII_03134
2263	CTGAAATGGAAAA	0.0398053	AKOJBCAF_04413	clpP			b0437
2338	CTTGAAATACCAC	0.0397487	KHGHOLHI_04017	IS6 family transposase IS26
1947	CCTGTTACCGTTC	0.0391685	JIPMFJKM_04508	insAB-1
449	ACAACTTTCGTTG	0.0381899	FEOIBNND_04506	insAB-1
1342	ATTCATCATCGTG	0.0374755	PCKICJGD_04862	pinE			b1158
178	AACCCCGCTTTCT	0.036636	HBLDFFBJ_04505	Tn3 family transposase TnAs1
2127	CGGGTGTGTAAGC	0.0364281	CBJMHALP_01273
2926	GTTGGGTAGGGGA	0.0356528	PKMCBKGG_04709	bla	CTX-M-1	cephalosporin
2612	GCCGGGTGTGTAA	0.0355412	JAPLEOMO_05119	Tn3 family transposase Tn3
2792	GGGGTCGACTCAC	0.0348576	FGCIEKGL_04588
2111	CGGCTGGGACGGA	0.0346056	AAFBFMNH_00131	IS6 family transposase IS26
962	AGGAATATGACCT	0.0345159	LBFADFMO_02513	tyrB			b4054
224	AACGTTAATCGGG	0.0344123	JCNIOBON_04752
2666	GCTACGCGAAGAA	0.033966
1743	CCAGAAAATTCCG	0.033464	OGIMDELO_01923
2956	TAATATCTCAAAA	0.0333709
1116	ATAAGTAACGATA	0.0329594	PDDABEIL_03856
1162	ATCAAACTCTTCA	0.0317501
1301	ATGGTTCAAACAC	0.0317295	AONLICOO_00789
745	ACTCATCTTCGGG	0.0309651	NHNJCHFA_04949	Tn3 family transposase
664	ACGCTTATCGCAG	0.0305332	PCKICJGD_04862	pinE			b1158
3108	TGCAATGGCATAA	0.030341	MNPEEKGE_04072
282	AAGCTGAGCACCG	0.0301531	PABACNKJ_03701
268	AAGCCTGTGAAGG	0.0297675
2387	GAACGCTCCCCTA	0.0296678	JGMHNEMA_03043
1229	ATCTCAAACATCA	0.0295683
2073	CGCTCCCCTACCC	0.0291828	KHGHOLHI_04017	IS6 family transposase IS26
2527	GATTGTATTTTCC	0.0290831	DFACGIEK_04453
3113	TGCGTGCAAAGCA	0.0290529	NOAKENBL_02928	dxr			b0173
2216	CTCAAAACTCATC	0.0288225	LCLKONGN_03681
698	ACGTAATCAGCAA	0.0285985	AAFMBIGD_04455	aacA4	AAC(6')-Ib10	aminoglycoside
2731	GGATCAAGCTGAA	0.0283389	KFMKEAJE_03515
104	AAAGTGCTGTCGC	0.0282128	CJHGDFFO_04395	folA	dfrA25	diaminopyrimidine	b0048	folA
525	ACATGTTATGGGG	0.0282084	FGCIEKGL_04588
366	AATCAGCAAGCGA	0.0282039	NHNJCHFA_04949	Tn3 family transposase
2226	CTCACAACCCGAA	0.0281096	NBCHBJKD_04833
1775	CCATTGCACTAAC	0.0277263	JJNOIBDG_04395
194	AACCTCACAACCC	0.0274412	OEBNPCPK_04010	rhsA			b3593
2626	GCGACTAAGCGTA	0.0273218	JIPMFJKM_04508	insAB-1
1070	AGTGCAATGGCAT	0.0270148	PKMCBKGG_04709	bla	CTX-M-1	cephalosporin
36	AAAATACAATCTC	0.0269865	FEOIBNND_04506	insAB-1
1918	CCTCACAACCCGA	0.0268474	PKMCBKGG_04709	bla	CTX-M-1	cephalosporin
2750	GGCCATCGCTCAA	0.0263797	PABACNKJ_04493
2240	CTCCCCTACCCAA	0.0263172	LCLKONGN_04618
3025	TCAAACTTTTAAA	0.0261582
2099	CGGATGGAGCTGA	0.0260155	CNMIIJNL_04602
740	ACTCACCCTGCCC	0.0259946
156	AACACGGCTTCAT	0.0259078	EPADNKCO_04806	bla	CTX-M-15	cephalosporin
2550	GCACCGCGGCCGC	0.0257119
2932	GTTTTGCTCTTTA	0.0255168	JGMHNEMA_04310
514	ACATCAAACATTA	0.025452	MNPEEKGE_04072
794	ACTTTCGTTGTTC	0.0252271	HNJHPADL_04609
1067	AGTGATGGCCGCG	0.023944	PNNNEDHB_04296	IS21 family transposase ISEc12
1572	CAGATTTTTAAAG	0.0238455
2019	CGATTTTACGTCA	0.0233074	EADFJJML_05028	Tn3 family transposase Tn3
600	ACCTCACAACCCG	0.0232486	PCKICJGD_04862	pinE			b1158
1059	AGTGAACCTTTGC	0.0231843	KHGHOLHI_04017	IS6 family transposase IS26
1469	CACAACCCGAAGA	0.0230846	CNMIIJNL_01083	citF			b0615	citF
3054	TCCATCAGCAAAA	0.0230211	BOACDICB_04823	nohA			b1548
2841	GTAAGCCTGTGAA	0.0230125	CNMIIJNL_00632	ydiK			b1688
656	ACGCTCCCCTACC	0.0229693	NOAKENBL_03236	cutC			b1874
2351	CTTTCGTTGTTCA	0.0226459	HGKICIEL_04824	IS21 family transposase ISPpu7
2346	CTTTAATGTTTGA	0.0222466	MNPEEKGE_04072
2420	GACAGCGACTTCC	0.0222439
26	AAAAGCAAGGCGT	0.0221566
1258	ATGAGTTTTGAGA	0.0220909	AONLICOO_00789
622	ACGAAAGTTGTTC	0.0219665	LJDLNOOB_04087	citA
972	AGGATTAGCCAAC	0.0218295	ANGMCJBG_04320
446	ACAACGAAAGTTG	0.0216681	MNPEEKGE_04072
2829	GGTGGTGCGTAAC	0.0216148	KHGHOLHI_04017	IS6 family transposase IS26
2364	GAAAATGCAAAAC	0.0215776
2501	GATCAAGCTGAAA	0.0215338	JIPMFJKM_04508	insAB-1
2947	TAACGTCGCAAGA	0.0213404	KHGHOLHI_04017	IS6 family transposase IS26
51	AAAATTGAGTGTT	0.021293	KHGHOLHI_04017	IS6 family transposase IS26
1438	CAACCCGAAGATG	0.0209162
2465	GAGATATTAAGGC	0.0208833	DGNNDPEH_04253
7	AAAAAGCATAATC	0.0204813	BGJIBNLE_04402
2542	GCAAGCGATATAC	0.020431	PKMCBKGG_04709	bla	CTX-M-1	cephalosporin
754	ACTCTGCAAGTTA	0.0200789	AAFMBIGD_04455	aacA4	AAC(6')-Ib10	aminoglycoside
1577	CAGCAATGTGTAG	0.0200232	JCNIOBON_02719
2250	CTCGCCGGAAGAC	0.0197136	AAFBFMNH_00131	IS6 family transposase IS26
85	AAAGCTGAATTTC	0.019707	DNLIKJAP_02621	xerC			b3811
1075	AGTGCGAATGCTG	0.0196026	FEOIBNND_04506	insAB-1
2229	CTCACCCTGCCCC	0.019366	BGJIBNLE_04850
266	AAGCAGTGGGAGC	0.0191282	ELCFLDOE_05032	Tn3 family transposase Tn3
1409	CAAACATCACCCG	0.0190404
2920	GTTCGATCCCGCA	0.0189866	JFGPJDHD_03451	wbbK			b2032
3003	TATCCAACCTGCA	0.0188216	LBFIJKML_04373
933	AGCGTCAGATTCC	0.0187711	KADKBJIN_03966
3122	TGTCACGCTGAAA	0.018558	LJDLNOOB_01572	rhaS			b3905
2603	GCCCTGGCAGTCA	0.0185063	LJICKPKB_04834	iucA
2077	CGCTGGGCGTATC	0.018474	LDOLDFIL_03891
2865	GTCAGCATTCGCA	0.0183989	MHLDMLAB_00503
462	ACACCGCCATTCC	0.0183188
2726	GGAGTCAGGGAGA	0.0180485	PGNJHGKE_03835	yokD	AAC(3)-IId	aminoglycoside
2315	CTTAATATCTCAA	0.0178284
1405	CAAAAGGGGATGA	0.0177662	JFGPJDHD_03451	wbbK			b2032
1136	ATACGCCCAGCGG	0.0177294	HPNAIJJK_03108
544	ACCAGCGTACGGC	0.0175397	HKBBDEEN_00508	pys1
186	AACCGCAGACCTC	0.0173875	AIKFIDCJ_04941
463	ACACCTTCACAGG	0.0173362	FEOIBNND_04506	insAB-1
2518	GATGGCCGCAGGA	0.01731	KHGHOLHI_04017	IS6 family transposase IS26
860	AGATACGAAATAA	0.0172866	NELAHHLJ_05119
356	AATATGTTAAATT	0.0171337	FGCIEKGL_04588
2175	CGTCGTCGTCTTC	0.0170781	KHBJIFEI_03120
2506	GATCGACATTCAC	0.0170313
444	ACAACCCGAAGAT	0.0169954
136	AAATTCAGCTTTC	0.0169881	MNPEEKGE_04072
970	AGGAGTCAGGGAG	0.0168534	OLEHJJKL_03891
2334	CTTCGGGTTGTGA	0.0168402	BGJIBNLE_04402
1464	CAATGGCATAAGC	0.0167556
3024	TCAAACTCTTCAA	0.0167474	ELCFLDOE_05032	Tn3 family transposase Tn3
2928	GTTGTGAGGTTAA	0.0167304	ODNCOJOP_04712
1105	ATAAACTTATCAT	0.0165679	KMPAKACB_04989	IS1380 family transposase ISEcp1
1418	CAAAGCCTTGATA	0.0165619	FMIOGFLN_04961	bla	CTX-M-55	cephalosporin
212	AACGCTGGCGGCA	0.0163802	HPNAIJJK_03798	ISL3 family transposase ISEc53
899	AGCCCCATAACAT	0.0162122	KMPAKACB_04989	IS1380 family transposase ISEcp1
1317	ATGTTTGATGTTC	0.0158995	EBBPNCIB_05292
2011	CGATCTGTTCAAA	0.0158742	PKMCBKGG_04709	bla	CTX-M-1	cephalosporin
216	AACGGCAGCGAGC	0.0157343
2059	CGCGCAGGCCGAC	0.0157116	KHGHOLHI_04017	IS6 family transposase IS26
539	ACCACGTCAAAGG	0.0155695	NDMDIDCD_04555	insAB-1
760	ACTGAACAACGAA	0.015543	MBJPHNPO_04678
1839	CCGACATAGCCCC	0.0151618	DFLGBDMJ_04626	corA			b3816
3036	TCACCTGCCTTAA	0.0150758	KHGHOLHI_04017	IS6 family transposase IS26
1022	AGGTTAAGCGACT	0.0150663	JLMMCMDI_04069	yeeJ			b1978	yeeJ
1864	CCGCGATTCATCA	0.0149927	HFJNHEDB_00908
147	AACAACGAAAGTT	0.0148749	ODLBAFPB_04765	ymfA			b1122
404	AATGGCCGCTGGG	0.0148145	EPADNKCO_04806	bla	CTX-M-15	cephalosporin
1828	CCCTACCCAACAA	0.0147893	NELAHHLJ_05119
211	AACGCTCCCCTAC	0.0146731	FEOIBNND_04506	insAB-1
804	AGAACCGTTTTTA	0.0146094	PKMCBKGG_04709	bla	CTX-M-1	cephalosporin
360	AATCAATGATTTA	0.0145055	BGJIBNLE_04402
2680	GCTGCCTCCCGTA	0.0144886	FEOIBNND_04506	insAB-1
2894	GTGATGTTTGAGA	0.0143846	NOAKENBL_00733	pyrF			b1281
2523	GATGTTTGAGATA	0.0143294	JLCKNIGN_05264	IS3 family transposase ISKpn11
2800	GGGTGATGTTTGA	0.014149	CBJMHALP_02617	insAB-1
1578	CAGCACCGGCGCC	0.01407	LEJHJCCN_01507
2788	GGGCACTGTTGCA	0.0140538	JLMMCMDI_04817	IS3 family transposase ISLad1
2910	GTTAAGCGACTAA	0.0139262
842	AGAGACTCACGAA	0.0139238	MNPEEKGE_04072
2862	GTCACCTGCCTTA	0.0138314	MNPEEKGE_04072
1133	ATACCTCCAGCAT	0.0137655	FEOIBNND_04506	insAB-1
2038	CGCATTTCGCCCA	0.0137632	LDOLDFIL_03891
668	ACGGAAGTCGCTG	0.0135964	GGAGKCDD_04682
480	ACAGATTGTCTGA	0.0135848	BADDLMGG_02974	ISL3 family transposase ISEc53
2494	GATACGAAATAAC	0.0135527	AAFMBIGD_04455	aacA4	AAC(6')-Ib10	aminoglycoside
2106	CGGCATTTTCAGC	0.013475	PKMCBKGG_04709	bla	CTX-M-1	cephalosporin
799	AGAAACCGGTATG	0.0133851	NLDOKPMN_03432
1686	CATGAACCCATTC	0.013199	JJIDKCLP_04781	ISKra4 family transposase ISKpn19
2457	GACTTCCGTCCCA	0.013148
271	AAGCGCAGCGATG	0.0131338	NDMDIDCD_04555	insAB-1
1933	CCTGACTCCTTGA	0.0131068	MNKDABHM_04722
1549	CACTTTTGCCGTC	0.013095	IHEGIONB_04501
2035	CGCAGGCCGACTC	0.0130721	MBJPHNPO_04678
2572	GCATAATCAAAGC	0.0130633	NDMDIDCD_04555	insAB-1
2450	GACTCACCCTGCC	0.0130145	EBBPNCIB_04980	Tn3 family transposase
1717	CATTTTTGAGCGC	0.0129051
3099	TGAGCCATGATCA	0.0128856
1595	CAGCGTACGGCCC	0.0127145	PGNJHGKE_03959
2534	GATTTTACGTCAC	0.0125815	BKMLPAPF_04241
1235	ATCTCTGTAGTGA	0.0125425
140	AAATTGAAGAGTT	0.0125003
1874	CCGCTCGCCGGAA	0.0123895	BAAMBNPI_02762
353	AATATCAGGCCAG	0.0121926	HANPMFHH_04385
110	AAATAATGTTACA	0.0121466	NHNJCHFA_04949	Tn3 family transposase
1254	ATGACTGATTCAG	0.0121092	FEOIBNND_04506	insAB-1
1719	CCAACAGCACTTC	0.0120557	DFHEKAAJ_04570
1456	CAAGGAGTCAGGG	0.0119956	MNPEEKGE_04072
1505	CACCTTCACAGGC	0.011948	JGMHNEMA_04310
2524	GATTAACACAGCA	0.0119034	KMPAKACB_04989	IS1380 family transposase ISEcp1
852	AGAGGTTTTACTG	0.0117805
1239	ATCTGCGATAAGC	0.0116709	DEKOBAOM_03950
1411	CAAACCGTCGGTG	0.0116613	CNMIIJNL_02203	arcB			b3210
290	AAGGAGTCAGGGA	0.0114891	LJICKPKB_04834	iucA
64	AAACGTTCCGTCT	0.0114821	KMPAKACB_04989	IS1380 family transposase ISEcp1
1893	CCGGTACAGATAC	0.0114141	EKANOIAP_04398	yciQ			b1268
547	ACCATAATAAAAT	0.0114118	MCCMHDPM_04710
2590	GCCAGGGCATCCA	0.0113665	AAFBFMNH_00131	IS6 family transposase IS26
1237	ATCTGAGCCATGA	0.0113203	KMPAKACB_04989	IS1380 family transposase ISEcp1
1786	CCCAGAAAATTCC	0.011269	EBBPNCIB_04980	Tn3 family transposase
1906	CCGTTACATCTTC	0.0112652	MBJPHNPO_03748
1170	ATCACAAAGTACA	0.0112509	JIPMFJKM_04508	insAB-1
233	AACTGCCGATGTC	0.0112308
2187	CGTGCTTTTCCGC	0.0112235	IDPGCOJI_04250
426	AATTGAAACACTG	0.0109817	PNNNEDHB_04296	IS21 family transposase ISEc12
2223	CTCAAGGAGTCAG	0.0109495	HNJHPADL_04609
478	ACAGAGATGGTGG	0.0109228	GMDMDIHE_01366
2693	GCTTAACCTCACA	0.0108124	MCCMHDPM_04710
2407	GAATGCATATTTA	0.0107874	CNMIIJNL_02703
642	ACGCACTATGGCG	0.0107608	FGPJLGLK_04373	IS3 family transposase ISLad1
226	AACTACTGGAAAC	0.0107429	BADDLMGG_03008
1728	CCACACGGCACCG	0.0107206	FCFAFCEH_03824	cat	catB3	phenicol
1057	AGTGAAAAGCAAG	0.0107076	AJKAIOIC_04731
329	AAGTGCTGTTGGT	0.010697	EAIINEHJ_03890
208	AACGCACTATGGC	0.0106564	AAFBFMNH_00131	IS6 family transposase IS26
158	AACAGCAAAGCTG	0.0106294	OCIINFJC_04563	aacA4	AAC(6')-Ib-cr	fluoroquinolone;aminoglycoside
2673	GCTGAAAATTGAA	0.0106275	KJEGANIH_04909
1988	CGACATAGCCCCA	0.0105067	NHNJCHFA_04949	Tn3 family transposase
1817	CCCGCGATTCATC	0.0104784	FEOIBNND_04506	insAB-1
1132	ATACCGGTTTCTG	0.0104608	DFHEKAAJ_04570
1938	CCTGCGCGGCCAC	0.0104056	FGCIEKGL_04588
58	AAACCTCTTCAAA	0.0103987	BKMLPAPF_04241
2659	GCGTATCTGTACC	0.0103599	JOEDADIB_03522
1351	ATTCGTGATATCA	0.0102494	PCKICJGD_04862	pinE			b1158
2434	GACGAGTGGCGGA	0.0102488	AAFMBIGD_04455	aacA4	AAC(6')-Ib10	aminoglycoside
192	AACCTACGTGAAG	0.0102141	FGCIEKGL_04588
995	AGGCTTGCAGCCA	0.0102117	MNPEEKGE_04072
1458	CAAGTACTGTTCC	0.010193
2551	GCACGGCTGGGAC	0.0101613	LDOLDFIL_03891
940	AGCGTTCTGTAAG	0.0101609	JIPMFJKM_04508	insAB-1
2466	GAGATATTTGCTC	0.0100755	HNKKKDHL_04451
2675	GCTGAATTTCGAA	0.0100712	KHGHOLHI_04017	IS6 family transposase IS26
503	ACAGGCTTACAGA	0.0100607	HANPMFHH_04385
2004	CGAGTCGGCCTGC	0.00979692	DPLLGPGM_04917
1755	CCAGCGTTCAATC	0.00975537	PHOOACJB_04783
2007	CGATATACCCCAG	0.00968754	EBOEHNCM_04009
1110	ATAACAAAATGAG	0.00964825	MCCMHDPM_04710
2900	GTGCTGTCGCCCA	0.00964058	AEKIEDPI_04237
2870	GTCATCCATATCA	0.00959187	JIPMFJKM_04508	insAB-1
2952	TAAGTAACGATAA	0.00958673	PCKICJGD_04862	pinE			b1158
1646	CAGTGGGGCTATG	0.0095863	KHGHOLHI_04017	IS6 family transposase IS26
953	AGCTGCATGACAA	0.0095472	MBJPHNPO_01768	cmoM			b0921
1843	CCGACGCTTATCG	0.00950742	FGCIEKGL_04588
735	ACTATTGAGATCG	0.00950495	NOAKENBL_04144	iprA			b0375
2472	GAGCGATATACCC	0.0094977	LDOLDFIL_03891
1939	CCTGCGGCCCAGC	0.00949683	GMDMDIHE_01366
2833	GGTTAAGCGACTA	0.00948726	PDDABEIL_04691
1452	CAAGCAGTGGGAG	0.00947931	EAIINEHJ_03890
438	ACAAAAGATGTGG	0.00944982
1149	ATATACGCAGCGA	0.00940793	CCNLIBKI_04906	IS21 family transposase ISEc12
1690	CATGGAAGGCGAC	0.00939602	LDOLDFIL_03891
2367	GAAACCTACGTGA	0.00939072	PABACNKJ_02810	ygeH			b2852
1161	ATATTTATCAAGG	0.00936417	LJDLNOOB_00616	ftsI			b0084	ftsI
508	ACAGTGGGGCTAT	0.00935799	NGONPKGP_04671
661	ACGCTGGGGCGTC	0.00935022	PNNNEDHB_04296	IS21 family transposase ISEc12
2589	GCCAGGCCTCAGC	0.00932113	LCLKONGN_04618
907	AGCCGCCGACGCT	0.00927699	GBHOCCBA_02481	pgaB			b1023
1406	CAAAAGGTACGCA	0.0092732	JIPMFJKM_04508	insAB-1
471	ACACGGTTTCAGG	0.00925745	PEIBPBMO_04678
2670	GCTCCATCAGCAA	0.00915952	AAFMBIGD_04455	aacA4	AAC(6')-Ib10	aminoglycoside
2341	CTTGCCAGTATCA	0.00908935	PNDNAFCL_01639
2563	GCAGCACCTGGCA	0.00905004	FPLCIIPO_04892
1741	CCACTGGAAGCAG	0.00904822	LDOLDFIL_03891
1190	ATCAGCAAGCGAT	0.00903866	FMIOGFLN_03429
2950	TAAGCGTGCATAA	0.00902211	MNPEEKGE_04072
2512	GATGACTGATTCA	0.00900728	AAFMBIGD_04455	aacA4	AAC(6')-Ib10	aminoglycoside
2479	GAGCTGCATGACA	0.00892735
2146	CGTAATCAGCAAG	0.00887653	DNALNHPK_04613
2024	CGCAACACGATGA	0.00885579	KMPAKACB_04989	IS1380 family transposase ISEcp1
1722	CCAACGTTAATCG	0.008836	ACFLDAKM_00750	rrrD			b0555
3138	TTAGCTTCAAAAA	0.00882801	PABACNKJ_04649	dcm			b1961
2258	CTCTCAAGGAGTC	0.00882328	PKMCBKGG_04709	bla	CTX-M-1	cephalosporin
118	AAATCAAGGCTGA	0.00866164
2667	GCTCAAAGAATTA	0.0086548	KHGHOLHI_04017	IS6 family transposase IS26
960	AGGAACGTTGAAG	0.00861813	MNPEEKGE_04072
1868	CCGCGGTGCTGAA	0.00861174
2807	GGTAATACGCAAC	0.00854914	KHGHOLHI_04017	IS6 family transposase IS26
949	AGCTGATAATTTA	0.00853071	FEOIBNND_04506	insAB-1
1754	CCAGCGTGGCGCC	0.00850484
384	AATCTGAGCCATG	0.00847785	EPADNKCO_04806	bla	CTX-M-15	cephalosporin
1043	AGTCAGGGAGAAC	0.00847262	KMPAKACB_04989	IS1380 family transposase ISEcp1

## Sheet: Cefoxitin
kmer	Kmer seq	Max importance	pagenome ID	gene	CARD gene	CARD resistance	Locus Tag	MutationDB
630	ACCATCTCTGTAG	0.558538
1811	CAGATTTTTAAAG	0.509833	JBOLDGMO_01033
2839	CTTCACCCCAGTC	0.509169	IMMMIOEJ_03609	gspH			b3329
1439	ATGAATCACAAAG	0.508833	IFBKKINJ_04823	iucC
2929	GAAGTCGTAACAA	0.503266
3297	GCTGAAAATTGAA	0.489666	GEDIENGK_04679
1901	CAGGTTCCCCTAC	0.48155	CDEFJEOG_03794
2870	CTTTGCAGGTACA	0.4748	NOAKENBL_00863
3850	TTGCTCTTTAAAA	0.436827	HANPMFHH_03577
2290	CCTCACCCTTATC	0.385149	GGAGKCDD_04431
943	AGAGCAGTGCCGC	0.367541	NOAKENBL_03211	abgA			b1338
1326	ATAGTTTTCCGAC	0.344773	FMCPHAMH_04574	IS1380 family transposase ISEcp1
907	AGAATACAGACAG	0.290372	FMCPHAMH_04574	IS1380 family transposase ISEcp1
2832	CTTACCTTAAAGA	0.270577
872	ACTTCATGATTAC	0.254329	FMCPHAMH_04574	IS1380 family transposase ISEcp1
2603	CGTATTATGCACA	0.245913
2734	CTGAAAATTGAAA	0.233315	FNGIEDBJ_03284	arcB			b3210
2931	GAAGTTGTCGGAA	0.215268	FMCPHAMH_04574	IS1380 family transposase ISEcp1
668	ACCGGATCGCTGA	0.198132	GOKELGEG_01935	ampC	CMY-2	cephamycin;cephalosporin	b4150
2210	CCGCCGGGTCAGC	0.0175018	LJDLNOOB_03862	betT			b0314	betT
2198	CCGCAGGTTCCCC	0.183953	CJJJFGLL_05060	IS66 family transposase ISEc47
402	AAGTTGTCGGAAA	0.181505	FMCPHAMH_04574	IS1380 family transposase ISEcp1
2016	CATTTTTCATACA	0.175518	BMODBIIB_03824
753	ACGGATAGTTTTC	0.158329	FMCPHAMH_04574	IS1380 family transposase ISEcp1
3623	GTTTCAATTTTCA	0.158076	NJNAKALN_04786	dgoD			b4478
2925	GAAGGACGTGCTA	0.150315
3569	GTCTGGTATAATA	0.140272
861	ACTGGTGGATTTG	0.124703	GOKELGEG_01935	ampC	CMY-2	cephamycin;cephalosporin	b4150
305	AAGAGCAGTGCCG	0.121857
53	AAAATTTGAGAGA	0.121853
2286	CCTCACAACCCGA	0.121683
2561	CGGGGTGTGCATA	0.120871
685	ACCTCACAACCCG	0.119536
225	AACCGCAGGTTCC	0.1195	GLLPPNLB_04293	uidB			b1616
2739	CTGAAGAGTCCAA	0.118747	FMCPHAMH_04574	IS1380 family transposase ISEcp1
3102	GCAAAACTTCGCA	0.112604	EODBOGGE_04278
3743	TCCCGAAGGTTAA	0.111077
2186	CCGAAGATGTTTC	0.110238	LCJNCHEO_03327	rseC			b2570
2344	CCTTGGACTCTTC	0.108721	FMCPHAMH_04574	IS1380 family transposase ISEcp1
2697	CTCACAACCCGAA	0.0986356
1694	CACAACCCGAAGA	0.0982283
1039	AGCCTGCTCCTGC	0.0926393	GOKELGEG_01935	ampC	CMY-2	cephamycin;cephalosporin	b4150
1725	CACCGACCTCACC	0.090831	LJDLNOOB_02470	fucK			b2803
3412	GGCGGCGATGCTA	0.0901868	GOKELGEG_01935	ampC	CMY-2	cephamycin;cephalosporin	b4150
2428	CGCCAGTAGCGAG	0.0901716	GOKELGEG_01935	ampC	CMY-2	cephamycin;cephalosporin	b4150
3034	GAGGGCGCTTACC	0.0900376	NOAKENBL_03984	yhcO			b3239
2335	CCTTACCTTAAAG	0.0868938
2018	CCAAATCCACCAG	0.0854853	GOKELGEG_01935	ampC	CMY-2	cephamycin;cephalosporin	b4150
208	AACATCTTCGGGT	0.0801012
2850	CTTCGGGTTGTGA	0.0794947
3369	GGATCAAGCTGAA	0.0752572	KFMKEAJE_03515
3215	GCCTGCTCCTGCA	0.0697056	GOKELGEG_01935	ampC	CMY-2	cephamycin;cephalosporin	b4150
3852	TTTAAAGAGCAAA	0.0662334	INDPAGPJ_03866
63	AAACATCTTCGGG	0.0651451	NGHKPOFM_03282
220	AACCCGAAGATGT	0.0637588	HANPMFHH_04385
3646	TAACGTCGCAAGA	0.0613714
2434	CGCCCTCCCGAAG	0.0595379
1414	ATCTCCCAGCCTA	0.057608	GOKELGEG_01935	ampC	CMY-2	cephamycin;cephalosporin	b4150
1666	CAAGACCAAAGAG	0.057179	FFFKMJLC_03687
2860	CTTGCGGCCGTAC	0.0543721	IMMMIOEJ_05012	Tn3 family transposase ISPsy42
1465	ATGCAGCCGTAAC	0.035896	CFONMCAG_04055	blc			b4149	blc
44	AAAATCTGGATCA	0.0515069	IFBKKINJ_03603
1058	AGCGCCTGCTTTG	0.0509657	GJICBEGF_04451	bcsC			b3530
2004	CATTGACGTTACC	0.0498246	IMMMIOEJ_04922
2052	CCAGCCACGTTCA	0.0481523	GOKELGEG_01935	ampC	CMY-2	cephamycin;cephalosporin	b4150
1327	ATATAGTTTTCAG	0.0452596	FMCPHAMH_04574	IS1380 family transposase ISEcp1
269	AACTACTGGAAAC	0.0427708	DKPGEAKP_04558
183	AACAAGGTAACCG	0.0420481	ONJKJBAG_03764
2384	CGACTTTACGCTA	0.0418782	GOKELGEG_01935	ampC	CMY-2	cephamycin;cephalosporin	b4150
904	AGAAGGGGCCGAA	0.0291035	CFONMCAG_04055	blc			b4149	blc
1300	ATACAGACAGCAA	0.0407295	FMCPHAMH_04574	IS1380 family transposase ISEcp1
566	ACAGCAGGCTCAT	0.040289	OKHJKOPH_04298	insAB-1
3510	GTAAATAATGTTA	0.0396787
2971	GACCGCCTGGGGA	0.0393488	KHDKPPBK_04180
1351	ATCACCACGTCAA	0.0384242	OKHJKOPH_04298	insAB-1
1013	AGCATTACCACGC	0.0369793	FMCPHAMH_04574	IS1380 family transposase ISEcp1
2486	CGCTTAGCGCCCG	0.0369428	GOKELGEG_01935	ampC	CMY-2	cephamycin;cephalosporin	b4150
1885	CAGGGAGAACTCA	0.0362431	NOAKENBL_00332
883	ACTTTGATGCCAA	0.00938121	CFONMCAG_04055	blc			b4149	blc
464	AATGCAGCCGTAA	0.00672903	CFONMCAG_04055	blc			b4149	blc
1032	AGCCGTAACTGCA	0.00636948	CFONMCAG_04055	blc			b4149	blc
586	ACAGTGGGGCTAT	0.0348541	OKHJKOPH_04298	insAB-1
859	ACTGGCAGCCGCA	0.034811	GOKELGEG_01935	ampC	CMY-2	cephamycin;cephalosporin	b4150
360	AAGGACGTGCTAA	0.0347789
813	ACTACTGGAAACG	0.0338315	DKPGEAKP_04558
744	ACGCTTCTTTAAG	0.0336742	MFOKJBML_04412
1067	AGCGGCACTGCTC	0.0334334
1498	ATGGCACTGCCCG	0.0333363	NELAHHLJ_05195
1672	CAAGGAATTTCGC	0.0328827	IMMMIOEJ_05211
3238	GCGCCCTCCCGAA	0.032517
2883	GAAACGCTGCGCA	0.0318323	FJGLFHDJ_00004	rhsA			b3593
964	AGATGCTTTCAGC	0.0311261	LJDLNOOB_01311
2845	CTTCATGATTACA	0.0304986	FMCPHAMH_04574	IS1380 family transposase ISEcp1
1665	CAACTTGACGCCG	0.0301591	GOKELGEG_01935	ampC	CMY-2	cephamycin;cephalosporin	b4150
2721	CTCCTTTGAGTTC	0.0300501	HPNAIJJK_03107
1065	AGCGGAGCAGGAA	0.0299867	CHHDJIFP_01177	intB			b4271
2529	CGGCATCCAACGC	0.0416671	BMHFLKKD_00963	chiP			b0681	chiP
2945	GAATTAAGCATAA	0.0290181
2736	CTGAAAGCATCTA	0.0289194	LJDLNOOB_01311
800	ACGTGCTAATCTG	0.0289098
2203	CCGCATTATGGGC	0.0288946	FCFAFCEH_03937	insAB-1
477	AATGGCGTTGGAT	0.0200468	BMHFLKKD_00963	chiP			b0681	chiP
149	AAATGATTGAAAG	0.0277259	CIFJKJJP_04627
3086	GATTAGCACGTCC	0.0276952
459	AATGATTTATCAA	0.0276223	LGFFCJGP_03017
2230	CCGGCATCCAACG	0.0189934	BMHFLKKD_00963	chiP			b0681	chiP
3159	GCATCCAACGCCA	0.0155011	BMHFLKKD_00963	chiP			b0681	chiP
682	ACCGTTCGACTTG	0.0254985
1867	CAGGAGAAAACGC	0.0253208	GOKELGEG_01935	ampC	CMY-2	cephamycin;cephalosporin	b4150
880	ACTTTACGCTAAC	0.0252764	GOKELGEG_01935	ampC	CMY-2	cephamycin;cephalosporin	b4150
315	AAGATATGTAATC	0.0240831	FMCPHAMH_04574	IS1380 family transposase ISEcp1
1138	AGGCGAAAAGAAC	0.0240466	LJDLNOOB_03253	yiaJ			b3574
678	ACCGTGAGCTGCA	0.0240161	MICGFAAP_04957	IS6 family transposase IS26
3640	TAAATACTCCTGA	0.0239612	LCJNCHEO_02011	rffE
292	AAGAACCTGAAAC	0.0239582	FMCPHAMH_04574	IS1380 family transposase ISEcp1
3235	GCGCAGACGATGA	0.0238195	FCFAFCEH_03842	insAB-1
3614	GTTCGATCCCGCA	0.023297	KEMHMGCC_04676	yokD	AAC(3)-IId	aminoglycoside
386	AAGTACTTTACAA	0.0232177	BEAFNELI_01212
415	AATACGCTTTCCC	0.0228497	IMMMIOEJ_04985
1119	AGGACGTGCTAAT	0.0225963
1969	CATCGGGTTGGTA	0.0224507
3504	GGTTGTGAGGTTA	0.0223766	AONOBKEB_04079
1712	CACCCAAGCGGGA	0.0223363
358	AAGGAACTAGGCA	0.0218541
3572	GTGAAACGCCGTA	0.0213359	HPDEMCDJ_04958
3251	GCGGCGAAATTAA	0.0212578	GOKELGEG_01935	ampC	CMY-2	cephamycin;cephalosporin	b4150
2076	CCATCATTACGCC	0.0211232
941	AGAGCAAGCGGAC	0.021038	EGJHMKOF_01291
2594	CGTAATGATGGCC	0.020834	CJJJFGLL_05250
3655	TAATGTCTGGGAA	0.0207409	IFBKKINJ_04194	rhsA			b3593
3580	GTGAGCTGCAGGA	0.0206518	LGODNGJG_05121	IS6 family transposase IS26
1504	ATGGCGTTGGATG	0.0154812	BMHFLKKD_00963	chiP			b0681	chiP
3410	GGCGGACGGGTGA	0.020125	NOAKENBL_00693	abgA			b1338
2429	CGCCATTCATGGC	0.0112719	BMHFLKKD_00963	chiP			b0681	chiP
852	ACTGCCTGATGGA	0.0199036	LCJNCHEO_00552
894	AGAACCCCGCTGA	0.0197874
3428	GGCTTCGGCGTCA	0.0193813	GOKELGEG_01935	ampC	CMY-2	cephamycin;cephalosporin	b4150
2976	GACGAGTGGCGGA	0.0191351	NOAKENBL_03551	cirA			b2155
1257	AGTTAGCCGGTGC	0.0191057
2021	CCAACGCCATTCA	0.00746089	BMHFLKKD_00963	chiP			b0681	chiP
1584	ATTTCACGCCATA	0.0189272	GOKELGEG_01935	ampC	CMY-2	cephamycin;cephalosporin	b4150
3340	GGAAGCGCTGCCA	0.0188573	GOKELGEG_01935	ampC	CMY-2	cephamycin;cephalosporin	b4150
3620	GTTGTCCCGGAGA	0.0185559	GOKELGEG_01935	ampC	CMY-2	cephamycin;cephalosporin	b4150
3334	GGAAACTGCCTGA	0.0185364	GEDIENGK_03866
2656	CGTTCGACTTGCA	0.0183909	LJDLNOOB_01205	ulaC			b4195
631	ACCCAAGCGGGAA	0.0183673
1082	AGCGTATTATGCA	0.0183121
1197	AGTAAAGTTAATA	0.0182783	BEAFNELI_04333
1709	CACCAGAAAATCA	0.0178467	DFLGBDMJ_00326	cat3	catIII	phenicol
1552	ATTCCCGCTTGGG	0.0178082
1661	CAACGGCCATACC	0.0177717	GOKELGEG_01935	ampC	CMY-2	cephamycin;cephalosporin	b4150
1858	CAGCTGGCTGCAA	0.017729	NHGFDLOO_04696	yfdR			b2361
2176	CCCTATTATTTCA	0.0176092	GOKELGEG_01935	ampC	CMY-2	cephamycin;cephalosporin	b4150
2496	CGGAACTGATTTC	0.0125376	DFKLGCIM_04554	cra			b0080	cra
2117	CCCCCTCCATCAG	0.01736	LJDLNOOB_03364	cusC			b0572
2997	GACTGTCATACGC	0.0167223	OKHJKOPH_04298	insAB-1
1394	ATCGAATTAAACC	0.0166488	JGABIGLG_05547	traJ
2215	CCGCTGGCGCTCA	0.0164925	LGFFCJGP_04699	rhsA			b3593
3000	GACTTGAACCACC	0.0161287	CNLPJMHA_04756	garD			b3128
2826	CTTAACCTCACAA	0.0160819
716	ACGATTTTACGTC	0.0160434	DFLGBDMJ_04733	insAB-1
277	AACTGACGATGAG	0.0160101	FNGIEDBJ_03924
1123	AGGAGTCCGGCCT	0.0159641	FJGLFHDJ_00004	rhsA			b3593
2573	CGGTCTCCTCCTA	0.0159108
1430	ATGAAAAAAACAG	0.0158697
1369	ATCATTACGCCAT	0.0158617	NELAHHLJ_02039
2206	CCGCCAGCGTTCA	0.0158336	NOAKENBL_03092
2149	CCCGCTACCGTTA	0.015716	FJGLFHDJ_00004	rhsA			b3593
1599	ATTTTCAGCTTGA	0.0155862	LJDLNOOB_00413	yniC
2120	CCCCGCTGACCCG	0.0287344	LJDLNOOB_03090	envZ			b3404	envZ
635	ACCCCGCTGACCC	0.0273161	LJDLNOOB_03090	envZ			b3404	envZ
1064	AGCGGAAAACTGG	0.0153262	FGPJLGLK_04933	IS4 family transposase ISVsa5
2399	CGATTTTACGTCA	0.0152861	DFLGBDMJ_04733	insAB-1
3638	TAAAGTACTTTCA	0.0151287	BEAFNELI_01212
3480	GGTACTGCAAATA	0.0150827	LGODNGJG_05121	IS6 family transposase IS26
3515	GTAAGCCTGTGAA	0.014867
3171	GCCAGGCCTCAGC	0.0146343	LGODNGJG_05121	IS6 family transposase IS26
1596	ATTTGCAGTACCA	0.0145801	LGODNGJG_05121	IS6 family transposase IS26
1607	ATTTTTACGCCGC	0.0144509	LJDLNOOB_03115	glgB			b3432
3199	GCCGGGCAGTGAC	0.0144271	FCFAFCEH_03842	insAB-1
3756	TCGAATTAAACCA	0.0143935	JGABIGLG_05547	traJ
1249	AGTGGCGGACGGG	0.0141203
3509	GTAAAGTTAATAC	0.0139424	BEAFNELI_04333
2546	CGGGCAACCGCCC	0.0136538	FCFAFCEH_03842	insAB-1
252	AACGCTGCGCAGC	0.013631	FJGLFHDJ_00004	rhsA			b3593
3514	GTAAGACGCGTAA	0.0133603	CFONMCAG_04054	sugE
1079	AGCGGTAGGCCGC	0.0132764	GOKELGEG_01935	ampC	CMY-2	cephamycin;cephalosporin	b4150
1622	CAAAAGGTACGCA	0.0132223	JHAOBMKP_03645
653	ACCGAACTGTCTC	0.0132033	NELAHHLJ_05157
821	ACTCACCCTGCCC	0.0131692
3813	TGCCCGGCATCCA	0.0131662	JGMHNEMA_03007	ybcN			b0547
587	ACATAGCCCCACT	0.0131228	OKHJKOPH_04298	insAB-1
3530	GTATTATGCACAC	0.012897
263	AACGTCGCAAGAC	0.0125826	FBMGOPCG_04712	frvB			b3899
3783	TCTTAACGTCGCA	0.012581
729	ACGCCGCCGGGTC	0.0125695
216	AACCCCGCTGACC	0.0255137	LJDLNOOB_03090	envZ			b3404	envZ
2436	CGCCGCCGGGTCA	0.0124786	LJDLNOOB_00884
2900	GAACCCCGCTGAC	0.00882058	LJDLNOOB_03090	envZ			b3404	envZ
1739	CACCGGGAAACGC	0.0123066	FJGLFHDJ_00004	rhsA			b3593
1828	CAGCCAGCGCTGG	0.0122701	OKHJKOPH_04298	insAB-1
1122	AGGAGTCAGGGAG	0.0122322	INPJKDHP_01854
3489	GGTCGGTGGTTCA	0.0121435
266	AACGTTAATCGGG	0.012034
2717	CTCCTGCAGCTCA	0.0119518	LGODNGJG_05121	IS6 family transposase IS26
1749	CACGCCGTTAAAC	0.0119118	GOKELGEG_01935	ampC	CMY-2	cephamycin;cephalosporin	b4150
2497	CGGAACTTACCCG	0.0119081	NELAHHLJ_04694	intB			b4271
2296	CCTCCATCAGGCA	0.0118865
590	ACATCAAACATTA	0.0350499	CJHGDFFO_04395	folA	dfrA25	diaminopyrimidine	b0048	folA
211	AACATTATTTACA	0.0118432	LCLKONGN_03671
2041	CCACGCCGGTGGG	0.0118325
3331	GCTTTCAGCGGCC	0.0117978	GOKELGEG_01935	ampC	CMY-2	cephamycin;cephalosporin	b4150
3552	GTCGAACGGTAAC	0.0117739	NOAKENBL_00360
32	AAAAGGTACGCAG	0.0117576	JHAOBMKP_03645
862	ACTGGTTGATACT	0.0117287	HDJGBKCH_04082	insE-1			b0298
2014	CATTTTCATCAGA	0.0116902	PPDABJAN_04674
2992	GACGTTAAGAATC	0.0116713	MHDMJHDI_03379
536	ACACGATTTTACG	0.0116606	DFLGBDMJ_04733	insAB-1
930	AGACTGGCGTCCA	0.0115687	NOAKENBL_00604
1194	AGGTTCTTTTTCA	0.0115625	LCLKONGN_04652	cusS			b0570
1238	AGTGCAATGGCAT	0.0115478	IFBKKINJ_04405
186	AACACACTGATTG	0.0114999	GJICBEGF_03039
719	ACGCACCACGCCT	0.0114214	LCJNCHEO_04244	rsmF			b1835
379	AAGGTCAATGGCC	0.0113944	MICGFAAP_04957	IS6 family transposase IS26
2897	GAACAGCCATACC	0.0206494	LJDLNOOB_02580	htrE			b0139	htrE
1001	AGCAGGCTCATAA	0.0112424	OKHJKOPH_04298	insAB-1
2726	CTCTCAAGGAGTC	0.0112307
937	AGAGAGCATGGCG	0.0111934	CFONMCAG_04054	sugE
3322	GCTTAATTTCGCC	0.0110562	GOKELGEG_01935	ampC	CMY-2	cephamycin;cephalosporin	b4150
869	ACTTACCAACCCG	0.0110268
1406	ATCGGGTTGGTAA	0.0109792	JPDFIIMP_01425
3736	TCATCTCGGGGCA	0.0109421
1958	CATCATTACGCCA	0.0109309	NELAHHLJ_02039
3289	GCTCAGGTGGTTA	0.0109129	LEEBJNON_03584
282	AACTGTTTATTAA	0.0108881	DPAPHAMB_04543
1299	ATACACTAAATCA	0.0107871	JIKFBCKL_02993
3139	GCAGCGTCACGCA	0.0107631	LGFFCJGP_04699	rhsA			b3593
2491	CGCTTTCAGAGCA	0.0106732	FGPJLGLK_04933	IS4 family transposase ISVsa5
3759	TCGCAGATTAGCA	0.0105912	NOAKENBL_00308
1784	CACTTATCTCTTC	0.0105739	NHGFDLOO_04639
398	AAGTGGACGTATA	0.0105176
155	AAATGGAAGCCAC	0.0104464	PCCINDPE_02395
932	AGACTTGGTATTC	0.0103555
196	AACAGCCCGCATT	0.0103001	HPNAIJJK_03015	insAB-1
999	AGCAGGCGCTCTC	0.00711743	NOAKENBL_04066	lpoA			b3147	lpoA
3153	GCAGTTGCCAGAC	0.0102831	EODBOGGE_01863
528	ACACATGCAAGTC	0.0102049
1972	CATCTAAGCACGA	0.0102021
3363	GGAGTCAGGGAGA	0.01015
123	AAAGTGGACGTAT	0.0101011
2973	GACGAAAAATGAA	0.0100726	ONJKJBAG_02962
3636	TAAAGAGCAAATA	0.0100452	DJNNCAGH_04800
801	ACGTGGAATTTAG	0.00996977
1779	CACTGGTGTTCGG	0.00995626	GPKONEEO_05283	srpC
2608	CGTCATCGTCTGC	0.00960874	FCFAFCEH_03842	insAB-1
3098	GATTTTCTGGTGC	0.00957557	KEHAOOCE_04088	yfjI			b2625
702	ACGAACAACTTTC	0.00953625
405	AAGTTTTGCGGCA	0.00949324	NKHIPBDL_03712	IS4 family transposase ISVsa5
1922	CAGTGGGGCTATG	0.00940815	OKHJKOPH_04298	insAB-1
646	ACCCGGTACGCAC	0.00693327	GJMCKHJH_01750	lyxK			b3580	lyxK
1597	ATTTGCTCTTTAA	0.00935542
1101	AGCTGCAGCAGCT	0.00924385	FJGLFHDJ_00004	rhsA			b3593
2842	CTTCAGACCAATA	0.00920069	CFONMCAG_04054	sugE
1575	ATTGTTCTGGAGC	0.00917316	PCCINDPE_02311
1707	CACCACGCCTTCA	0.0090868	FMCPHAMH_04473	insJK
172	AAATTTAACCGTT	0.00908403	BMHDECKD_04338
16	AAAAATGAATACC	0.0090373	MHDMJHDI_02351
1976	CATCTTTGCTGCA	0.00899868	GMDMDIHE_02520	virF
623	ACCAGCGCAGCCG	0.00899074	MICGFAAP_04957	IS6 family transposase IS26
533	ACACCTTCACAGG	0.00897324
3801	TGAGCCGCTTAAA	0.00897101	KIFPNHBP_05025
3223	GCGACGTTAAGAA	0.00885163
2521	CGGCAAAAGCACC	0.00653528	LJDLNOOB_03674	mdlA			b0448	mdlA
148	AAATGAATACCAA	0.00876238	ILLBKFCB_03517
1957	CATCATCGACTGA	0.008748	MBFKECHI_02489	yafX			b0248
2112	CCCCCCCCCCCCC	0.00874666
3619	GTTGTCATCTACA	0.00869585	CJJJFGLL_04325
2357	CGAACAGTGGGGC	0.00865346	OKHJKOPH_04298	insAB-1
1214	AGTCAGGGAGAAC	0.00860381	NOAKENBL_00332
2560	CGGGGCTTCGATC	0.00856819
782	ACGGTTGTTGCGC	0.00854616	OKHJKOPH_04298	insAB-1
2372	CGACATAGCCCCA	0.00853977	OKHJKOPH_04298	insAB-1
2609	CGTCCCCTTCGTC	0.00852676	OFJDCCIC_05174
805	ACGTTAAGAATCC	0.00851725	JJAEGMKK_01585
624	ACCAGCGGCTCTG	0.00846434	IFBKKINJ_04194	rhsA			b3593
3259	GCGGGCTGTTGCC	0.00844856	HPNAIJJK_03015	insAB-1
2705	CTCAGGAGAACCC	0.00842502
1040	AGCCTGCTGTCAC	0.0083741	OKHJKOPH_04298	insAB-1
1188	AGGTTAAAACTCA	0.00833075	DFHEKAAJ_01638	prmC			b1212
1884	CAGGCTTCTGCCG	0.00831099	FJGLFHDJ_00004	rhsA			b3593
1403	ATCGCTGCGCTTA	0.00828627	LCJNCHEO_02732	agaD			b3140
219	AACCCCTTCCGGG	0.00827284	EGJHFDGM_04499	rhsA			b3593
2863	CTTTAATGTTTGA	0.00825341
1561	ATTCTTAACGTCG	0.00823136	MHDMJHDI_03379
1783	CACTTAACAAAAA	0.00819037
1812	CAGCAAACGTGCC	0.00819019	CFONMCAG_04054	sugE
2886	GAAAGTACTTTAC	0.00818301	BEAFNELI_01212
3842	TTCAGATGATAAA	0.00816795	LMFDDGKF_04464	ybfL			b0705
2188	CCGAAGCTGCGGC	0.00814111	BEAFNELI_03676
1358	ATCACTGGCAGTC	0.00811817	OHCLDPAE_04522	fecA			b4291
3807	TGATTTATCAAAA	0.0081087	CKGNCJBO_04694
125	AAAGTGGTACGCG	0.00808441
1527	ATGTTTGATGTTC	0.00805573	OEKMIIKI_04509
2694	CTCAAGGAGTCAG	0.00804306
412	AATACCAAGTCTC	0.00795765
899	AGAAGCCAAATAC	0.0079314	FMCPHAMH_04574	IS1380 family transposase ISEcp1
3713	TCAAGAGTGAACA	0.0079225
2701	CTCACCCTGCCCC	0.00788293	ENJCJEPL_04133	traN
2193	CCGATGACCAGAC	0.00775965	LMFDDGKF_04464	ybfL			b0705
3616	GTTCTCCTGAGAA	0.00768209
355	AAGGAAAATCCCA	0.00766641	KIPEHDCH_00247	ypjA			b2647
625	ACCAGCGTACGGC	0.00755637	LGODNGJG_05121	IS6 family transposase IS26
3606	GTTAGTTGCTAGA	0.00754959	FGPJLGLK_04933	IS4 family transposase ISVsa5
757	ACGGATTCTTAAC	0.00753329
1512	ATGTAATCATGAA	0.00751337	FMCPHAMH_04574	IS1380 family transposase ISEcp1
2827	CTTAACGTCGCAA	0.00749836
458	AATGATTGAAAGG	0.00749088	OAMPGNPB_02740	ybcK			b0544
2009	CATTTAGCTACCG	0.00746968	EADFJJML_00231	mngB			b0732
2191	CCGACGCTTATCG	0.0102915	LJDLNOOB_01825	putA			b1014	putA
798	ACGTGCAGCTTTC	0.00740884	OKHJKOPH_04298	insAB-1
2200	CCGCAGTGAAAGC	0.00740554	GOKELGEG_01935	ampC	CMY-2	cephamycin;cephalosporin	b4150
1765	CACTATCGGTCAG	0.00736789
3746	TCCCTTGTACGGA	0.00736597	FMCPHAMH_04574	IS1380 family transposase ISEcp1
1105	AGCTGGCTGCAAC	0.00736546	NOAKENBL_02331	yhjB			b3520
2427	CGCCAGCGCTGGC	0.00730997	OKHJKOPH_04298	insAB-1
2307	CCTGACTCCTTGA	0.00730904
2924	GAAGGAACGTTGA	0.00730366
806	ACGTTAATCGGGG	0.00728682
3621	GTTGTGAGGTTAA	0.0072507	AONOBKEB_04079
131	AAATAATGTTACA	0.00722138	IHEGIONB_04501
3429	GGCTTTATCCCTA	0.00718156	GOKELGEG_01935	ampC	CMY-2	cephamycin;cephalosporin	b4150
3731	TCAGTACTTCAAA	0.00716537	FHPLHFAD_04998	kgtP			b2587
1503	ATGGCGACGCTGG	0.00716056	OKHJKOPH_04298	insAB-1
919	AGACCAAAGAGGG	0.0353172	LJDLNOOB_03584	yaiY			b0379	yaiY
2020	CCAACATTTCACA	0.00706792	IPNAKLCM_04348
3083	GATTAAACGCGCC	0.00703855	BFFHMKNK_04737	yeeS			b2002
239	AACGAAGGCTACG	0.00703228	GOKELGEG_01935	ampC	CMY-2	cephamycin;cephalosporin	b4150
288	AAGAAACATCTTC	0.00701544	LCJNCHEO_04851	dcm			b1961
3375	GGATGCCGGGCAA	0.00701169	JGMHNEMA_03007	ybcN			b0547
1422	ATCTGGATCAAGC	0.184088	LJDLNOOB_02001	ybiW			b0823	ybiW
1437	ATGAAGGACGTGC	0.00693218	GJMCKHJH_01974	casC			b2758
1464	ATGCAGACTGGCG	0.00690534	GNEAFDIB_02128	gfcE			b0983
772	ACGGGCCGGCCGG	0.00685533	FJGLFHDJ_00004	rhsA			b3593
3450	GGGCTTCGATCAA	0.0537486	IMMMIOEJ_04524	ybiW			b0823	ybiW
3195	GCCGCTGAGAAAA	0.00669117
1020	AGCCCCACTGTTC	0.0066825	OKHJKOPH_04298	insAB-1
1277	ATAAAGCGGGTGA	0.00666659	ILGPEOCJ_03494
273	AACTCGGCGACAC	0.00662555	FJGLFHDJ_00004	rhsA			b3593
2960	GACATATCATGTA	0.0066214	FGPJLGLK_04933	IS4 family transposase ISVsa5
1121	AGGAGAACCCCGC	0.00661687
1225	AGTCTGCCAGCCC	0.00660991	CFONMCAG_04054	sugE
3250	GCGGCAGGCCTAA	0.00659826
437	AATCGCCCAGACA	0.00656853	CFONMCAG_04054	sugE
1399	ATCGCAGATTAGC	0.00654997	HPNAIJJK_03108
1744	CACCTTCACAGGC	0.0123703	JJNOIBDG_04395	yeeJ			b1978	yeeJ
1673	CAAGGAGTCAGGG	0.00653409
1200	AGTACCAGCGTAC	0.00645634	LGODNGJG_05121	IS6 family transposase IS26
2713	CTCCATCAGGCAG	0.00644678	LCJNCHEO_00552
777	ACGGTAACAGGAA	0.00641844
189	AACACGATTTTAC	0.0063864	DFLGBDMJ_04733	insAB-1
1316	ATACGGATTCTTA	0.00637904
1410	ATCGTCTGCGCGG	0.00637013	FCFAFCEH_03842	insAB-1
249	AACGCCGTAGCGC	0.0118464	LJDLNOOB_01116	yghA			b3003	yghA
2441	CGCCGGTTCAGGC	0.00635901	NOAKENBL_00127	mdcG
2730	CTCTGACTGCCAG	0.00635165	KIPEHDCH_00613	fryA			b2383
1823	CAGCAGGCTCATA	0.00634314
2612	CGTCCTTCATCGC	0.00633814	APAJAOJO_04941
2884	GAAAGGAGGCCCA	0.00631723	ELCFLDOE_05061	umuC			b1184
1538	ATTATCACTATTG	0.00630489	CFONMCAG_04054	sugE
2859	CTTGCGACGTTAA	0.00629747
3546	GTCATCCATATCA	0.00626355	OKHJKOPH_04298	insAB-1
2376	CGACCTGACCGGC	0.00624473	FJGLFHDJ_00004	rhsA			b3593
1290	ATAATCAGACAAC	0.00621903	IFBKKINJ_01069	rhsA			b3593
322	AAGCAGCCATCAT	0.00621481
3262	GCGGGTGACAGAA	0.00621182	FJGLFHDJ_00004	rhsA			b3593
2354	CGAACACCAGTGA	0.00619684	GPKONEEO_05283	srpC
1482	ATGCGTTGAGCTA	0.00616038	KMHJMNPN_03759
2236	CCGGCTGTATGCG	0.00615553	FCFAFCEH_03842	insAB-1
1176	AGGTCAATGGCCG	0.00611676	LGODNGJG_05121	IS6 family transposase IS26
2400	CGATTTTCCGCCA	0.00609411	FCFAFCEH_03842	insAB-1
115	AAAGGCTTTATTT	0.00608155	LMFDDGKF_04464	ybfL			b0705
3724	TCAGACAACAAAA	0.00605551
3581	GTGATATGGATGA	0.0060488	OKHJKOPH_04298	insAB-1
989	AGCACGTCCTTCA	0.00602169	GJMCKHJH_01974	casC			b2758
2831	CTTACCAACCCGA	0.005979
2667	CTAAATCGCGCCA	0.00595786	OKHJKOPH_04298	insAB-1

## Sheet: Ciprofloxacin
kmer	Kmer seq	Max importance	pagenome ID	gene	CARD gene	CARD resistance	Locus Tag	MutationDB
561	ACGATCGTGTCAT	0.788434	LCJNCHEO_03668	gyrA			b2231	gyrA
1776	CGATCGTGTCATA	0.742788	LCJNCHEO_03668	gyrA			b2231	gyrA
2218	GACGATCGTGTCA	0.634317	LCJNCHEO_03668	gyrA			b2231	gyrA
2195	GACACGATCGTCC	0.374044	LCJNCHEO_03668	gyrA			b2231	gyrA
513	ACCGCCAAGTCAC	0.0351477	NGDDENCD_04477	Tn3 family transposase ISPsy42
1804	CGCCAAGTCACCA	0.0200665	LCJNCHEO_03668	gyrA			b2231	gyrA
2164	GAAGCTAATAAAA	0.0173038	AOEJLAPF_00556
1522	CATGGTGACTTGG	0.0163678
1594	CCATGGTGACTCG	0.0160912
1310	CAAGTCACCATGG	0.0153218	ENMAIFGA_03472
1653	CCGCCAAGTCACC	0.0152473
1174	ATGGTGACTTGGC	0.0123288	HNJHPADL_04609
1554	CCACCTTGCCGGG	0.0119331
106	AAATAATGTTACA	0.011048
293	AAGTCACCATGGG	0.0107486	NOAKENBL_02383
930	AGTGATTTTTGAA	0.00997302
1596	CCATTATATTCAC	0.00816466	EDOCBBAG_03718	tsh
2820	TGCAACAGTGCCA	0.00782946	IKGEHLCD_02112	IS6 family transposase IS26
1315	CAATGTGTGAGAA	0.0074051	HPOGHCOJ_03042
1231	ATTGCTCTAATAA	0.00722014	NKHIPBDL_00585
2817	TGATTGAGGACAA	0.00716936	HOFBIDMP_04181
1818	CGCCGAGTCACCA	0.00661738	BJAGNDMJ_00381
1655	CCGCCGAGTCACC	0.00659187	ONAMLAFG_04709	insG			b4278
387	AATTTAGACTGCT	0.00641916	IKJLAEPI_03993	eutA			b2451
567	ACGATGGCTTTAT	0.00623679	BFFHMKNK_04631	kdsD			b3197
2552	GGGCTGTGGGGTA	0.00615454	CNLPJMHA_02424	sucA			b0726
516	ACCGCCGAGTCAC	0.00609627	FNGIEDBJ_00916
1081	ATCCTGCTGGTTG	0.00589549	MICGFAAP_04957	IS6 family transposase IS26
1020	ATATCGCCGTGCG	0.00578812	KEMHMGCC_04456
178	AACCGCCGAGTCA	0.0056536	PFJEGMEJ_04747	bla	OXA-1	cephalosporin;penam
782	AGCCAATAGACTG	0.00551798	IMMMIOEJ_02576
2726	TACTGGTGCTGCA	0.00533564	LBKHAFIP_04044
2141	GAAATTTACACGA	0.00528443	ODNCOJOP_04878
1266	CAAAAACCCGCAA	0.00524394	DFDLHDEC_00001
1190	ATTAAACGCAATG	0.00523956	LCJNCHEO_03668	gyrA			b2231	gyrA
2640	GTCGGCGGCTAAA	0.00520712	HLBGIJBG_04842
1953	CGTGCTTTTCCGC	0.00514532
326	AATATATTTCAAT	0.00505088	OJNFINBN_03905
1626	CCCGATGCCTACA	0.00504547	IKIKMLED_02092	yjiR			b4340
1345	CACCGGCGCCCGG	0.00480089	KINJLNFD_05082
2105	CTTCAAAAATCAC	0.00479609	HLBGIJBG_04842
1943	CGTCGGATTTGAG	0.00477968
1173	ATGGTGACTCGGC	0.00468199
1431	CAGCGGTAGCGAA	0.00464194	LJICKPKB_04915	bla	CTX-M-15	cephalosporin
203	AACGATGCTAAAT	0.00454037	DFACGIEK_04612
224	AACTATAAACAGT	0.00442231	DFBFMMOO_01480	recF			b3700
1555	CCACGACGTGCGG	0.00439978	LCJNCHEO_03668	gyrA			b2231	gyrA
811	AGCGCCACGGTGG	0.00437984	LCJNCHEO_03668	gyrA			b2231	gyrA
690	ACTGTTGCAAATA	0.00437701	IMMMIOEJ_01319
1053	ATCAGTAAGTTGG	0.00420834	LCLKONGN_04618
2376	GCCGCCGCGCAGC	0.00420661	LCJNCHEO_03668	gyrA			b2231	gyrA
2113	CTTGCCGCCGTAC	0.00412614	LCLKONGN_04618
286	AAGGGGATGATAA	0.00395266	PGCFGEPP_04077
1497	CATCCCCTTTTGC	0.00393226	AKOJBCAF_04743
1887	CGGGCGCCGGTGC	0.00390197	CNMIIJNL_00177
2089	CTGTATGGGAAAA	0.00385307	JDILFLLB_05187
2794	TCGGTGGTGATAA	0.00379872	LJICKPKB_04915	bla	CTX-M-15	cephalosporin
2000	CTCACACCTTCGA	0.00372743	KOHLMFOC_03170
273	AAGCTAATAAAAA	0.00370845	CBJMHALP_03442
2752	TCAAACTCCATAA	0.00366158	FCFAFCEH_03842	insAB-1
1269	CAAAAGGGGATGA	0.00363244	KFKOBDEA_04691
2365	GCCATCACTTTAC	0.00359481	EGOLJHDI_00001	angR
1598	CCATTCATCATAG	0.00357073	HBLDFFBJ_02225	eae
1035	ATCAACGGCAACA	0.00352961	LJICKPKB_04915	bla	CTX-M-15	cephalosporin
2791	TCGAGAAATCCCA	0.00352738	GMFIIHDP_02282	arnC			b2254	arnC
575	ACGCCCATCTGAT	0.00351358	CIAPIHFF_02822
2221	GACGATGCCATCA	0.00348169
389	AATTTCCGCATAT	0.003393	BPJFDCJO_03507
1521	CATGGTGACTCGG	0.00330578	IDPGCOJI_04893
2571	GGTCTGATTATTA	0.00329901	KINJLNFD_05082
2774	TCATGAATTTGAA	0.0032398
1774	CGATCCCCAGTGC	0.00323958	LJICKPKB_04915	bla	CTX-M-15	cephalosporin
1502	CATCGCCACCTGC	0.00323118	FJGLOLKE_04141
1542	CCAAATTCAGTAA	0.00318894	MICGFAAP_04957	IS6 family transposase IS26
1066	ATCCAGCGTGCCG	0.0031727
209	AACGCGGAATTTG	0.00316991
1680	CCGGCGCCCGGCA	0.00310993
553	ACGACGGTGACAG	0.00309677
1970	CGTTGCGGTTATC	0.00289374	BAKCEOAD_05121
1866	CGGCAAGGTGGGC	0.00287095	ICNHMBNO_04496
74	AAACTGATCATTG	0.00286934
1809	CGCCAGTATGCAG	0.00286221	HGIGNGOA_00146
275	AAGCTGCATACCG	0.00284526	FCHEMIGF_05055
2674	GTTGACCACTTCA	0.00284199	LJDLNOOB_04525	sopB
85	AAAGCAACGTTGT	0.00273055	CGJJICNG_05168	trxB			b0888
315	AATAATCAGACCG	0.0027047	FDAMPFIL_03354
2524	GGCGAACAACAAA	0.00260123	DGDKEGII_04152	nmpC			b0553	nmpC
2822	TGCAGGCCTGAAA	0.00253318	LJDLNOOB_02236	codA			b0337
2665	GTTAACAATATTA	0.00252507
475	ACCACGTCAAAGG	0.00250815	GLFLKFDA_04290	htrE			b0139	htrE
704	ACTTTTCTTCAGC	0.00249695	MICGFAAP_04957	IS6 family transposase IS26
745	AGATACACAGATA	0.00245894	CIAPIHFF_02822
2845	TTAGCTTCAAAAA	0.00245299	ILLBKFCB_03574	cpdB			b4213	cpdB
1592	CCATGGCAAACCG	0.00242483	KLKCOAFI_05149	nmpC			b0553	nmpC
1272	CAAAATGGGAAAA	0.00236325	CIFJKJJP_01438	arcA			b4401	arcA
1633	CCCGGCACGGTGA	0.00235969	LJDLNOOB_04822	hemY			b3802
543	ACCTGTTTTTATA	0.0023436	MNBPFFGI_04834	tsh
1079	ATCCTGCCGTGAA	0.00233694	GMFIIHDP_01900
1617	CCCCGGCAAGGGC	0.00231856	GKBLGAPB_04537
2807	TGAAGCTAATAAA	0.00231582	KHHKJANM_04815	hlyD
685	ACTGGTGGGCTTA	0.00230315	GCPLADEG_04196
1737	CGAAACTGTTCTC	0.00230193	HLBGIJBG_04842
996	ATACTGTCATTTG	0.0022841	CEFIHJBM_04044	yafT			b0217
2223	GACGCCCATCTGA	0.00227436	DLOOFHAG_02597
1878	CGGCGCCCGGCAA	0.00221694	KLKCOAFI_05149	nmpC			b0553	nmpC
2736	TAGTTCACCAGAA	0.00220428	IMMMIOEJ_02531
317	AATAATGTTACAA	0.00215406	DGBJFGCF_04274	mngB			b0732
2691	TAAATGGCGGAAA	0.00213561	FJGLOLKE_04141
2768	TCATAACAGGCGA	0.00212846
2264	GATAACTGCGGTA	0.00212054	CJHGDFFO_04855	insAB-1
885	AGGGCACTGTTGC	0.002118	GCDHGJIE_04427	IS6 family transposase IS26
2136	GAAACTAACACCA	0.00210434	EDOCBBAG_03718	tsh
532	ACCGTCGTTGTTG	0.00210177	EDCKBHNO_04625
2545	GGGCAGAAAGATA	0.00208715	EGOLJHDI_00001	angR
1276	CAAAGGCGGCATG	0.00207376	KGKGJGDA_04186	IS3 family transposase IS629
1100	ATCGTGTCATAAA	0.0020576	JMOCIHDP_02520	hybC			b2994
471	ACCACCTTTCAAT	0.00204037	BJPKJAMC_04775	insAB-1
1113	ATCTGTGTATCTG	0.00203181	MICGFAAP_04957	IS6 family transposase IS26
1135	ATGATCCTGATAA	0.00201699
1199	ATTAGCTTCAAAA	0.00201197	CIAPIHFF_02822
492	ACCCATCACTGCG	0.00199697	IMDDLMJF_04659
71	AAACTCTAACTCG	0.00199428	MICGFAAP_04957	IS6 family transposase IS26
2222	GACGCCACCCGCA	0.00199055	EGOLJHDI_00001	angR
123	AAATGACCAGAAT	0.00199004	FEDCEEAL_01517
64	AAACCGCCGAGTC	0.00198392	LCLKONGN_04618
84	AAAGATACCGCTC	0.00198204	ENMAIFGA_03472
446	ACAGTGCCATCAG	0.00194951	FDAMPFIL_03354
2421	GCGGCAGCAGGCA	0.00192292
705	AGAAAACGGCGGC	0.00192254	CNMIIJNL_01872	mscK			b0465
2313	GCAACGTACCAGA	0.00190525
1107	ATCTGAATACCGA	0.00189442	IMMMIOEJ_02528
1292	CAACATCTGGCAA	0.00187922	KLKCOAFI_05149	nmpC			b0553	nmpC
1354	CACCTTCGAGCTA	0.001878	LCLKONGN_04543	Tn3 family transposase TnAs1
1503	CATCGCCAGTGAC	0.00183397	CNMIIJNL_01462	fhlA			b2731
1209	ATTCACCGTGCCA	0.00182486	DNLIKJAP_04611
2429	GCGGTGGTGAACC	0.00180377	IMMMIOEJ_01192	potB			b1125
2479	GCTTTTGTGGCCA	0.0017894	INMIKKKK_00089
341	AATCCGACGCCGG	0.00175147	LCLKONGN_04618
2852	TTGTAATCAACAA	0.00173719	NOAKENBL_03571	mhbM
1544	CCAACCAGGGTAA	0.00173703	CNMIIJNL_04759
917	AGTCATCGGGCAT	0.00172941	FDAMPFIL_03354
1935	CGTCAGTGCTGCC	0.0017133	PBLKMPAM_04494
2662	GTGTATCTGTGTA	0.00170782	KLKCOAFI_05149	nmpC			b0553	nmpC
1312	CAATAACTATGAC	0.00167531	GENGNJOG_04628
413	ACACAGATACACA	0.00167252	AHOGGIJK_01947
2283	GATCGTGTCATAA	0.00165353	BJPKJAMC_04775	insAB-1
1604	CCCACCTTGCCGG	0.00164027	PGNJHGKE_04818	tap			b1885
1820	CGCCGCCGCTCAC	0.00160044	CIAPIHFF_02822
2720	TACGGTTTCTGCA	0.00159332	CIAPIHFF_02822
1739	CGAACAGTGGGGA	0.00158452	KLKCOAFI_05149	nmpC			b0553	nmpC
1186	ATGTTGTCTCAGA	0.00157133	AHOGGIJK_01947
474	ACCACGGTCCCAC	0.00152921	GBKFHGBC_02418
112	AAATCAATGATTT	0.00152766	CIAPIHFF_02822
2160	GAAGAATTTAGAC	0.00152254	IPNAKLCM_00480
384	AATTCTGGCAGAA	0.00148327	IKGEHLCD_02112	IS6 family transposase IS26
2262	GAGTGGAACCGCA	0.00147478	IMMMIOEJ_01408	lexA			b4043
2166	GAAGGACAGAGAA	0.00145403	CBNKLMEE_02828
981	ATAATTCGCAAAT	0.00144003	GDKGIMOH_04517
1713	CCTCTGACTGCCG	0.0014374	CBNKLMEE_02828
1464	CAGTATCAGTCAG	0.00143502	GENGNJOG_04628
1614	CCCCCCCCCCCCC	0.00143392	GENGNJOG_04628
960	ATAAAATCAAAAA	0.00143105	GLFLKFDA_04361	repE
2301	GATTAATGCAACA	0.00142681
1705	CCTCACACCTTCG	0.00142615	HOPBJIPB_03849
638	ACGTTATTGAGAT	0.00142397	IMMMIOEJ_02041
1964	CGTTATTGAGATA	0.00141935	MICGFAAP_04957	IS6 family transposase IS26
1899	CGGTGACAGTGCC	0.00141896	LCLKONGN_04618
728	AGACCTGGTAAAA	0.00138731	GKBLGAPB_04537
675	ACTGCCGAGGTTG	0.00138228	LCLKONGN_04618
269	AAGCGTCAACGGA	0.00137289	LCLKONGN_04543	Tn3 family transposase TnAs1
342	AATCCGCCCACCT	0.00137184	CIAPIHFF_02822
2173	GAATATAACAGCC	0.00136624	FCHEMIGF_05055
318	AATACCCAAATCG	0.00136386	CIAPIHFF_02822
984	ATACACAGATACA	0.00136265	NCEJECPJ_04279
228	AACTCTAACTCGG	0.00135818	HAFHABJH_04073
90	AAAGCGGGTAATG	0.0013581	LCLKONGN_04618
1697	CCGTGGTCCCAGA	0.00134907	OAKLIGDF_05308
353	AATGACCGCATCA	0.00134197	KJCGCJPD_05240
1180	ATGTCACTGATAA	0.00134021	MICGFAAP_00126
2295	GATGGCACTGTCA	0.00133885	HPHGNNEP_00638
528	ACCGGCGCCCGGC	0.0013383	EGPAGPHO_05019
2838	TGGTAACCCACCA	0.00132401	LCJNCHEO_03668	gyrA			b2231	gyrA
1232	ATTGGATATTGTA	0.00131971	BJPKJAMC_04775	insAB-1
1764	CGACTTCCGGCAA	0.00131938	IKGEHLCD_02112	IS6 family transposase IS26
1415	CAGCACTGACGCC	0.00131536	NPJNGNEH_04805	IS3 family transposase ISKpn11
1959	CGTGTGTTTTTTA	0.00130645	FCHEMIGF_05055
677	ACTGCCGTACAGG	0.00128123	FCFAFCEH_03842	insAB-1
2681	GTTTATGACACGA	0.0012792	AAONODCJ_04526	IS6 family transposase IS26
2082	CTGGGGGTCAAAC	0.00127116	AKOJBCAF_04743
1319	CACAGATACACAG	0.00126706	ENMAIFGA_04560	pinE			b1158
2733	TAGTCGGTGGTGA	0.00126603	MICGFAAP_00126
899	AGGTTTATCCTGA	0.00126178	KGKGJGDA_04186	IS3 family transposase IS629
103	AAAGTTTTTTAAT	0.00125417	IMMMIOEJ_03872	rhaR			b3906
2316	GCACAGTCCATCC	0.00124594	CIAPIHFF_02822
363	AATGCCGGTGCAG	0.00124136	MPNMGPKC_04520	insAB-1
13	AAAAACTCTAACT	0.00123902	PKJIMEEA_04153
51	AAAATGATTGAAA	0.00122291	MPNMGPKC_04520	insAB-1
859	AGGCACTGTTGCA	0.00121634	KINJLNFD_05082
2666	GTTAACCAAGCAA	0.00121046	OJHGDDDN_04995	IS66 family transposase ISKpn15
2556	GGGTGAATGCCGA	0.00120029	CGJJICNG_05168	trxB			b0888
1588	CCATCGGTATTCA	0.00118938	NDBOHHFC_01386	cusA			b0575
2170	GAAGTGGTCAACA	0.00117928	HLBGIJBG_04842
976	ATAATCAGACCGA	0.00117667	FCFAFCEH_03842	insAB-1
2568	GGTCAGTGCAGGA	0.00116823
344	AATCGACCGTTGC	0.00116272	AEKOJKNI_03337
962	ATAAACCGCCAAG	0.00115968	MICGFAAP_04957	IS6 family transposase IS26
684	ACTGGTATGAGGA	0.00115872	ADDKDLMJ_04668
237	AACTGGTATGAGG	0.00114983	HNJHPADL_04609
1490	CATCACGTGCCGC	0.00114531	JMHCOKIA_03977
428	ACAGATACACAGA	0.0011361	DEAECBKL_03839
1142	ATGCCCAGTCGTA	0.00112805	FDAMPFIL_03354
2070	CTGGATACCGCCA	0.00112569	JKEHNMJC_01984
2772	TCATCCGGAGAAA	0.00112519	CHHDJIFP_01968	Tn3 family transposase TnEc1
1706	CCTCAGACTATCC	0.00112329	AEKOJKNI_03337
1012	ATATATAACAGAA	0.00111637	CIAPIHFF_02822
2767	TCAGTGATCTCCA	0.00111239	DIPDBMFB_05180	IS6 family transposase IS6100
1340	CACCGAGTTAGAG	0.00110525	LJICKPKB_04915	bla	CTX-M-15	cephalosporin
837	AGCTCGCCGTCCT	0.00110455	EJGMIGKJ_03039
301	AAGTGGTTTACTG	0.00108536	EFCKMMPK_04939
1782	CGATGACTTTGTC	0.001085	CNMIIJNL_02378	yfbS			b2292
2779	TCCAGTTCACCAA	0.00108056	CNMIIJNL_02209
32	AAAACTCTAACTC	0.00107968	IMMMIOEJ_01458
1223	ATTCTGGCAGAAC	0.00107103	AEKOJKNI_03337
1249	ATTTGCAACAGTG	0.0010709	AEKOJKNI_03337
260	AAGCAGTCTAAAT	0.00105662	EDNIOHII_04117
1720	CCTGCCGTGAAAG	0.00105504	LJDLNOOB_04918	IS6 family transposase IS26
1082	ATCGAAAAAGCCC	0.001043	DIPDBMFB_05180	IS6 family transposase IS6100
2353	GCCAAATTCAGTA	0.00104226	KINJLNFD_05082
63	AAACCGCCAAGTC	0.00101545	CBJMHALP_03442
2178	GAATCCGCCCACC	0.00101512	EGOLJHDI_00001	angR
279	AAGGATTATCCAG	0.00101209	MICGFAAP_00126
2453	GCTCCCGGCTGCC	0.00100878	AAHJEDFG_00280	etk			b0981
1241	ATTTCAGCGCAGA	0.00100254	CHHDJIFP_05077
1637	CCCGGTACGCACC	0.000997313	EGOLJHDI_00001	angR
985	ATACACTAAATCA	0.00099544	JMOCIHDP_02520	hybC			b2994
1606	CCCAGCCGTGCCA	0.000994286	HNJHPADL_04609
166	AACATTATTTACA	0.000994243	IKHKDLDM_02113
965	ATAAATGTGACAT	0.00098852	PHBKOBCI_04769
2484	GGAAGAACCTTGA	0.000988455	DFOGDJGA_04311	htrE			b0139	htrE
2787	TCCGGTCAGTGCA	0.000976411	AEKOJKNI_03337
1957	CGTGTCATAAACC	0.000976077	CBNKLMEE_02828
152	AACAGAAGCCACT	0.000970868	PGCFGEPP_04077
46	AAAATCAGCACAT	0.000967896	LCLKONGN_04543	Tn3 family transposase TnAs1
367	AATGGACGAACAG	0.000957497	CJHGDFFO_04855	insAB-1
1479	CATAAGCCCACCA	0.000956872	HPNAIJJK_00620	yjgL			b4253
1662	CCGCCTTCTGCAG	0.000950512	CJHGDFFO_04855	insAB-1
2471	GCTGGGCACCAAA	0.000941402	MBJPHNPO_04073
1372	CACTAAATCAGTA	0.000939107	OCNDPHAK_03960	dltA
598	ACGGCGACAAGGC	0.000938028	BJPKJAMC_04775	insAB-1
635	ACGTGGAATTTAG	0.000936122	CFPMDAIG_04156	rhsC			b0700
2214	GACCGTGGTCCCA	0.000931453
2589	GGTGTCTGGCTGA	0.000930787	CJHGDFFO_04855	insAB-1
1709	CCTCCTGTTCAGC	0.000930489	MFOKJBML_04403
997	ATACTGTTTCCCA	0.000930334	CJHGDFFO_04855	insAB-1
1780	CGATCTGAATACC	0.000929844	GGAGKCDD_04132	angR
176	AACCGCCAAGTCA	0.000929551	AEKOJKNI_03337
1323	CACCAACATCTCC	0.000929266	HGDCBKLK_02472
925	AGTGACATCGTCC	0.000911911	HENBEGHA_04584	lamB			b4036
937	AGTGGTTTACTGA	0.000906679	EGOLJHDI_00001	angR
1048	ATCAGAAAGCGGA	0.000903628	HGDCBKLK_02472
2217	GACGACCGGATGC	0.000902916	EGOLJHDI_00001	angR
893	AGGTACTGGTCGC	0.000902133	IFBKKINJ_02126
500	ACCCGGTACGCAC	0.000901773	LJICKPKB_04915	bla	CTX-M-15	cephalosporin
0	AAAAAAAAAAAAA	0.000901627	CJFNBPOK_04855
99	AAAGGTGGTTGTA	0.000899465
2117	CTTGTCATGCAGC	0.000899224	CBJMHALP_03442
2812	TGATGAAAGTGAA	0.000893271	CJHGDFFO_04855	insAB-1
763	AGCAAAAAGGCAG	0.000891003	PMKIPMJO_04847	Tn3 family transposase Tn2
1759	CGACGGCGACAAG	0.000889768	CJHGDFFO_04855	insAB-1
740	AGAGTAATAAACT	0.000889326	CNMIIJNL_00455
1287	CAACAACAATCGG	0.000888939	IMMMIOEJ_04739	flu			b2000	flu
1851	CGCTGTCGTTCTC	0.00088833	LCLKONGN_04543	Tn3 family transposase TnAs1
963	ATAAACTTATCAT	0.000884284	JEJLHMCE_03011
2653	GTGCAGCAGCTGA	0.000879911	FOEOPBGE_04753
1885	CGGGCAACCGCCC	0.000876634	HGDCBKLK_02472
2557	GGGTGCAGTTCAA	0.000876562	MICGFAAP_00126
1388	CACTGTTCGTCCA	0.000869994	NIGOOCPA_04415	parA
2699	TAAGCCCTACACA	0.000866696	NOAKENBL_01582
2099	CTTACGGCCCAAA	0.000866286	HGDCBKLK_02472
1370	CACGTAATCAGCA	0.000865343	KAPEGLIO_04538
651	ACTATTTCACGAA	0.000864232	ONAMLAFG_04709	insG			b4278
1534	CATTGTAACATTA	0.000861887	KINJLNFD_05082
732	AGACGGGCACCGG	0.000860024
1246	ATTTCGATCGCCG	0.000853126	MBJPHNPO_04073
34	AAAACTGGTATGA	0.000843824
2114	CTTGCCGGGCGCC	0.000837952	BJPKJAMC_04775	insAB-1

## Sheet: Gentamicin
kmer	Kmer seq	Max importance	pagenome ID	gene	CARD gene	CARD resistance	Locus Tag	MutationDB
703	AGCAGGCCGAACC	0.754226	GOMBFKMO_04848	yokD	AAC(3)-IId	aminoglycoside
310	AATGCCGTTTGAA	0.143103	AACIBICC_04745	yokD
1567	CCGCGACCATCGA	0.106458	GOMBFKMO_04848	yokD	AAC(3)-IId	aminoglycoside
1821		0.09714
1750	CGCGGCAACGACC	0.0914133	GOMBFKMO_04848	yokD	AAC(3)-IId	aminoglycoside
2476	GTAACGCGGCAAC	0.0797171	GOMBFKMO_04848	yokD	AAC(3)-IId	aminoglycoside
1204	CAAGTAAGCCGCA	0.0771523
130	AACAGGTAGCACT	0.0592623	AACIBICC_04745	yokD
167	AACGATGTTACGC	0.0579208	DFHNLDJD_03865	aacA4	AAC(6')-Ib7	aminoglycoside
2560	TAAAACAAAGTTA	0.0515854	DFHNLDJD_03865	aacA4	AAC(6')-Ib7	aminoglycoside
2544	GTTCGATCCCGCA	0.048706	GOMBFKMO_04848	yokD	AAC(3)-IId	aminoglycoside
1696	CGATTCAAACGGC	0.0446543	AACIBICC_04745	yokD
193	AACTTTGTTTTAG	0.0422142	DFHNLDJD_03865	aacA4	AAC(6')-Ib7	aminoglycoside
1140	ATTTGGTACAGCG	0.0420604	NHGFDLOO_05269	ant1	aadA13	aminoglycoside
334	AATTTCTGGTTCA	0.0353476	GOMBFKMO_04848	yokD	AAC(3)-IId	aminoglycoside
1894	CGTTGCTGCTCCA	0.0325194	DFHNLDJD_03865	aacA4	AAC(6')-Ib7	aminoglycoside
1362	CAGTCGCCCTAAA	0.0309758	DFHNLDJD_03865	aacA4	AAC(6')-Ib7	aminoglycoside
2304	GCGCAGCGCGCAC	0.0291095	GOMBFKMO_04848	yokD	AAC(3)-IId	aminoglycoside
1570	CCGCTAGCTGAAA	0.0282153	JLGHKFGL_05039	yokD	AAC(3)-IIe	aminoglycoside
1987	CTGGAACATCAGC	0.0277357	AJKEGNFH_04609
1928	CTCGATCAGCGCA	0.0276284	JLGHKFGL_05040	tmrB
927	ATACGCGTCGTGG	0.0223462	GOMBFKMO_04848	yokD	AAC(3)-IId	aminoglycoside
106	AACAAAGTTAGGC	0.0213646	FGJJLNED_04499	aacA4	AAC(6')-Ib9	aminoglycoside
1005	ATCGCGATATCTC	0.0211292	NOAKENBL_01515	ybhP			b0790
982	ATCATTTCTTTCC	0.0193136	LBKJOIIE_01456	intS			b2349	intS
2050	GAAAGCCGGATGC	0.0190256	AACIBICC_04745	yokD
987	ATCCCAGTGATAA	0.0187474	NOAKENBL_00072	bglA			b2901
984	ATCCAGATTATCA	0.0178549	KGKGJGDA_05554	tmrB
740	AGCGCCACGGTGG	0.0151261	AHIOAAJL_04158
1719	CGCCAGGAATTTC	0.0149997	PLFPIHKE_04716
1796	CGGCGACAGGTAG	0.0145552	OCIINFJC_04532	IS6 family transposase IS6100
647	AGACCACCCAAGC	0.014322
1822	CGGTGAAGTCGCC	0.0142502	AACIBICC_04745	yokD
1252	CACCTGATTGGGC	0.0136483	MNADLFOP_05095	IS3 family transposase ISKpn11
977	ATCATTCGCATCG	0.0132875	PLFPIHKE_04716
244	AAGGTATTCTTAA	0.0132413	CNMIIJNL_04708
1650	CCTTTTCACCCAA	0.0130955	ICJEEHHL_04707	glmM			b3176
2016	CTTCCGCGTATGC	0.0129472	GOMBFKMO_04848	yokD	AAC(3)-IId	aminoglycoside
2144	GAGTTCGTGAGGC	0.0128992	AACIBICC_04745	yokD
2073	GAAGGGTTACGCC	0.012647	DJPONNMN_04761	IS6 family transposase IS26
170	AACGCCCTTTTCA	0.0126457	ICJEEHHL_04707	glmM			b3176
1967	CTGCAAAACACTA	0.0122409	IMMMIOEJ_00277	fliC			b1923	fliC
1438	CCAAGCGGGAATA	0.0121729
2184	GATGTTACGCAGC	0.0115661	DFHNLDJD_03865	aacA4	AAC(6')-Ib7	aminoglycoside
2678	TGAAGCTAATAAA	0.0113972	ABGBHNAB_03393	stbB
1272	CACTATACCTATC	0.0113216	CHHDJIFP_02195
834	AGGGTTACGCCAG	0.0110695	DJPONNMN_04761	IS6 family transposase IS26
301	AATCGTTCTCCAG	0.0108599	KAJNNKJH_04957	IS3 family transposase ISKpn11
90	AAATCCCAGTGAT	0.0107628	NOAKENBL_00072	bglA			b2901
1217	CAATTTCTGGTTC	0.0107381	GOMBFKMO_04848	yokD	AAC(3)-IId	aminoglycoside
1617	CCTCCTCCACCGC	0.0107222	MNADLFOP_05095	IS3 family transposase ISKpn11
753	AGCGGGAATAGCT	0.0107173	KLOOMICH_02147	cysH			b2762
2020	CTTCGCCCTCGAC	0.0106347	CEPHPJBP_04695	Tn3 family transposase
680	AGATGTGCAGCAG	0.0103857	KGKGJGDA_05554	tmrB
1603	CCGTTGATCCAGA	0.0103786	KGKGJGDA_05554	tmrB
836	AGGTACGGCGGGC	0.0101718	GOMBFKMO_04848	yokD	AAC(3)-IId	aminoglycoside
319	AATGGTGTATTTA	0.0100257	BFFHMKNK_02313
181		0.00990165
31	AAAATCCCAGTGA	0.00982951	AJFMKLKB_04484	arnC			b2254	arnC
1095	ATGTTTCTGAACG	0.00966502	ANDKAHIN_01105
2483	GTACGACTGGGCA	0.0095102	FGJJLNED_04499	aacA4	AAC(6')-Ib9	aminoglycoside
2700	TGCTGCTCCATAA	0.00933871	DFHNLDJD_03865	aacA4	AAC(6')-Ib7	aminoglycoside
1509	CCCCGGCGCGCGG	0.00930445	GOMBFKMO_04848	yokD	AAC(3)-IId	aminoglycoside
1280	CACTGATCCTCAG	0.00918568	GLIKPEEC_05039	IS1182 family transposase ISCfr1
1922	CTCCCGCCACCCC	0.00872927	GLIKPEEC_05039	IS1182 family transposase ISCfr1
1562	CCGCCTCGGCGTA	0.00865283	AACIBICC_04745	yokD
2298	GCGACCTCAGCCA	0.00817462	AJKEGNFH_04609
532	ACGGCTGAAGCCG	0.00801905	ECJKDFKE_05040	IS3 family transposase ISKpn11
786	AGGACGTTGCTGC	0.00798152	MNEKMBHB_04374	Tn3 family transposase TnAs1
515	ACGCTGAAAATGC	0.00794812	DJPONNMN_04761	IS6 family transposase IS26
757	AGCGTACGGCCCA	0.00776311	DJPONNMN_04761	IS6 family transposase IS26
805	AGGCGATCAGGTG	0.00771159	KEINJFPP_03797
36	AAACAAAGTTAGG	0.00761774	FGJJLNED_04499	aacA4	AAC(6')-Ib9	aminoglycoside
2650	TCCGCGCAGACGA	0.00760763	DLOGCPDO_04157
1585	CCGGCTTTCAAGG	0.00760518	KAJNNKJH_04957	IS3 family transposase ISKpn11
1445	CCACCCAAGCGGG	0.00757779
981	ATCATTGCAGCAA	0.00742605	CNMIIJNL_02133	agaA			b3135
403	ACCACCCAAGCGG	0.00729932	DFGIGEGF_03268	yfjY			b2644
423	ACCCAAGCGGGAA	0.00723904
1776	CGCTTGGGTGGTC	0.00716742
2332	GCGTGAAAACCCC	0.00705581	PNBOFILP_05037	nepI			b3662
2504	GTCCATTGCCCAC	0.00701535	MNADLFOP_05095	IS3 family transposase ISKpn11
2533	GTGGCAGCGTCTA	0.00700466	MNADLFOP_05095	IS3 family transposase ISKpn11
2220	GCACCTCAAAAAC	0.00691379	HGDCBKLK_02472
2175	GATGCCGTTTTCC	0.0068334	AACIBICC_04745	yokD
2179	GATGGAAGGGTTA	0.00676768	ALOBKJIJ_04637	tagG
1948	CTGACAGCTTCTC	0.00673435	PLFPIHKE_04716
2352	GCTGCCAACTTAC	0.00670108	CHHDJIFP_02444
807	AGGCGCGCCATTC	0.00655201	MILFIGAJ_00067	IS1182 family transposase ISCfr1
2317	GCGGAAGGCAATA	0.00654275	GOMBFKMO_04848	yokD	AAC(3)-IId	aminoglycoside
1518	CCCGACTCCGACA	0.00652128	NONNOEHD_01359
2354	GCTGCTCCATAAC	0.00645199	DFHNLDJD_03865	aacA4	AAC(6')-Ib7	aminoglycoside
2574	TAAGTTGGCAGCA	0.00634874	CHHDJIFP_02444
1941	CTGAAACGCTGAC	0.00629666	AACIBICC_04745	yokD
1199	CAAGGAGCTGGTC	0.00625191	KAJNNKJH_04957	IS3 family transposase ISKpn11
505	ACGCCGATCGCGC	0.00624504	KGKGJGDA_05554	tmrB
2470	GGTTGTGGACGGA	0.0062092	JLGHKFGL_05040	tmrB
2295	GCGAACGTCGATA	0.00620595	LJICKPKB_04979
68	AAAGGAGCCATCA	0.00619899	MKDONFJA_04503	bcr	floR	phenicol	b2182
2056	GAACAGGTAGCAC	0.00616634	AACIBICC_04745	yokD
524	ACGGCACTGTTGC	0.00615344	OAKLIGDF_01634
1146	ATTTTGGTAAAAA	0.00613202	DBAJIJFF_01763
1903	CTACAACACCAGA	0.00610238	MNADLFOP_05095	IS3 family transposase ISKpn11
1982	CTGCGCGGCCATA	0.00604368	LJICKPKB_04979
1292	CAGACCACCCAAG	0.00604059
13	AAAACACTATCAG	0.00600855	NEJIHCEK_04832	insAB-1
2699	TGCTGATGTTCCA	0.00589244	AJKEGNFH_04609
1961	CTGATAACGGGAC	0.00577358
790	AGGAGCGGAGACG	0.00574686	GOMBFKMO_04848	yokD	AAC(3)-IId	aminoglycoside
2083	GAATGCCGTTTGA	0.00565158	AACIBICC_04745	yokD
1536	CCCTGACGTCAGG	0.00552493
2522	GTGAACAGCGTGA	0.00550706	KPFKKKIJ_04278	stpA			b2669
1581	CCGGCATTTTCAG	0.00545964	DJPONNMN_04761	IS6 family transposase IS26
2545	GTTGCGGGATCGA	0.00540062	GOMBFKMO_04848	yokD	AAC(3)-IId	aminoglycoside
198	AAGACGCCCCAGC	0.00538624	LIEIHMMD_03644	insAB-1
659	AGACTATTTCGAC	0.00537696	PLFPIHKE_04716
1049	ATGCCCAGTCGTA	0.00535699	FGJJLNED_04499	aacA4	AAC(6')-Ib9	aminoglycoside
268	AATAAAATTGAGT	0.00534338	CNMIIJNL_03047	yhjA
507	ACGCCTGACCGAG	0.00531792	AJKEGNFH_04609
1549	CCGACTCCGACAG	0.00528502	NOAKENBL_01344
1799	CGGCGCGCGGCGC	0.005177	GOMBFKMO_04848	yokD	AAC(3)-IId	aminoglycoside
2251	GCCACCAGGCCCA	0.00513755	HPHGNNEP_03157
411	ACCAGATGCAGTC	0.00510061	GLLPPNLB_02950	silE
865	AGTCGGGCCTGAC	0.00510026	LJDLNOOB_02502	cbiA
1112	ATTCCCGCTTGGG	0.00504222
241	AAGGGGCTTGGCT	0.00500279	NDFJAMLP_04528	hcaB			b2541
1579	CCGGATCGGTAAC	0.00496954	EDNIOHII_04117
1989	CTGGATCAACGGA	0.00494849	KGKGJGDA_05554	tmrB
2019	CTTCGATAGCAAA	0.00483242	AACIBICC_04745	yokD
1994	CTGGGTAAAATCC	0.00483167	DJPONNMN_04761	IS6 family transposase IS26
924	ATACGCCCAGCGG	0.00480621	DJPONNMN_04761	IS6 family transposase IS26
1764	CGCTGATCTTTGA	0.00476217	KGKGJGDA_05554	tmrB
1792	CGGCATTTTCAGC	0.00475904	DJPONNMN_04761	IS6 family transposase IS26
177	AACGGCATTCTCG	0.00471648	AACIBICC_04745	yokD
1317	CAGCCAGCATCTC	0.00471409	DJPONNMN_04761	IS6 family transposase IS26
2629	TCACCCGGCCCAA	0.00468408	ECJKDFKE_05040	IS3 family transposase ISKpn11
1064	ATGCTGGCGGAGA	0.00466756	KLJHEEAA_04884
129	AACAGGCGCGGAC	0.00464405	AJKEGNFH_04609
2467	GGTTGAAACTATA	0.00450352	AACIBICC_04745	yokD
2482	GTACAGCAAAAAC	0.00449104	LBGPCELC_04690	bla	CTX-M-15	cephalosporin
2597	TAGAGCATCGCAA	0.00446749	FGJJLNED_04499	aacA4	AAC(6')-Ib9	aminoglycoside
1628	CCTGAGAATTTCA	0.00444536	DNHHEDPG_04813		dfrA17	diaminopyrimidine
1353	CAGGTACGGCGGG	0.00443419	GOMBFKMO_04848	yokD	AAC(3)-IId	aminoglycoside
1573	CCGCTGGGTTCAG	0.0044261	DJPONNMN_04761	IS6 family transposase IS26
742	AGCGCTAACTTAA	0.00442105	KADCGNJO_01061	cynR			b0338
2058	GAACATGGCGACC	0.00438305	NEOFMCCJ_04956	Tn3 family transposase
1100	ATTAGCTTCAAAA	0.00433351	FEOCNCFF_02620
2355	GCTGGCATCGCCC	0.00430377	MNADLFOP_05095	IS3 family transposase ISKpn11
2070	GAAGCAGGCAGTC	0.0042962	LBGPCELC_04690	bla	CTX-M-15	cephalosporin
1572	CCGCTGACATCCA	0.00427868	JECDAODC_04548
1144	ATTTTCAGCGTGA	0.00425463	DJPONNMN_04761	IS6 family transposase IS26
2017	CTTCCGGCTGAAC	0.0042535	MNADLFOP_05095	IS3 family transposase ISKpn11
2535	GTGGTGAAAGAAA	0.0042457	KGKGJGDA_05554	tmrB
916	ATACAGCGGCACA	0.004215	LBGPCELC_04690	bla	CTX-M-15	cephalosporin
1977	CTGCCGTACAGGC	0.00420732
243	AAGGGTTACGCCA	0.00419925	DJPONNMN_04761	IS6 family transposase IS26
1762	CGCTGAAAATGCC	0.0041751	DJPONNMN_04761	IS6 family transposase IS26
685	AGATTTCCGGCCT	0.00417042	MNADLFOP_05095	IS3 family transposase ISKpn11
2211	GCAAGTCCCGCGA	0.00409241	PLFPIHKE_04716
2641	TCCAACTCCTCCA	0.00409064	MMKPKNAO_04614	aadB	ANT(2'')-Ia	aminoglycoside
1808	CGGGCAACCGCCC	0.00402108	LCJNCHEO_05051
627	AGAAACAGAAGCC	0.00401981	HGDCBKLK_02472
2587	TACGCGGAAGGCA	0.00400342	GOMBFKMO_04848	yokD	AAC(3)-IId	aminoglycoside
366	ACAGAGAAGCAGA	0.00398258	OPAJDMCF_00999	cdiA
1314	CAGCAGGCTCATA	0.00395733	HADDKJBE_04958	insAB-1
1812	CGGGCGGTTGCCC	0.00393992	LCJNCHEO_05051
960	ATCACCACGTCAA	0.00391984	LIEIHMMD_03644	insAB-1
317	AATGGCGCTCGGT	0.00389059	JLGHKFGL_05039	yokD	AAC(3)-IIe	aminoglycoside
1529	CCCGGCTTTCAAG	0.00386657	KAJNNKJH_04957	IS3 family transposase ISKpn11
1097	ATTAACCACCGAC	0.00385148	AKOJBCAF_04732	cusA			b0575
1099	ATTAGCGAATGTC	0.00385141	KGKGJGDA_05554	tmrB
350	ACACCTTCTCGAT	0.00384792	AACIBICC_04745	yokD
2721	TTCCGCCCAGCAA	0.00383572	KAJNNKJH_04957	IS3 family transposase ISKpn11
138	AACATTATTTACA	0.00381014	AEKOJKNI_03337
1654	CGAACCGCTCGAC	0.00380726	AACIBICC_04745	yokD
2392	GGATGACGAAGCC	0.00377192	GOMBFKMO_04848	yokD	AAC(3)-IId	aminoglycoside
888	AGTTCATCGCTGG	0.00374822	KGKGJGDA_05554	tmrB
409	ACCAGACCATGCA	0.00374593	KGKGJGDA_05554	tmrB
1679	CGAGCACCTGCAA	0.00373926	FHPLHFAD_04814
1676	CGACTTCCGGCAA	0.00371891	MNADLFOP_05095	IS3 family transposase ISKpn11
1398	CATCGAGGTGAAA	0.00371585	AJKEGNFH_04609
501	ACGCCCAGCGGCC	0.00368299	DJPONNMN_04761	IS6 family transposase IS26
1063	ATGCTGGCCTGGA	0.00363125	MILFIGAJ_00067	IS1182 family transposase ISCfr1
249	AAGGTGTCGTGGG	0.00362273	AACIBICC_04745	yokD
265	AAGTTGGCAGCAT	0.00359513	CHHDJIFP_02444
2425	GGCTGAACGCGGA	0.00358	DJPONNMN_04761	IS6 family transposase IS26
2077	GAATCAGAGCAGC	0.00352047
2281	GCCGGGCAGTGAC	0.00351271	DLOGCPDO_04157
1819	CGGTCGCCATCGA	0.00350009	AACIBICC_04745	yokD
2205	GCAACGGCCGGGA	0.00349861	JLGHKFGL_05039	yokD	AAC(3)-IIe	aminoglycoside
1695	CGATGGTGCTCGA	0.00348531	KGKGJGDA_05554	tmrB
2654	TCCTAATTTTCGA	0.00346412	JLGHKFGL_05039	yokD	AAC(3)-IIe	aminoglycoside
1939	CTCTTGCGCTAAA	0.00340765	FGJJLNED_04499	aacA4	AAC(6')-Ib9	aminoglycoside
1053	ATGCCGTTTGAAT	0.00339584	AACIBICC_04745	yokD
2690	TGCACGCCAACCA	0.00339067	KAJNNKJH_04957	IS3 family transposase ISKpn11
679	AGATGCCGATGCT	0.00337478	AACIBICC_04745	yokD
1043	ATGCACCACCACG	0.00337302	IJNBHLCG_04733		mphA	macrolide
1897	CGTTTGACATGAG	0.00335383
503	ACGCCCCAGCGTC	0.00331537	LIEIHMMD_03644	insAB-1
1940	CTCTTGTCGATGC	0.0033054	AJKEGNFH_04609
1915	CTCATGATGTCTA	0.00330381	IHLNPMDK_00054	ant1	aadA7	aminoglycoside
2569	TAAGCCGTCTTCA	0.00329661	DJPONNMN_04761	IS6 family transposase IS26
1631	CCTGCCAGTCTCC	0.0032513	FNGIEDBJ_04493
1274	CACTATCAATAAG	0.00320987	MDAGLKKG_04555
1400	CATCGCCGAACAC	0.0031935	KAJNNKJH_04957	IS3 family transposase ISKpn11
1040	ATGATTTATCAAA	0.00319024	FFJEBHPH_04742
372	ACAGCCGGGCAGT	0.00318627	DLOGCPDO_04157
657	AGACGGTGCGGGG	0.00318302	AJKEGNFH_04609
2086	GAATTGGTAAAGA	0.0031803	HKPCALDO_04850	IS4 family transposase ISVsa5
2420	GGCGCGCGGCGCA	0.00315438	GOMBFKMO_04848	yokD	AAC(3)-IId	aminoglycoside
621	ACTTTGTTTTAGG	0.00315092	DFHNLDJD_03865	aacA4	AAC(6')-Ib7	aminoglycoside
1087	ATGTCGCCCGATG	0.00311796	KGKGJGDA_05554	tmrB
1301	CAGATAGCAATAG	0.00308799	MCCMHDPM_04710
1207	CAATAAGTTGGAG	0.00308437	MDAGLKKG_04555
2190	GATTCAGCAGGCC	0.00306926	GOMBFKMO_04848	yokD	AAC(3)-IId	aminoglycoside
760	AGCTAATAAAAAA	0.00305462	BAJFNDLP_03551
122	AACAGCATGATGG	0.00305152	LJDLNOOB_04001	yicJ			b3657	yicJ
490	ACGATTTACCGCT	0.00299045	DJPONNMN_04761	IS6 family transposase IS26
2447	GGTAACCGTCATA	0.00298817	AHIOAAJL_04158
900	ATAAATCATTGAT	0.00298056	AONDMFAK_04702	yeaI
1009	ATCGGCCCGGTGC	0.00294828	EKABMDCA_00939
89	AAATCCATGAAGA	0.00293857	DJPONNMN_04761	IS6 family transposase IS26
1780	CGGACGTGGCGAA	0.00292549	FNGIEDBJ_02189
2124	GAGACCATGACGA	0.0029253	LJDLNOOB_04512	silE
971	ATCAGTAAGTTGG	0.00292101	CHHDJIFP_02444
702	AGCAGCGTCATCG	0.00291836	LJICKPKB_04979
224	AAGCTGTCAGCAG	0.00291285	AJKEGNFH_04609
660	AGACTCGATCAGC	0.00291097	JLGHKFGL_05040	tmrB
2207	GCAAGCGATATAC	0.00290813	LIEIHMMD_03644	insAB-1
772	AGCTGCATACCGG	0.00289606	DJPONNMN_04761	IS6 family transposase IS26
357	ACACTATCAATAA	0.00289434	LIEIHMMD_03644	insAB-1
1884	CGTGTGTTTTTTA	0.00288693	IFBKKINJ_00660	yadM			b0138
1290	CAGAATTGGTAAA	0.00288682	HKPCALDO_04850	IS4 family transposase ISVsa5
2252	GCCACTGGAGCAC	0.00288267	HGDCBKLK_02472
2159	GATCACGGAAAGC	0.00287429	NEGPEFHO_04666	IS6 family transposase IS6100
1344	CAGGCCTACAGCC	0.00285507	BDFOFLOO_01377	hflC			b4175
785	AGGAAGTCGCGGG	0.00282677	PLFPIHKE_04716
189	AACTTATTGATAG	0.00282442	MDAGLKKG_04555
1934	CTCTCCTGTTCCC	0.00280608
1645	CCTTCGACCGGAC	0.00278295	GOMBFKMO_04848	yokD	AAC(3)-IId	aminoglycoside
1372	CAGTTGCCAGGCG	0.00278051	LJICKPKB_04979
1641	CCTGTTCGACGCG	0.00277955	AACIBICC_04745	yokD
913	ATACACTAAATCA	0.00277351	IKIKMLED_01116
417	ACCATAGCCCGGC	0.00276467	KAJNNKJH_04957	IS3 family transposase ISKpn11
1231	CACCACGTCAAAG	0.00276315	LIEIHMMD_03644	insAB-1
954	ATCAACGGCTACA	0.00275011	AJKEGNFH_04609
2661	TCGCCATCGAGAA	0.00274786	AACIBICC_04745	yokD
1452	CCACTGGAGCACC	0.00273686	HGDCBKLK_02472
956	ATCAATAAGTTGG	0.00268044	MDAGLKKG_04555
617	ACTTGTTGTACGG	0.00267535	PLFPIHKE_04716
2639	TCATGATGTCTAA	0.00267386	IHLNPMDK_00054	ant1	aadA7	aminoglycoside
2658	TCGACAATGATAA	0.00267286	CJMIJDOA_04400	yibD
600	ACTGGAGCACCTC	0.00266131	HGDCBKLK_02472
1919	CTCCAGTGGCTTC	0.00265952	HGDCBKLK_02472
2458	GGTGATGCTGCCA	0.00265443	CHHDJIFP_02444
1704	CGCAATACCATAA	0.00265043	HKPCALDO_04850	IS4 family transposase ISVsa5
781	AGCTTTCCCTTCA	0.00264942	NEJIHCEK_04832	insAB-1
395	ACATCGATGGTCG	0.00264921	KAJNNKJH_04957	IS3 family transposase ISKpn11
1051	ATGCCGGCCTTTG	0.00264511	DJPONNMN_04761	IS6 family transposase IS26
69	AAAGGCCGGCATT	0.00261942	DJPONNMN_04761	IS6 family transposase IS26
1349	CAGGGAGATTCGA	0.00260861	KGKGJGDA_05554	tmrB
1356	CAGTAAGTTGGAG	0.00258717	AAONODCJ_04526	IS6 family transposase IS26
2363	GCTTCAAAAATCA	0.0025272	LBKHAFIP_04044
2488	GTACTGGCGTAAC	0.00252392	DJPONNMN_04761	IS6 family transposase IS26
1594	CCGTCGCCGAGCA	0.00251222	FGJJLNED_04499	aacA4	AAC(6')-Ib9	aminoglycoside
1528	CCCGGCTGTATGC	0.00249561	DLOGCPDO_04157
38	AAACACTATCAAT	0.00247258	LIEIHMMD_03644	insAB-1
1914	CTCATAAGACGCC	0.00244141	LIEIHMMD_03644	insAB-1
1519	CCCGAGCCAAGCC	0.0024413
537	ACGGGCGCGCGCC	0.00242886	LJICKPKB_04979
1678	CGAGCACCATCGC	0.00242616	KGKGJGDA_05554	tmrB
1326	CAGCGCTCTTGCG	0.00241778	JLGHKFGL_05039	yokD	AAC(3)-IIe	aminoglycoside
2361	GCTGTCGTTCTCA	0.00239807	LIEIHMMD_03644	insAB-1

## Sheet: Levofloxacin
kmer	Kmer seq	Max importance	pagenome ID	gene	CARD gene	CARD resistance	Locus Tag	MutationDB
527	ACGATCGTGTCAT	0.602231	EHGLCAJA_02409	gyrA			b2231	gyrA
1638	CGATCGTGTCATA	0.566546	EHGLCAJA_02409	gyrA			b2231	gyrA
2034	GACGATCGTGTCA	0.517167	EHGLCAJA_02409	gyrA			b2231	gyrA
2019	GACACGATCGTCC	0.463943	EHGLCAJA_02409	gyrA			b2231	gyrA
922	ATATCGCCGTGCG	0.307129	NOAKENBL_02383
459	ACCATATCCGGCG	0.0343044	JJNNNCHM_04976	hsdR			b4350
2183	GCCTTCCGCGATA	0.0283185	ICNPNPGP_01473	rhsC			b0700
2585	TCTGTTTCTATCA	0.0268774	IMMMIOEJ_00895
2600	TGCAACAGTGCCA	0.0230446
357	AATTCATCCAGCC	0.0229798
2516	TAGTTCACCAGAA	0.0229558	HGFPMEJK_02322	argR			b3237
1505	CCGATAAAGGTGA	0.0216464	NOAKENBL_00170	lacI			b0345	lacI
990	ATCGGCGATATTG	0.0179441	NOAKENBL_03177	yveA
1016	ATCTGGTTTCAGG	0.0178507
64	AAACGTCCGCAGG	0.0175088
2408	GTATGGAATTACA	0.0163844	MMKPKNAO_03274	yghQ			b2983
1272	CAGCACTGAACTC	0.0161456
467	ACCCGAATTTTGC	0.0161105	BAKBHEKG_04955
1892	CTGATAGAAACAG	0.0160642	AAFBFMNH_03304	insF-1			b0299
1688	CGCCTTTAACCCC	0.0159865	MPLANKAB_00615	argF			b0273
546	ACGCTCCACTCCC	0.0158974	LGODNGJG_01110	smc
774	AGGCCACCGCTGA	0.0156981	KOBKAOLM_04878
2437	GTGATGCTGCCAA	0.0138656	KOBKAOLM_04878
635	ACTGTTGCAAATA	0.013716	KOBKAOLM_04878
1844	CTATTTGCAACAG	0.0136005	GBJODEKB_04866	insO-2
2463	GTTGGCAGCATCA	0.0134872	NELAHHLJ_02074	queH
805	AGTAAATAAAACC	0.0133917
1304	CAGGCAAATAATG	0.0129819	PDKCLGDD_04400	yciC			b1255
374	ACAAAGTTATTGC	0.0127284
2374	GGTGATGCTGCCA	0.0127281	PANGDIJJ_03573	htpG			b0473
1232	CACGGTCCCACTC	0.0124186
2038	GACGCTCCACTCC	0.0115167	KOFCLIPE_04732
220	AAGACAAAAGGCT	0.011504	HGFPMEJK_02321	yfcC			b2298
855	AGTTGGCAGCATC	0.0113375	FGCIEKGL_02677
489	ACCGCCGCCGCTG	0.0109669	KOBKAOLM_04878
2415	GTCAGCGTCGTCA	0.0108783	HGFPMEJK_02320	argI			b4254
1338	CATACGGCGGTCA	0.0107224	HGFPMEJK_02322	argR			b3237
923	ATATCGTTGGATA	0.0102999	PDKCLGDD_02240
933	ATATTGCTGTGAA	0.0101252	HGFPMEJK_02321	yfcC			b2298
1816	CGTGGTCCCAGAC	0.00955777	KOFCLIPE_04732
0	AAAAAAAAAAAAA	0.00916881	EHGLCAJA_02409	gyrA			b2231	gyrA
817	AGTATGGAATTAC	0.00903332	HGFPMEJK_02321	yfcC			b2298
2572	TCGGTGGTGATAA	0.00896625
2461	GTTGGAGTCATTA	0.00873188
943	ATCACCGGCGACA	0.00871573	NOAKENBL_04388	fabG			b1093
1738	CGGCGACAACGCC	0.00867224	EHGLCAJA_02409	gyrA			b2231	gyrA
74	AAAGAACATAAAA	0.00866851	EHGLCAJA_02409	gyrA			b2231	gyrA
984	ATCGCGCCACGAT	0.00866448	EHGLCAJA_02409	gyrA			b2231	gyrA
1372	CATGGTGACTCGG	0.00861165	OEDFCBDO_03780
919	ATATCATCAGATG	0.00847194	ADPEIOMG_04414
1198	CACATCACATCAC	0.00813463	HGFPMEJK_02321	yfcC			b2298
840	AGTGGGACCGTGG	0.00809285
305	AATATTCCTGCTG	0.00780182	PANGDIJJ_03573	htpG			b0473
144	AACACCTTGTTGC	0.00773709	EHGLCAJA_02409	gyrA			b2231	gyrA
1706	CGCGTATGATGCA	0.00771372	OEDFCBDO_03780
316	AATCGACCGTTGC	0.00760561	HGFPMEJK_02320	argI			b4254
307	AATCAAATTAACC	0.00757313
1167	CAACAAGGTGTTG	0.00750534
1656	CGCACAGGATAAC	0.00737942
1076	ATGTGAATCCCAG	0.00735777
2275	GGACCACGGTCCC	0.00703054	FEOCNCFF_04618	insN-1
1351	CATCCAGCGTGCC	0.00698067	ICNPNPGP_01473	rhsC			b0700
828	AGTCTGGGACCAC	0.00695049
505	ACCGTGGTCCCAG	0.00694646	EHGLCAJA_03875	waaP			b3630
1567	CCGTGGTCCCAGA	0.00669367
277	AAGTTGGAGTCAT	0.00666135
1028	ATGACGGTTACCG	0.00654904	HGFPMEJK_02313
425	ACATCCAGCGTGC	0.00623178	NKHIPBDL_03391
1136	ATTTGCAACAGTG	0.00613863	PBLKMPAM_04553
716	AGCCCTTTCGCGG	0.00611483	EHGLCAJA_03242	hybC			b2994
1439	CCATCTGATATAG	0.00599266	IMMMIOEJ_00895
1121	ATTGTTCCGGCAG	0.00585349	EHGLCAJA_02409	gyrA			b2231	gyrA
2369	GGTGACAAAGCCA	0.00583768	PDKCLGDD_02240
2226	GCGGTTTATCCCC	0.00582135
2223	GCGGTCTGTCAGC	0.00580159	JAALGHLN_00049	fcl			b2052
142	AACACCACCAACA	0.00580013	EHGLCAJA_03291	yqiK			b3051	yqiK
2601	TGCAGGATAGACA	0.00578218	HGFPMEJK_02321	yfcC			b2298
52	AAACAAGAAATAC	0.00573373	LCPGAEGK_04619
1731	CGGCACTGTTGCA	0.00563448	LBFADFMO_02270
2047	GACTCTGGCCAGA	0.00561665	FEOCNCFF_04422	IS6 family transposase ISYps1
2317	GGCGAAAAGAACC	0.00557151	PDKCLGDD_02240
1064	ATGGTGACTCGGC	0.00554059	FGACIILE_04997	traD
387	ACACCACCAACAT	0.00552532	LBFADFMO_02270
1885	CTGACATTCAGGA	0.00546662	EHGLCAJA_02409	gyrA			b2231	gyrA
822	AGTCCTGCACTGA	0.0054045
2628	TTAATTATAAAAA	0.00524049	HABKLBPC_04689	dnaG			b3066
447	ACCACGGTCCCAC	0.00521213	NOAKENBL_02482
2523	TATGTAGCCATCA	0.0051696
437	ACATTTCAAAAAC	0.00513632	FCFAFCEH_03264	rtcA			b4475
487	ACCGCCGAGTCAC	0.00508493	DNBNJKGG_02672
1269	CAGATTACTGATG	0.00508402
722	AGCCTGCTGGCGG	0.00507908	BAKBHEKG_04955
244	AAGGCAAACGCAC	0.00503531	CNMIIJNL_01961	torZ			b1872
1442	CCATGGTGACTCG	0.00502728
1035	ATGCAGGATAGAC	0.00497957	KMPAKACB_05029
2543	TCATAAACCGCCA	0.00496796	NOAKENBL_00554	astC			b1748
2352	GGTAATGACTCCA	0.00495496	HFLIIMPA_03857
2123	GCACTGACCGGAA	0.00489939	HGFPMEJK_02321	yfcC			b2298
2354	GGTAATTTCACAA	0.00482915	KMPAKACB_05029
400	ACAGATACACAGA	0.00480314
715	AGCCCCGGTAAGC	0.00471847	IMMMIOEJ_00895
1544	CCGGCGACAGCGC	0.00460839	HFLIIMPA_03857
1682	CGCCGAGTCACCA	0.00460013	AICAEGHE_01410
1547	CCGGCGGCGCTGC	0.00454857	KOFCLIPE_04732
1335	CATACAGCCGGGC	0.00448496	LCPGAEGK_04619
2276	GGACCGTGGTCCC	0.0044637	HGFPMEJK_02321	yfcC			b2298
791	AGGGCACTGTTGC	0.00443102
334	AATGCAGGATAGA	0.00442456	JCNIOBON_04732
1015	ATCTGCTGTAAAT	0.00438785	KMPAKACB_05029
820	AGTCAGGTTGGTG	0.00436801	EHGLCAJA_02409	gyrA			b2231	gyrA
2027	GACCACGGTCCCA	0.00436387	HGFPMEJK_02321	yfcC			b2298
2200	GCGCCTGGTAAGC	0.00430728	HFLIIMPA_03857
2249	GCTCCATCAGCAA	0.00424037
1100	ATTCCATACTTAG	0.00421577	CNMIIJNL_03034	uxuB			b4323
1183	CAATAATTACATG	0.0041926	KJPJKCIM_04161
302	AATATCGAACTGG	0.00418641	EHGLCAJA_02409	gyrA			b2231	gyrA
2391	GTAACCGTCATAC	0.00417907	DLONMNEA_03537
371	ACAAAAGGCTGCC	0.00416349	NOAKENBL_03118	thrA			b0002
1467	CCCCGTCAGTAGC	0.00412788	FNGIEDBJ_02075
29	AAAAGAACCTCGT	0.00409206	CNMIIJNL_01799
1807	CGTGAAGATCACC	0.00409093	NOAKENBL_05128	murB			b3972
1636	CGATAGCTTCAAA	0.00406374	BAKBHEKG_04955
206	AACTGGCTGCCCG	0.00399238	ONAMLAFG_04518
2033	GACCGTGGTCCCA	0.00392406	KFIJEKIJ_04723	insF-1			b0299
76	AAAGATACCGCTC	0.00391537	HFLIIMPA_03857
1140	ATTTGTCACCATC	0.00390043
1710	CGCTCAACTGGTC	0.0038603	MFOKJBML_03820	flu			b2000	flu
2472	TAAAACACTGGAA	0.00385142
2358	GGTATGACGGTTA	0.00383396	IFPHJOEO_02258
1279	CAGCCCTTTCGCG	0.00376918	FMEMCEPJ_04111	glcA			b2975
2078	GATATCCCTGACC	0.00374779	HFLIIMPA_03857
2294	GGCAAAAGGCACC	0.00374006	KIPEHDCH_01612	yhfW			b3380
1494	CCCTTTTTACGCG	0.00372381	DLONMNEA_03537
1577	CCTCATCGCTAAC	0.00372144	FNGIEDBJ_00197
2396	GTAATGACTCCAA	0.00365805	ODLLCKOI_00378
1474	CCCGCTGGCGCGG	0.00350686	IMMMIOEJ_00895
262	AAGTATGGAATTA	0.00347306	FNGIEDBJ_02075
794	AGGGGATGATAAG	0.00338635	NOAKENBL_04965
261	AAGTAGCTGTTGC	0.00337817	JDILFLLB_05026	Tn3 family transposase ISSba14
1068	ATGTAATTATTGA	0.00335472	FNGIEDBJ_02075
1960	CTTCAGGGAAAAA	0.00334905	HFLIIMPA_03857
909	ATAGTCGGTGGTG	0.00331304
1206	CACCATCATACAC	0.00330826	DDPBJEJE_04516
1521	CCGCCGAGTCACC	0.00330765	EHGLCAJA_03242	hybC			b2994
402	ACAGCACGTCTGA	0.00328096	BAKBHEKG_04955
1314	CAGTACACTGAAA	0.00327894	BAKBHEKG_04955
573	ACGGTATTTTCTC	0.00327335
330	AATGACTCCAACT	0.00326623	IMMMIOEJ_00895
1001	ATCGTGTCATAAA	0.00324502	KOFCLIPE_04732
869	ATAAACCGCCGAG	0.00323742	IMMMIOEJ_05005
444	ACCACCCCGTCAG	0.00322352	NOAKENBL_00300	leuO			b0076
2297	GGCAATGCCTGCA	0.00322106	HGFPMEJK_02318	arcA			b4401	arcA
383	ACACACAGCACTG	0.00319378	KOFCLIPE_04732
1461	CCCCATTTTTGCA	0.00314614
257	AAGGGCGCTTTCT	0.00314546	NOAKENBL_02857
881	ATAAGACAAAAGG	0.00312118	PNDNAFCL_02352
1146	ATTTTGCAGGATA	0.00310169	NOAKENBL_00300	leuO			b0076
12	AAAAACTGGTATG	0.00307824	PDDABEIL_04764
1787	CGTATTCGGTGAA	0.00307249	IMMMIOEJ_00895
203	AACTGCGTGCTGG	0.00307096
3	AAAAAACTCAGGC	0.00306495
1601	CCTTACATTTCAA	0.00301659	BAKBHEKG_04955
620	ACTGACCGGAACG	0.00301443	BAKBHEKG_04955
749	AGCTCCATCAGCA	0.00301407	AIGGJMNM_02105
1105	ATTCGGTGAACGC	0.00300293	HFLIIMPA_03857
1245	CACTGGAAATTCC	0.00298697	OELPBLHJ_04467
533	ACGCACCACCCCG	0.00296772	IMMMIOEJ_00895
1650	CGATTTTGAGAAC	0.00294508	KMPAKACB_05029
1243	CACTGAATAACAA	0.00292923	HGFPMEJK_02321	yfcC			b2298
151	AACAGCTACTTGT	0.00291072	MFOKJBML_03820	flu			b2000	flu
476	ACCGACTATTTGC	0.0029027
746	AGCTACTGACGGG	0.00289378	IMMMIOEJ_00895
2416	GTCAGTAGCTGAA	0.00289096	FGCIEKGL_02677
2467	GTTTATGACACGA	0.00286782	IMMMIOEJ_05005
2150	GCCAGTCCTGTAA	0.00285981	ADPEIOMG_04414
1119	ATTGGTAACTTAG	0.00285318	FEOCNCFF_04618	insN-1
1950	CTTACCGGGGCTA	0.00284166	NAKBLPNE_02882	fimC			b4316	fimC
1594	CCTGGATTGTACC	0.00283684	OKNPKLII_02050	phoE			b0241	phoE
514	ACCTGGATTGTAC	0.00282966	PBLKMPAM_04553
423	ACATCATCCGGGG	0.00282766	PBLKMPAM_02710
1096	ATTCAGCGATCTG	0.00282483	HFLIIMPA_03857
1952	CTTATCAGATCAA	0.00280823	MICGFAAP_00126
2385	GGTTACCACCAAA	0.00279983	CNMIIJNL_00889	ybiH				ybiH
1041	ATGCGCGAGGTTA	0.00279229	MICGFAAP_00345
2345	GGGGTGGTGCGTA	0.00278608	GBJODEKB_04866	insO-2
2553	TCCGTCTATATCA	0.00277493	LCPGAEGK_04619
766	AGGATATCACCAG	0.00274216	LCPGAEGK_04619
2535	TCACCGTCGATCA	0.00272137	BAKBHEKG_04955
1536	CCGGATGAACTTC	0.00271173	HGFPMEJK_02322	argR			b3237
286	AATAACGGTAACA	0.0027094
1184	CAATACGGTGCTC	0.00270211	FGCIEKGL_02677
907	ATAGACGGACATC	0.00270083	KOFCLIPE_04732
825	AGTCGGTGGTGAT	0.00267686
1294	CAGCTACTGACGG	0.00267092	OEBCAFEE_03425
176	AACGCACTATGGC	0.00266515	LCPGAEGK_04619
2054	GAGATGTTGGTGC	0.00266317	EPOIHACG_00114
2264	GCTTTGCCACCGA	0.00264465	FNGIEDBJ_02079
1115	ATTGATATGGCCA	0.002642	EHGLCAJA_03242	hybC			b2994
2381	GGTGGTGCGTAAC	0.00262445	GBJODEKB_04866	insO-2
1296	CAGCTCCATCAGC	0.00261838	PDDABEIL_04753
1261	CAGAGTTTAAACG	0.00261444	KOBKAOLM_04878
1192	CACACAGCACTGA	0.00261296
538	ACGCCATTCATGG	0.0025956	FGCIEKGL_02677
1718	CGCTGTATGAATC	0.00258459	IMMMIOEJ_00895
1499	CCGAATACGTGCG	0.00257161	KOFCLIPE_04732
1915	CTGCTTACCAGGC	0.00256713	GBJODEKB_04866	insO-2
1556	CCGGTGGGCGTTA	0.00256468	JELPDPCO_00351
1053	ATGGCCATGAATG	0.00256377	EHGLCAJA_03291	yqiK			b3051	yqiK
513	ACCTGAACAGAGG	0.00256351	HGFPMEJK_02321	yfcC			b2298
1182	CAATAACGGTAAC	0.00256102	DLONMNEA_03537
644	ACTTCGATAAACA	0.00256078	NAKBLPNE_02882	fimC			b4316	fimC
211	AACTTTGCAACAG	0.00256068
498	ACCGGCGACAGCG	0.00255188	DLONMNEA_03537
748	AGCTCCATCACAT	0.00254989	OEDFCBDO_04813	rhsC			b0700
6	AAAAAACTGGTAT	0.00254836	NOAKENBL_03738	ytfT			b4230
883	ATAAGCGTCAATA	0.00254598
885	ATAATCAGACCGA	0.00254566	LCPGAEGK_04619
2113	GCAAAGTTAGCGA	0.00254492	KOBKAOLM_04878
1062	ATGGGTTCATGTG	0.00253528	IMMMIOEJ_05005
2152	GCCATATCAATGA	0.00251646	IMMMIOEJ_01437
2367	GGTCTGTAATAAA	0.0025124	GBJODEKB_04866	insO-2
397	ACACTGGATTTGA	0.00251213	OEDFCBDO_04813	rhsC			b0700
457	ACCATAAAGATTG	0.00250575	NAKBLPNE_02882	fimC			b4316	fimC
466	ACCCCGTCAGTAG	0.00245726	BAKBHEKG_04955
384	ACACACTCTATCA	0.00245474	APKEOMFO_02165	insAB-1
1108	ATTCGTTTGGTGG	0.00244978
1337	CATACGCGTAAAA	0.00244204	GBJODEKB_04866	insO-2
510	ACCTCGCGCATAC	0.00243626	PBLKMPAM_04553
621	ACTGACGGGGTGG	0.00241904	MICGFAAP_00126
2433	GTGAACAGCGTGA	0.00238951	MICGFAAP_00126
55	AAACAGCCAGCGC	0.00237532	NOAKENBL_05128	murB			b3972
24	AAAACTCTAACTC	0.00236596	IPCEFLLF_05077
677	AGAGTTTTTGAAA	0.00236346	OMHJJPNE_05002
2539	TCACTGATGCGGA	0.00235931	OMHJJPNE_05002
1670	CGCATTATGGGCG	0.00235628	MICGFAAP_00126
947	ATCAGACGAGAAT	0.00231925	ABPGLJLI_05016
1085	ATTACAGGACTGG	0.00231273	APKEOMFO_02165	insAB-1
618	ACTGAATTTGGCC	0.00231094
549	ACGGACATCTAAG	0.00230977	IPCEFLLF_05077
1809	CGTGACATCATTC	0.00230277	CJHGDFFO_04678
1662	CGCACTTTAACCA	0.00228669	IPCEFLLF_05077
1913	CTGCTGTAAATTC	0.00228484	NOAKENBL_04326	dadA			b1189	dadA
1815	CGTGGGCGATCAG	0.00228386	BFFHMKNK_00933
2077	GATATAGACGGAC	0.00228143	LEJHJCCN_02460
2355	GGTAGCCCGGATA	0.00226947	OMHJJPNE_05002
249	AAGGCCTTTGAAT	0.0022678	GBJODEKB_04866	insO-2
91	AAAGTGAAGCCCG	0.00226616	FMIOGFLN_04938
19	AAAACACTATCAG	0.00226022	LCPGAEGK_04619
2035	GACGATCGTGTTA	0.00225979	NOAKENBL_01226	fliD			b1924
2427	GTCTAAGTTACCA	0.00225631	OMHJJPNE_05002
1770	CGGTGGTGATAAA	0.00225156	OMHJJPNE_05002
259	AAGGGGATGATAA	0.00224161	OMHJJPNE_05002
155	AACATAAAACACT	0.00223618	IMMMIOEJ_05005
2018	GACACCATAAAGA	0.00221752	GBJODEKB_04866	insO-2
2053	GAGATCGAACTTA	0.00220557	IMMMIOEJ_00895
634	ACTGTTGCAAAGT	0.00220394	OMHJJPNE_05002
5	AAAAAACTCTAAC	0.00220372	NKHIPBDL_00569
2262	GCTTCTGTTTCTA	0.00219847	GBJODEKB_04866	insO-2
581	ACGTATTCGGTGA	0.00219005	IPCEFLLF_05077
830	AGTGACAACTCGC	0.00218834	LCPGAEGK_04619
1825	CGTTGAATTATTA	0.00218425	PBLKMPAM_04488	IS66 family transposase ISEc22
567	ACGGGTACCACCA	0.00218252	NOAKENBL_00104	abgT			b1336
1900	CTGCACATGAACC	0.00217389	GBJODEKB_04866	insO-2
283	AATAACAAAATGA	0.00217171	JCOGOGCC_04434	sopB

## Sheet: Tetracycline
kmer	Kmer seq	Max importance	pagenome ID	gene	CARD gene	CARD resistance	Locus Tag	MutationDB
1213	ATTCCGATGCCAC	0.507935	OCLOCNAG_01446	tetA	tet(A)	tetracycline
2190	CTGGCGGAGAATC	0.479196	OBJGOKDE_04386	tetR
2527	GCGCGCGCGGCAC	0.476461	GOMBFKMO_04819	tetA
2192	CTGGGGCGGTAGC	0.409697	GOMBFKMO_04819	tetA
2920	TGCAGAATGCCAA	0.390399	OCLOCNAG_01446	tetA	tet(A)	tetracycline
527	ACGCAAACTGGCG	0.375365	OBJGOKDE_04386	tetR
645	ACTTGCTCTGCCT	0.34655	OCLOCNAG_01446	tetA	tet(A)	tetracycline
1599	CATTCCGATGCCA	0.303448	OCLOCNAG_01446	tetA	tet(A)	tetracycline
791	AGCGCGCGCGGCA	0.27278	GOMBFKMO_04819	tetA
1475	CAGGATAATAATA	0.235642	ODLBAFPB_04292	tetA	tet(B)	tetracycline
2331	GAGCGCGCGCGGC	0.230723	GOMBFKMO_04819	tetA
993	ATACTTTCTAAGG	0.228563	OLMEFHBH_04171	tetC
2643	GGCCTTGAATTGA	0.210442	CHHDJIFP_00649	tetR
2639	GGCCTACAGAAAA	0.196784	CHHDJIFP_00649	tetR
1478	CAGGCAGAGCAAG	0.185559	OCLOCNAG_01446	tetA	tet(A)	tetracycline
1349	CAATTCAAGGCCG	0.185049	CHHDJIFP_00649	tetR
345	AATGATAGAGTGT	0.155794	BILAJOFM_01786
2765	GTTGAGAAGCTGA	0.153422	ODLBAFPB_04292	tetA	tet(B)	tetracycline
1881	CGATGCCGACAGC	0.150251	NOAKENBL_04220	fepA			b0584
1823	CCTTATCATGCCA	0.141602	ODLBAFPB_04292	tetA	tet(B)	tetracycline
1064	ATCATTGATAGAG	0.135556	LGFFCJGP_04306
1029	ATCAATGATAGAG	0.132965	GGNMOCMN_04592
192	AACTCTATCAATG	0.130848	NDGJBIKM_03825
2229	CTTGAGGGGTTAA	0.129066	ODLBAFPB_04292	tetA	tet(B)	tetracycline
2813	TACACGGCCTACA	0.122868	CHHDJIFP_00649	tetR
2204	CTGTTTCAATAGA	0.111803	OLMEFHBH_04171	tetC
1625	CCAATAATCCAAA	0.110604	ODLBAFPB_04292	tetA	tet(B)	tetracycline
470	ACCATGATCGGGA	0.106218	OCLOCNAG_01446	tetA	tet(A)	tetracycline
1130	ATGATAGAGTGTC	0.105402
2412	GCAATACATGCGA	0.101629	AICAEGHE_04907	tetC
607	ACTCTATCATTGA	0.0994739
1346	CAATGATAGAGTG	0.0994015
1251	ATTTCGCGGAATA	0.0969171
248	AAGGCCGAATAAG	0.0946525	CHHDJIFP_00649	tetR
2795	TAACAGCGCATTA	0.0923344	CHHDJIFP_00649	tetR
606	ACTCTATCAATGA	0.0881885	NDGJBIKM_03825
604	ACTCGATGCCATG	0.0868683	ODLBAFPB_04292	tetA	tet(B)	tetracycline
1125	ATGACCCTCTTGA	0.0864574	CKPBJPJI_03518
2910	TGACACTCTATCA	0.0859918	LCNBJGHJ_04031
1199	ATTAGCCTTTTTA	0.0813738	CHHDJIFP_00649	tetR
2580	GCTTGAGGGGTTA	0.0772697	ODLBAFPB_04292	tetA	tet(B)	tetracycline
2359	GATAGAGTGTCAA	0.0767828
256	AAGGCTATCAAGC	0.074092	OLMEFHBH_04171	tetC
2390	GATGGATTGGCGA	0.0714841	OBJGOKDE_04386	tetR
851	AGGCCGTGTACCT	0.0702477	CHHDJIFP_00649	tetR
2902	TCTTTCAAGCTCA	0.0679079	ODLBAFPB_04291	tetC
2254	GAAATATAATGAC	0.0663163	FCFAFCEH_02349
1225	ATTGCAGATAGTA	0.0656961	ODLBAFPB_04292	tetA	tet(B)	tetracycline
301	AATAATCCAAATC	0.0655307	ODLBAFPB_04292	tetA	tet(B)	tetracycline
59	AAACCTTCGATTC	0.0648478	CHHDJIFP_00649	tetR
1552	CATCCCCTCCCCC	0.0647458	KPEIGBKF_00884	ypjA			b2647
1065	ATCATTTGGTGAC	0.0642124	ICJEEHHL_02066
825	AGCTTGATAGCCT	0.0637614	OLMEFHBH_04171	tetC
1357	CACAAGGAAAGCG	0.0634633	ODLBAFPB_04292	tetA	tet(B)	tetracycline
525	ACGATTGATCAGG	0.0633183	HFJNHEDB_04921	cas3			b2761
2253	GAAAGCGACAATA	0.0625641	ODLBAFPB_04292	tetA	tet(B)	tetracycline
2701	GTAACGTAATTAC	0.0581221	ODLBAFPB_04292	tetA	tet(B)	tetracycline
33	AAAAGGCCAATTT	0.0581145	AICAEGHE_04907	tetC
147	AACATTATCTTGA	0.0575416	OLMEFHBH_04171	tetC
876	AGGGCATTTTTTA	0.0573618	BBMKMPNJ_03853
896	AGTAAACAGGAGA	0.0572917	ODLBAFPB_04292	tetA	tet(B)	tetracycline
1596	CATTATTACGACA	0.0570496	CHHDJIFP_00649	tetR
1098	ATCGGTCATTGCC	0.0544333	ODLBAFPB_04292	tetA	tet(B)	tetracycline
66	AAACGCTAAACCA	0.0537648	ODLBAFPB_04292	tetA	tet(B)	tetracycline
1105	ATCGTTTTAAATA	0.0534742	ODLBAFPB_04292	tetA	tet(B)	tetracycline
246	AAGGAAAGCGACA	0.0522437	ODLBAFPB_04292	tetA	tet(B)	tetracycline
87	AAAGTGATTAACA	0.051306	CHHDJIFP_00649	tetR
2732	GTGAATGATTATA	0.051069	ODLBAFPB_04292	tetA	tet(B)	tetracycline
1242	ATTGTCGCTTTCC	0.0470935	ODLBAFPB_04292	tetA	tet(B)	tetracycline
1022	ATCAAATAATTCG	0.04675	CHHDJIFP_00649	tetR
2538	GCGGGTTGAGAGC	0.0465591	OCLOCNAG_01446	tetA	tet(A)	tetracycline
1259	ATTTGGATTATTG	0.0440418	ODLBAFPB_04292	tetA	tet(B)	tetracycline
692	AGAGGCCGAGCGC	0.0427985	NDGJBIKM_01029
2243	CTTTTTATGCCAA	0.039466	CHHDJIFP_00649	tetR
1670	CCATGGCATCGAG	0.0394273	ODLBAFPB_04292	tetA	tet(B)	tetracycline
954	ATAAACCAGCCAT	0.0388943	AICAEGHE_04907	tetC
2719	GTCAGACCGTCTA	0.0385585	OBJGOKDE_04386	tetR
2841	TATCATTGATAGA	0.0371658	NHCHILLF_02649	bshA
1704	CCCGGTGATGCCG	0.0369405	GOMBFKMO_04819	tetA
734	AGCAGCGCCTGCC	0.036009	OBJGOKDE_04386	tetR
1500	CAGTAATGGGCCA	0.0353869	ODLBAFPB_04292	tetA	tet(B)	tetracycline
307	AATAGCCACTAAA	0.0353432	ODLBAFPB_04292	tetA	tet(B)	tetracycline
1966	CGGAAAAAGGTTA	0.035299	NDGJBIKM_03875
296	AATAACTCTATCA	0.0347081	ICJEEHHL_04757	ltxB
2437	GCAGGCAGAGCAA	0.0343439	OCLOCNAG_01446	tetA	tet(A)	tetracycline
2827	TAGATAAAAGTAA	0.0341819	CHHDJIFP_00649	tetR
981	ATAATTCGATAGC	0.0330915	CHHDJIFP_00649	tetR
363	AATTATTTGATCA	0.0328239	CHHDJIFP_00649	tetR
2328	GAGCAGTACTGCC	0.0327416	ODLBAFPB_04292	tetA	tet(B)	tetracycline
17	AAAACCTAAAAGA	0.0326603	AICAEGHE_04907	tetC
738	AGCAGGATAATAA	0.0324475	ODLBAFPB_04292	tetA	tet(B)	tetracycline
1538	CATCACCGGGGCG	0.0309972	GOMBFKMO_04819	tetA
1641	CCAGCCCAGCGGC	0.0300636	DKPGEAKP_03985	Tn3 family transposase TnAs1
128	AACAATATGAGTG	0.0297643	DPLLGPGM_00003
2753	GTTAACCCCTCAA	0.0295943	ODLBAFPB_04292	tetA	tet(B)	tetracycline
1952	CGCTGCGTCCGGA	0.0292116	OBJGOKDE_04386	tetR
1930	CGCGCATCCATGC	0.0284508	OBJGOKDE_04386	tetR
2373	GATCCGTGCCGCC	0.0283021	OBJGOKDE_04386	tetR
2497	GCCTCCTGCGCGA	0.0281244	GOMBFKMO_04819	tetA
831	AGGAAAGCGACAA	0.028022	ODLBAFPB_04292	tetA	tet(B)	tetracycline
2652	GGCTCTCGGCACC	0.0280215
148	AACCAAAACATAA	0.0273919	ODLBAFPB_04292	tetA	tet(B)	tetracycline
9	AAAAAGGTTATGC	0.0260703	NDGJBIKM_03875
2840	TATCAGTGATAGA	0.0247226	NPEBFPBE_02641
260	AAGGGAAACACCT	0.0246981	CHHDJIFP_00649	tetR
70	AAACTAACCAACC	0.0245584	ODLBAFPB_04292	tetA	tet(B)	tetracycline
24	AAAACTGATTTAA	0.0241876	OLMEFHBH_04171	tetC
294	AATAACATACCGT	0.0235933
2484	GCCGCCGTCACCA	0.0235612	DKPGEAKP_03985	Tn3 family transposase TnAs1
2449	GCATGGCTTCGGC	0.0232483	OBJGOKDE_04386	tetR
428	ACAGGGATTATTG	0.0231385	ODLBAFPB_04292	tetA	tet(B)	tetracycline
1282	CAAAAATTAGGAA	0.0229052
1372	CACCGAATGCGTA	0.0227125	OBJGOKDE_04386	tetR
2169	CTGCCTTCTGCCC	0.0225594	CMNGBDLA_04769		APH(6)-Id	aminoglycoside
1680	CCCAGATGTCGCC	0.0218932	DKPGEAKP_03985	Tn3 family transposase TnAs1
2932	TGGTTAGGGGCAA	0.0213403	ODLBAFPB_04292	tetA	tet(B)	tetracycline
1441	CAGCATGGCTTCG	0.0210186	OBJGOKDE_04386	tetR
112	AAATGCACTGGCG	0.0207459	NDGJBIKM_03875
786	AGCGCCGGCCAGC	0.0198597	GOMBFKMO_04819	tetA
1708	CCCTCAAGCTCAG	0.0195663	ODLBAFPB_04292	tetA	tet(B)	tetracycline
83	AAAGCGCACTTGA	0.0195174	ODLBAFPB_04292	tetA	tet(B)	tetracycline
2946	TTCATGCTCAGAA	0.0192337	AKHGAMAB_04942	IS4 family transposase ISVsa5
1404	CACTGTTGGGGCC	0.019212	OBJGOKDE_04386	tetR
2782	GTTTTCTGATGAA	0.0190873	IIMBHNPD_04440
775	AGCGATATCTTCC	0.0188519	ODLBAFPB_04292	tetA	tet(B)	tetracycline
11	AAAAATCATTAGG	0.018059	NDGJBIKM_00663	yeeJ			b1978	yeeJ
2632	GGCCAGACGTGAA	0.0179864	NDGJBIKM_01019
2171	CTGCGGCGTCCGC	0.0177678
45	AAACAAAGAGTCA	0.0176758	ODLBAFPB_04292	tetA	tet(B)	tetracycline
111	AAATCTATCATGG	0.0176341
2653	GGCTGGATTTGGA	0.0171053	ODLBAFPB_04292	tetA	tet(B)	tetracycline
190	AACTAACTAACTA	0.016897
2785	TAAAAAAGGCCAA	0.0166492	AICAEGHE_04907	tetC
318	AATATTCGTGCTG	0.0166396	OLMEFHBH_04171	tetC
2779	GTTTCGCCAAAAA	0.0164455	LPDGGEDA_00754
1183	ATGTGCTCCCAGC	0.0160319	DKPGEAKP_03985	Tn3 family transposase TnAs1
1134	ATGATTATAAATA	0.0159193	ODLBAFPB_04292	tetA	tet(B)	tetracycline
1907	CGCCATTGTCAGC	0.0155646	AICAEGHE_04907	tetC
1296	CAAAGGAAAGGCG	0.0155516	GOMBFKMO_04819	tetA
1621	CCAAGAGAACCAA	0.0153511	AICAEGHE_04907	tetC
1035	ATCACTGATAAAC	0.0152327	OBJGOKDE_04386	tetR
2397	GATTCCGACCTCA	0.0152171	CHHDJIFP_00649	tetR
2191	CTGGGAGCACATC	0.0147835	DKPGEAKP_03985	Tn3 family transposase TnAs1
812	AGCTACTGGAACG	0.0147431	JHHNGEAI_04749
1810	CCTGCAATCGTCA	0.0146838	CMNGBDLA_04769		APH(6)-Id	aminoglycoside
2726	GTCGTTTTCAAAA	0.0143382	HPNAIJJK_03100	insAB-1
2868	TCATGCTCAGAAA	0.0141541	AKHGAMAB_04942	IS4 family transposase ISVsa5
1875	CGATCCGGCTGAC	0.0140332	CMNGBDLA_04769		APH(6)-Id	aminoglycoside
1052	ATCAGTAATCAGG	0.013953	NAKBLPNE_03645
629	ACTGTATTCGGCT	0.0138082	OBJGOKDE_04386	tetR
2176	CTGCTCCTCAAGC	0.0134997
2046	CGTCCCAGTGAAA	0.0134945
469	ACCATCCCGAACC	0.0133248	GOMBFKMO_04819	tetA
2797	TAACATACCGTCA	0.0127217	FDKHPIGM_00802
2807	TAATACAGTAAAA	0.0123685	ODLBAFPB_04292	tetA	tet(B)	tetracycline
36	AAAATATCGAGTT	0.0122514	FPIMDBNL_05008	IS4 family transposase ISVsa5
327	AATCATTCACTAC	0.0115486	ODLBAFPB_04292	tetA	tet(B)	tetracycline
1742	CCGCGCGCGCTCA	0.011387	GOMBFKMO_04819	tetA
1583	CATGGCTTCGGCC	0.0111823	OBJGOKDE_04386	tetR
623	ACTGGCCGAAGCC	0.0109342	OBJGOKDE_04386	tetR
367	AATTCGGTATACA	0.0109023	ODLBAFPB_04292	tetA	tet(B)	tetracycline
2525	GCGCCGGCAGGCA	0.0107885	OCLOCNAG_01446	tetA	tet(A)	tetracycline
754	AGCCATCCCAAAT	0.0105773	ODLBAFPB_04292	tetA	tet(B)	tetracycline
702	AGATCAAGAGCAT	0.0105732	CHHDJIFP_00649	tetR
2611	GGATCGCTTTACC	0.0104372	ODLBAFPB_04292	tetA	tet(B)	tetracycline
2442	GCATAATCAGGCC	0.0104215	GOMBFKMO_04819	tetA
2911	TGACGCGGTGGAA	0.0103081	NOAKENBL_02637	ygeA			b2840
1556	CATCGAACGGCAC	0.0102678
1937	CGCGGCCCGCAAC	0.0102171
2598	GGACCGAGGTCGA	0.0101222	ICJEEHHL_04708	folP	sul2	sulfonamide	b3177	folP
1802	CCTCTTCACGGCG	0.0101172	OCLOCNAG_01446	tetA	tet(A)	tetracycline
2403	GCAAAAGGAAACA	0.0100165	OCLOCNAG_01446	tetA	tet(A)	tetracycline
2800	TAACTTCACGGTA	0.00983439	NDGJBIKM_03875
784	AGCGCCAGAAGGC	0.00971446	LKECCPON_02397
659	AGAAGATTTTCAG	0.00967045	LCJNCHEO_00811	gcl			b0507
2357	GATAATACAGATA	0.00962902	ODLBAFPB_04292	tetA	tet(B)	tetracycline
901	AGTAATGGGCCAA	0.00957503	ODLBAFPB_04292	tetA	tet(B)	tetracycline
476	ACCCAGATGTCGC	0.00949518	DKPGEAKP_03985	Tn3 family transposase TnAs1
1763	CCGGCCACGATCC	0.00943761	GOMBFKMO_04819	tetA
2445	GCATCGAACGGCA	0.00934799	OAKLIGDF_04050	IS110 family transposase IS621
37	AAAATCATTAAGT	0.0091153	NDGJBIKM_00663	yeeJ			b1978	yeeJ
2199	CTGTCGTTTTCAA	0.00901556	HPNAIJJK_03100	insAB-1
315	AATATGAGTGGGA	0.00899787	NAHNHKHB_04735	yfbN			b2273
1330	CAAGGCAGCAAGG	0.00875004	ICJEEHHL_04796	macB			b0879
1845	CGACAATATTTAG	0.00874521
325	AATCAGTCTGGGA	0.00866935
2555	GCTAATTTTTTCA	0.00865698	AICAEGHE_04907	tetC
2082	CGTTGCTGATGGC	0.00860775	PDKCLGDD_00620
2658	GGGACGCCGTCAA	0.00853201	OBJGOKDE_04386	tetR
2315	GACTGTGTTAGCC	0.00851837
349	AATGCCGATCGTG	0.00845681	OCLOCNAG_01446	tetA	tet(A)	tetracycline
2935	TGTCACGCTGAAA	0.00844741	NECLGBIG_04372
583	ACGTGAAACCCAA	0.00843247
2866	TCATCAGTTCTAA	0.00828753	HGNOPCMN_04106
1004	ATATATGAATATA	0.00820784	ELGCNMED_03269
1445	CAGCCATTGCGCA	0.00819998	ICJEEHHL_04708	folP	sul2	sulfonamide	b3177	folP
486	ACCGACAATATGA	0.00816081	ICJEEHHL_02652
1592	CATTACAAGCCCA	0.00807323	BPDFNCGH_03633
1868	CGATATGCATAAA	0.00806686	AICAEGHE_04907	tetC
1957	CGCTGTCGTTTTC	0.00804617	HPNAIJJK_03100	insAB-1
1994	CGGCCTACAGAAA	0.00791594	CHHDJIFP_00649	tetR
1174	ATGGTAACTTCAC	0.0077568	NDGJBIKM_03875
1920	CGCCTGCCTGAAG	0.00774459	OBJGOKDE_04386	tetR
0	AAAAAAAATATTA	0.00772345
2833	TAGGTGTAGAGCA	0.00768409	CHHDJIFP_00649	tetR
2467	GCCCACCGAGCAC	0.00767036	GOMBFKMO_04819	tetA
270	AAGTCAGGCGTGC	0.00759242	OAKLIGDF_04050	IS110 family transposase IS621
92	AAATAACTCTATC	0.00754115	ICJEEHHL_04757	ltxB
140	AACAGTATCTACA	0.00749841	AEKIEDPI_04247
1659	CCATCAGCAACGG	0.00747519	PDKCLGDD_00620
1582	CATGGAAAATAAA	0.00736143	LBFIJKML_00149
1421	CAGAGGAAGCGAA	0.00733775	OBJGOKDE_04386	tetR
1547	CATCATCATGATA	0.0073149	LCNBJGHJ_04030
1388	CACGCGTTGAGAA	0.00731057	ODLBAFPB_04292	tetA	tet(B)	tetracycline
153	AACCATTTGTTAA	0.00726447	OLMEFHBH_04171	tetC
117	AAATGGCGCCATT	0.00722497
1537	CATCAACGCATAC	0.00720807	GOMBFKMO_04819	tetA
1106	ATCGTTTTGGATG	0.00719353	ODLBAFPB_04292	tetA	tet(B)	tetracycline
434	ACAGTTCAGTGCA	0.00715045	NDGJBIKM_01018
1405	CACTTGAAAAAGC	0.00707193	ODLBAFPB_04292	tetA	tet(B)	tetracycline
2725	GTCGTTTGCGGGA	0.00696414
1409	CAGAACGTGAAGA	0.00692682	BBMKMPNJ_02369	intB			b4271
1320	CAAGATAATGTTC	0.00678275	OLMEFHBH_04171	tetC
189	AACTAACCAACCT	0.00678256	ODLBAFPB_04292	tetA	tet(B)	tetracycline
1686	CCCCCCCCCCCCC	0.00674809
89	AAAGTTGCAGCCG	0.00672472	OBJGOKDE_04386	tetR
2745	GTGGCAAGCCAAC	0.0067072	FPIMDBNL_05008	IS4 family transposase ISVsa5
2105	CTATCACTGATAG	0.0066989	NPEBFPBE_02641
1129	ATGATAAAAGGCA	0.006686	OLMEFHBH_04171	tetC
1162	ATGCTCAGAAAAG	0.00658753	CBNKLMEE_04749	IS110 family transposase ISEc32
291	AATAAATTTTGAG	0.00658286	AKHGAMAB_04942	IS4 family transposase ISVsa5
19	AAAACGCTCTGAG	0.00648375	AKHGAMAB_04942	IS4 family transposase ISVsa5
226	AAGCAGCATAACC	0.00644921	NDGJBIKM_03875
2226	CTTGAAAAAATTA	0.00643567	AICAEGHE_04907	tetC
2104	CTATCAATGATAG	0.00642595	DBJHEJCH_01215
236	AAGCCATTGAATA	0.00638915	GOMBFKMO_02111
304	AATACATTGAATA	0.00630244	DBACFGEL_04680	neo
176	AACGCGGTGGTGA	0.00629476	EILNFIMB_03091
243	AAGCGCACTTGAA	0.00629039	ODLBAFPB_04292	tetA	tet(B)	tetracycline
2644	GGCGAGCAGCGCC	0.00625293	NOAKENBL_02951	mrcB			b0149
1914	CGCCGGATCAGAA	0.0062121	GMFIIHDP_04525
619	ACTGGAGAACATG	0.00614054	CMNGBDLA_04769		APH(6)-Id	aminoglycoside
1899	CGCATCACTAGCC	0.00613048
2197	CTGTATGCGTTGA	0.00598748	GOMBFKMO_04819	tetA
681	AGACTGATTATCA	0.00595459	OHJOGBAF_01160
145	AACATCCCCTCCC	0.00593718	CDNOJGEF_02385	mdfA	mdfA	benzalkonium_chloride;rhodamine;tetracycline	b0842	mdfA
837	AGGAGCGCCAGAA	0.00579173	NOAKENBL_02130	dsdX			b2365
1960	CGCTTACCGGGGC	0.00563035	NOAKENBL_05128	murB			b3972
277	AAGTGCCAGTAAA	0.0056061	OBJGOKDE_04386	tetR
2431	GCAGCATCACCAA	0.00555552	CHHDJIFP_05109	mtr			b3161
1677	CCCACCGGAACGA	0.00555493	OCLOCNAG_01446	tetA	tet(A)	tetracycline
2890	TCGCCTACCGCGA	0.00550987	OBJGOKDE_04386	tetR
966	ATAACTCTATCAA	0.00550787	ICJEEHHL_04757	ltxB
889	AGGTGCTGCCTCA	0.00550623	MEDDHFHE_04564	insAB-1
1543	CATCAGGGCGGCG	0.00546588	OCLOCNAG_01446	tetA	tet(A)	tetracycline
588	ACGTTTTGGGGAA	0.00538638	OJMOBNFJ_03401	IS4 family transposase ISVsa5
1676	CCCACCCGTTCCA	0.00537679	OCLOCNAG_01446	tetA	tet(A)	tetracycline
598	ACTCAATGGCTGG	0.00537545	AICAEGHE_04907	tetC
2709	GTAGCTCCAGCAC	0.00527252	LENNFLAE_04175	insI-1			b0256
695	AGAGTACGTTTCG	0.00520933	AKHGAMAB_04942	IS4 family transposase ISVsa5
144	AACATCATTTGGT	0.00518846
1066	ATCCAAAGCCAGA	0.00516056	DGBJFGCF_01755	ypjA			b2647
1044	ATCAGGCCTACAC	0.00513572	LCNBJGHJ_00397	entD			b0583
1090	ATCGCTGTCGCCG	0.00510794	OBJGOKDE_04386	tetR
1589	CATTAAGCAGCTC	0.00506186	CHHDJIFP_00649	tetR
921	AGTGCAACAAAAA	0.00501024	ECMNLHNC_00370	fhuA			b0150
1312	CAACGGGAATCTG	0.0050048	DFACGIEK_04616
1950	CGCTGATCGTGGA	0.00500427	ECJKDFKE_04378	IS630 family transposase ISEc33
2425	GCAGAGGAAGCGA	0.00499125	OBJGOKDE_04386	tetR
411	ACACTTTATCACT	0.00497988	OBJGOKDE_04386	tetR
1903	CGCATTTCGCCCA	0.0049796	NMCLFFAB_04760	IS4 family transposase ISVsa5
701	AGATATAAACGCT	0.00497771	ODLBAFPB_04292	tetA	tet(B)	tetracycline
674	AGACGAGCAAGAC	0.00497714	GOMBFKMO_04819	tetA
2273	GAAGGAACGTCAA	0.00495813	NDGJBIKM_03875
541	ACGCCGCATCCGG	0.00490166	NOAKENBL_02003	csiD			b2659	csiD
2162	CTGCATTCGCTTC	0.0048542	AKHGAMAB_04942	IS4 family transposase ISVsa5
895	AGGTTTAACAACC	0.00480374	CHHDJIFP_00649	tetR
969	ATAAGACGCGCAA	0.00471296	IKGEHLCD_03147
2777	GTTGTTTTTCTAA	0.00470878	CHHDJIFP_00649	tetR
740	AGCAGGTGCAGAT	0.00466379	GMFIIHDP_04525
2385	GATGCGCCTATTA	0.00463413	ODLBAFPB_04292	tetA	tet(B)	tetracycline
1147	ATGCCTGATGCGA	0.00454858	NELAHHLJ_04752	dtd3
830	AGGAAAAGTACAA	0.00451973	AKHGAMAB_04942	IS4 family transposase ISVsa5
2937	TGTCGTTTTCAAA	0.00449258	HPNAIJJK_03100	insAB-1
1287	CAAAAGGAAACAG	0.00447946	OCLOCNAG_01446	tetA	tet(A)	tetracycline
1269	ATTTTCTGGTGCG	0.00447424	LDOLDFIL_03891
1417	CAGACCGTCTACG	0.00444433	OBJGOKDE_04386	tetR
920	AGTGATCCGTGCC	0.00438942	OBJGOKDE_04386	tetR
207	AACTTTGTCATGC	0.00433744	OBJGOKDE_04386	tetR
1722	CCGACAATATGAG	0.00432371
2811	TAATTTCCCCAAA	0.00427785	AKHGAMAB_04942	IS4 family transposase ISVsa5
1564	CATCGTCAACATA	0.00427293	ICJEEHHL_04708	folP	sul2	sulfonamide	b3177	folP
2626	GGCATCGTCAACA	0.00425937	ICJEEHHL_04708	folP	sul2	sulfonamide	b3177	folP
2924	TGCCTGGACAACA	0.00425705	OCLOCNAG_01446	tetA	tet(A)	tetracycline
409	ACACTATCAATAA	0.00425276	FJGLOLKE_05137	insAB-1

## Sheet: Tobramycin
kmer	Kmer seq	Max importance	pagenome ID	gene	CARD gene	CARD resistance	Locus Tag	MutationDB
1287	CAAGGCGTGACCG	0.492276	AACIBICC_04745	yokD
2675	GTTGCGGGATCGA	0.42481	JJNOIBDG_04639	yokD	AAC(3)-IId	aminoglycoside
1714	CCGTCGCCGAGCA	0.414391	LGODNGJG_05108	aacA4	AAC(6')-Ib-cr	fluoroquinolone;aminoglycoside
2042	CTCGGCGTAGTGC	0.362229	AACIBICC_04745	yokD
1909	CGGCGTAGTGCAA	0.35478	AACIBICC_04745	yokD
757	AGCAATCGAGAAT	0.334872	AACIBICC_04745	yokD
1893	CGGAGCCTCACGA	0.257678	AACIBICC_04745	yokD
250	AAGCTGGTTCGAG	0.241566	LGODNGJG_05108	aacA4	AAC(6')-Ib-cr	fluoroquinolone;aminoglycoside
521	ACCTTGCGATGCT	0.21938	LGODNGJG_05108	aacA4	AAC(6')-Ib-cr	fluoroquinolone;aminoglycoside
1815	CGATTCAAACGGC	0.208297	AACIBICC_04745	yokD
2602	GTAACGCGGCAAC	0.186131	JJNOIBDG_04639	yokD	AAC(3)-IId	aminoglycoside
2565	GGGTCCGTTTGGA	0.177118	LGODNGJG_05108	aacA4	AAC(6')-Ib-cr	fluoroquinolone;aminoglycoside
1294	CAAGTACTGTTCC	0.171768	LGODNGJG_05108	aacA4	AAC(6')-Ib-cr	fluoroquinolone;aminoglycoside
1348	CACTACGCCGAGG	0.171017	AACIBICC_04745	yokD
1044	ATCAGGGGCATCG	0.141287	GLIPNLFN_05078	cat	catB3	phenicol
1867	CGCGGAATAGACC	0.130942	LGODNGJG_05108	aacA4	AAC(6')-Ib-cr	fluoroquinolone;aminoglycoside
2109	CTGGTTGAGTTGC	0.127288	LGODNGJG_05108	aacA4	AAC(6')-Ib-cr	fluoroquinolone;aminoglycoside
1868	CGCGGCAACGACC	0.121579	JJNOIBDG_04639	yokD	AAC(3)-IId	aminoglycoside
1569	CCAGGCATTCGAG	0.116136	LGODNGJG_05108	aacA4	AAC(6')-Ib-cr	fluoroquinolone;aminoglycoside
556	ACGCGCAGGACAT	0.112436	AACIBICC_04745	yokD
347	AATGCCGTTTGAA	0.111647	AACIBICC_04745	yokD
342	AATGATCCCGAGG	0.107329	LGODNGJG_05108	aacA4	AAC(6')-Ib-cr	fluoroquinolone;aminoglycoside
1364	CAGAAATTGATTC	0.100537	JJNOIBDG_04639	yokD	AAC(3)-IId	aminoglycoside
72	AAAGATGATGCCC	0.097869	GLIPNLFN_05078	cat	catB3	phenicol
267	AAGGCGTGACCGA	0.0899925	AACIBICC_04745	yokD
1944	CGTAACCACCCCA	0.0871001	LGODNGJG_05108	aacA4	AAC(6')-Ib-cr	fluoroquinolone;aminoglycoside
2757	TCACAACTGGGCA	0.0870165	LGODNGJG_05108	aacA4	AAC(6')-Ib-cr	fluoroquinolone;aminoglycoside
2789	TCGACAATGATAA	0.0851539	NDFJAMLP_00955
552	ACGCCGAACGTCA	0.0814896	AACIBICC_04745	yokD
717	AGAGCCGATTGGG	0.0814682	LGODNGJG_05108	aacA4	AAC(6')-Ib-cr	fluoroquinolone;aminoglycoside
186	AACGTTTGACATG	0.0812148	MPNMGPKC_04281
2610	GTACGACTGGGCA	0.0781791	LGODNGJG_05108	aacA4	AAC(6')-Ib-cr	fluoroquinolone;aminoglycoside
1053	ATCCAAACGGACC	0.0720227	LGODNGJG_05108	aacA4	AAC(6')-Ib-cr	fluoroquinolone;aminoglycoside
753	AGCAACTTGCGAG	0.066108	LGODNGJG_05108	aacA4	AAC(6')-Ib-cr	fluoroquinolone;aminoglycoside
2673	GTTCGATCCCGCA	0.0654269	JJNOIBDG_04639	yokD	AAC(3)-IId	aminoglycoside
772	AGCATTTGCTATA	0.0616658	AACIBICC_04745	yokD
2696	TAAGCATTTGCTA	0.0600245	AACIBICC_04745	yokD
1587	CCATGCATCCTGA	0.0561179	JKEHNMJC_05187	tmrB
1712	CCGTCGACAATGA	0.0557479	PHOOACJB_00007
1285	CAAGCTGGTTCGA	0.0551815	LGODNGJG_05108	aacA4	AAC(6')-Ib-cr	fluoroquinolone;aminoglycoside
261	AAGGCACTGTTGC	0.0551723	OAKLIGDF_05308	tnpR
2591	GGTGGGAAGAAGA	0.0548155	LGODNGJG_05108	aacA4	AAC(6')-Ib-cr	fluoroquinolone;aminoglycoside
2241	GAGCAACTTGCGA	0.0534309	LGODNGJG_05108	aacA4	AAC(6')-Ib-cr	fluoroquinolone;aminoglycoside
1185	ATTCAGCAGGCCG	0.0527318	JJNOIBDG_04639	yokD	AAC(3)-IId	aminoglycoside
2213	GACCGGACCAATC	0.0523695	JJNOIBDG_04639	yokD	AAC(3)-IId	aminoglycoside
2307	GATGCCGTTTTCC	0.0516842	IKIKMLED_01241	ygfT			b2887
1926	CGGTCGTTGCCGC	0.0511578	JJNOIBDG_04639	yokD	AAC(3)-IId	aminoglycoside
2070	CTGCAAAACACTA	0.0457194	MBJPHNPO_04702	fliC1				fliC
887	AGGGCTGGCGCCC	0.0442988	OOGMFNIH_04710
2723	TAGAGCATCGCAA	0.0431972	LGODNGJG_05108	aacA4	AAC(6')-Ib-cr	fluoroquinolone;aminoglycoside
885	AGGGCGCCAGCCC	0.0423761	OOGMFNIH_04710
2310	GATGGAAGGGTTA	0.0418106	ALOBKJIJ_04637	tagG
661	ACTGGCACTGTGA	0.0402843	JJNOIBDG_04639	yokD	AAC(3)-IId	aminoglycoside
193	AACTCCGTTACCG	0.0402079	AACIBICC_04745	yokD
1329	CACCGGTTTGGAC	0.0383163	HPOGHCOJ_04883	yokD	AAC(3)-IId	aminoglycoside
2060	CTGAGCAAAGCCC	0.0372301	AACIBICC_04745	yokD
254	AAGGAAAGCCGGA	0.0363776	AACIBICC_04745	yokD
553	ACGCCGATCGCGC	0.0363341	JKEHNMJC_05187	tmrB
2051	CTGAAACGCTGAC	0.0362987	AACIBICC_04745	yokD
1514	CATTGTCGACGGC	0.0331625	HPOGHCOJ_03296
1214	ATTGGGTATGCCC	0.0329735	LGODNGJG_05108	aacA4	AAC(6')-Ib-cr	fluoroquinolone;aminoglycoside
2257	GAGGAGACTCTGA	0.0307126	JJNOIBDG_04639	yokD	AAC(3)-IId	aminoglycoside
2191	GAATGCCGTTTGA	0.0304596	AACIBICC_04745	yokD
241	AAGCGCTCATCAG	0.0293803	JLMMCMDI_04696	bla	CTX-M-55	cephalosporin
1566	CCAGCTGTCGGGC	0.0286536	JLMMCMDI_04696	bla	CTX-M-55	cephalosporin
1813	CGATGCTTGGAAG	0.0278737	AACIBICC_04745	yokD
563	ACGCTGACGGAGC	0.0277326	AACIBICC_04745	yokD
2796	TCGGCGTAGTGCA	0.0271951	AACIBICC_04745	yokD
425	ACAGCATCGTGAC	0.0250949	LGODNGJG_05108	aacA4	AAC(6')-Ib-cr	fluoroquinolone;aminoglycoside
22	AAAACTCGGAGTC	0.0246765	HPOGHCOJ_04883	yokD	AAC(3)-IId	aminoglycoside
1783	CGACTGGGCATCA	0.0244605	GLIPNLFN_05078	cat	catB3	phenicol
2525	GGCATTCGAGCGA	0.0234744	LGODNGJG_05108	aacA4	AAC(6')-Ib-cr	fluoroquinolone;aminoglycoside
2654	GTGCAGCAGCTGA	0.0234294	JKEHNMJC_05187	tmrB
2683	GTTTGCGCATACA	0.0225176	JLMMCMDI_04696	bla	CTX-M-55	cephalosporin
2295	GATCGATTTAGCC	0.0217881	LGODNGJG_05108	aacA4	AAC(6')-Ib-cr	fluoroquinolone;aminoglycoside
640	ACTCCATACATTG	0.021583	LGODNGJG_05108	aacA4	AAC(6')-Ib-cr	fluoroquinolone;aminoglycoside
141	AACAGCAACTCAA	0.0213481	LGODNGJG_05108	aacA4	AAC(6')-Ib-cr	fluoroquinolone;aminoglycoside
506	ACCGGTTTGGACT	0.0208474	HPOGHCOJ_04883	yokD	AAC(3)-IId	aminoglycoside
1029	ATCAAGATCGGGC	0.0208166	GLIPNLFN_05078	cat	catB3	phenicol
2016	CTCAAGCGCACTC	0.0192221	GLIPNLFN_05078	cat	catB3	phenicol
1745	CCTGCTGTCACCC	0.0184378	APIAKFIK_01994	insAB-1
1114	ATGACGTTGATAA	0.0176989	GLIPNLFN_05078	cat	catB3	phenicol
1219	ATTTAGCCACTCA	0.0174099	LGODNGJG_05108	aacA4	AAC(6')-Ib-cr	fluoroquinolone;aminoglycoside
436	ACAGTAAGGAAGG	0.0170452	PLFPIHKE_04716
1689	CCGCTAGCTGAAA	0.0168025	HPNAIJJK_04656	yokD	AAC(3)-IIe	aminoglycoside
2535	GGCGATGAAACGA	0.016268	KAJNNKJH_04957	IS3 family transposase ISKpn11
1451	CAGTGGGGCTATG	0.01597	APIAKFIK_01994	insAB-1
1297	CAAGTTGCTCGGC	0.0159692	LGODNGJG_05108	aacA4	AAC(6')-Ib-cr	fluoroquinolone;aminoglycoside
1892	CGGAGAAGAAGCA	0.0159385	LGODNGJG_05108	aacA4	AAC(6')-Ib-cr	fluoroquinolone;aminoglycoside
1570	CCAGGCGACTTCA	0.0156639	AACIBICC_04745	yokD
1977	CGTCGCCGAGCAA	0.015557	LGODNGJG_05108	aacA4	AAC(6')-Ib-cr	fluoroquinolone;aminoglycoside
1851	CGCCGCCGCTCAC	0.0154756	LBFADFMO_03561
618	ACGTTGCTCTTGG	0.0153937	LGODNGJG_05108	aacA4	AAC(6')-Ib-cr	fluoroquinolone;aminoglycoside
418	ACAGAGAAGCAGA	0.0152057	KJNGLKDP_00448	cdiA
606	ACGTCAGCAAGTG	0.0149652	LGODNGJG_05108	aacA4	AAC(6')-Ib-cr	fluoroquinolone;aminoglycoside
1250	CAAAAGTGCTGTC	0.0148624	LENNFLAE_00907	mdtL			b3710
2790	TCGACCGGACCAA	0.0147787	JJNOIBDG_04639	yokD	AAC(3)-IId	aminoglycoside
1034	ATCACCATTCTAA	0.0147092	PIKJFOCJ_04951	bla	OXA-1	cephalosporin;penam
2857	TTCGCAACAGCAA	0.0145926	ALOBKJIJ_04783	pinR			b1374	pinR
1118	ATGAGTGGCTAAA	0.0142025	LGODNGJG_05108	aacA4	AAC(6')-Ib-cr	fluoroquinolone;aminoglycoside
1857	CGCCTCGGCGTAG	0.0141162	AACIBICC_04745	yokD
2180	GAAGCCCCACTCC	0.0136569	GLIPNLFN_05078	cat	catB3	phenicol
2018	CTCAATTCGCTGC	0.0135587	APIAKFIK_01994	insAB-1
1775	CGACAGCTTCACA	0.0135518	DNLIKJAP_02537
926	AGTCATCGAATGA	0.0133757	GLIPNLFN_05078	cat	catB3	phenicol
1956	CGTATCCCATCAC	0.0132545	JJNOIBDG_04639	yokD	AAC(3)-IId	aminoglycoside
1553	CCACTCGACGATA	0.0131346	LGODNGJG_05108	aacA4	AAC(6')-Ib-cr	fluoroquinolone;aminoglycoside
1006	ATAGAGCAGAAAC	0.0130947	GLIPNLFN_05078	cat	catB3	phenicol
2773	TCATGATGTCTAA	0.0129616	MHLDMLAB_00542
872	AGGCGATCAGGTG	0.0128439	CDCEEHCM_03892
285	AAGTGAAAGCGAA	0.0126023	JLMMCMDI_04696	bla	CTX-M-55	cephalosporin
858	AGGCACTGTTGCA	0.0124767	OAKLIGDF_05308	tnpR
852	AGGAGACTCTGAA	0.0123631	JJNOIBDG_04639	yokD	AAC(3)-IId	aminoglycoside
1966	CGTCATCACGGTC	0.0123204	GLIPNLFN_05078	cat	catB3	phenicol
1340	CACGGTGCGGTGA	0.0120798	HFJNHEDB_04953	rhsD			b0497
2585	GGTGAACGCACTA	0.0117318	APIAKFIK_01994	insAB-1
1595	CCCAAACAACAGA	0.0114324	PIKJFOCJ_04951	bla	OXA-1	cephalosporin;penam
1307	CAATTTCTGGTTC	0.0113645	JJNOIBDG_04639	yokD	AAC(3)-IId	aminoglycoside
196	AACTGAAATCGCG	0.0113171	GENGNJOG_04628
1564	CCAGCGGACTTAA	0.0111808	HPHGNNEP_00777	yahC			b0317
2113	CTGTCGCCAGATC	0.0111247	BADDLMGG_05031	Tn3 family transposase Tn2
292	AAGTTGCTCGGCG	0.0109362	LGODNGJG_05108	aacA4	AAC(6')-Ib-cr	fluoroquinolone;aminoglycoside
273	AAGGGCTGGCGCC	0.0107003	CIJMABMB_04355
1150	ATGGTCATCATCA	0.0106572	GNHIJGIB_04827
1389	CAGCACTGACGCC	0.0105377	EGOLJHDI_00002	dltA
1007	ATAGAGCATCGCA	0.0104018	LGODNGJG_05108	aacA4	AAC(6')-Ib-cr	fluoroquinolone;aminoglycoside
1263	CAACAGTGCCCCA	0.010364	ELCFLDOE_04869	ydfU			b1560	ydfU
2637	GTCGCCGAGCAAC	0.0102803	LGODNGJG_05108	aacA4	AAC(6')-Ib-cr	fluoroquinolone;aminoglycoside
2645	GTCTTTACTGGAA	0.0101276	OAKLIGDF_01634
299	AATAAGCTGATTG	0.0101197	JLMMCMDI_04696	bla	CTX-M-55	cephalosporin
1798	CGATATACGCAGC	0.00999608	APIAKFIK_01994	insAB-1
1191	ATTCCAGTAAAGA	0.00997962	OAKLIGDF_01634
1812	CGATGCTCTATGA	0.0098957	LGODNGJG_05108	aacA4	AAC(6')-Ib-cr	fluoroquinolone;aminoglycoside
332	AATCGTTCTCCAG	0.00987491	KAJNNKJH_04957	IS3 family transposase ISKpn11
1563	CCAGCGAGCGGAG	0.00980293	JKEHNMJC_05187	tmrB
2836	TGGCGATGAATAA	0.00974422	JLMMCMDI_04696	bla	CTX-M-55	cephalosporin
281	AAGTAGTTGGTCA	0.00953343	GLIPNLFN_05078	cat	catB3	phenicol
1717	CCGTGCTGAAGAG	0.00946964	AFJJBFFJ_00073	IS3 family transposase ISKpn11
2385	GCCCACAGAATGA	0.00942644	NHBPHIEK_04336	IS6 family transposase IS15
896	AGGGTTTATTATA	0.00931041	PIKJFOCJ_04951	bla	OXA-1	cephalosporin;penam
732	AGATCAAAAAATC	0.00926759	JLMMCMDI_04696	bla	CTX-M-55	cephalosporin
2124	CTTACTTCACCCA	0.00901331	JLMMCMDI_04696	bla	CTX-M-55	cephalosporin
1724	CCTCAGACTATCC	0.00900597	COJFFLON_04742	Tn3 family transposase Tn2
225	AAGATGATGCCCA	0.00899174	GLIPNLFN_05078	cat	catB3	phenicol
1275	CAAGAAAGACGAG	0.00897978	HLPNIJOL_04488
1858	CGCCTGAAGGGAA	0.0089547	BHGHPLCL_04856	insAB-1
2135	CTTCTCCGCCCCA	0.0088712	LGODNGJG_05108	aacA4	AAC(6')-Ib-cr	fluoroquinolone;aminoglycoside
1070	ATCGCGATATCTC	0.00886447	NGDDENCD_01657	dnaQ			b0215	dnaQ
2344	GCACCGCCGGACA	0.00881524	BOACDICB_04883
71	AAAGATCAGCGAT	0.00878137	JKEHNMJC_05187	tmrB
2559	GGGCGGAGAAGAA	0.00875647	LGODNGJG_05108	aacA4	AAC(6')-Ib-cr	fluoroquinolone;aminoglycoside
1016	ATAGTGTTTTGCA	0.00870074	LPGCDDAD_03963
1001	ATACGCGTCGTGG	0.00860633	JJNOIBDG_04639	yokD	AAC(3)-IId	aminoglycoside
2159	GAAAGCCGGATGC	0.00859255	AACIBICC_04745	yokD
1921	CGGTACGCACCAG	0.00858525	NOAKENBL_02900	gmhB			b0200
351	AATGGAAAGACCA	0.00856659	KAJNNKJH_04957	IS3 family transposase ISKpn11
2753	TCAATAAAGCAAA	0.00852415	PIKJFOCJ_04951	bla	OXA-1	cephalosporin;penam
2096	CTGGATCAACGGA	0.00848759	JKEHNMJC_05187	tmrB
1698	CCGGCATCCAACG	0.00843699	HANPMFHH_01312
721	AGAGGTCACAGAT	0.00841002	AFJJBFFJ_00073	IS3 family transposase ISKpn11
1402	CAGCGAGCGGAGA	0.00838598	JKEHNMJC_05187	tmrB
84	AAAGGGTGACAGC	0.00825324	APIAKFIK_01994	insAB-1
2439	GCGGACCAACCGC	0.00823188	AACIBICC_04745	yokD
555	ACGCCTGACCGAG	0.0081508	HLPNIJOL_04488
707	AGACGCTGCATAA	0.00802125	OCBNKEKB_03535
1194	ATTCCTGCGAATC	0.00801154	EDFHNGMP_04873	tmrB
2791	TCGATGCCTTCCA	0.0079688	GLIPNLFN_05078	cat	catB3	phenicol
1452	CAGTGTCAGTTCG	0.00777196	KAJNNKJH_04957	IS3 family transposase ISKpn11
584	ACGGGACGTGGGA	0.00765513	OCBNKEKB_03535
2741	TATGGTTTTCTGA	0.0075323	PIKJFOCJ_04951	bla	OXA-1	cephalosporin;penam
497	ACCGCCGCCGCTC	0.00749774	LBFADFMO_03561
589	ACGGTACCTTGCC	0.00734688	LGODNGJG_05108	aacA4	AAC(6')-Ib-cr	fluoroquinolone;aminoglycoside
403	ACACCTTCTCGAT	0.00729965	AACIBICC_04745	yokD
1013	ATAGTGCGTTCAC	0.0072758	APIAKFIK_01994	insAB-1
1996	CGTTATTGCCTTC	0.00725051	HPOGHCOJ_04883	yokD	AAC(3)-IId	aminoglycoside
936	AGTGACGTAAAAT	0.00724829
1178	ATTATCATTGTCG	0.00722669	NDFJAMLP_00955
28	AAAAGCCAGTGAG	0.00712135	OCBNKEKB_04897
1311	CACAACTGGGCAA	0.00706454	LGODNGJG_05108	aacA4	AAC(6')-Ib-cr	fluoroquinolone;aminoglycoside
740	AGATGGCGCACTC	0.00701607	CHCFKFMC_04833
1658	CCGACATAGCCCC	0.00699393	APIAKFIK_01994	insAB-1
24	AAAAGATAAGCTA	0.00696863	IKGEHLCD_00354
1429	CAGGTACGGCGGG	0.00695624	JJNOIBDG_04639	yokD	AAC(3)-IId	aminoglycoside
2086	CTGCGCGGCCATA	0.00694744	IIACIAFI_05143	tap			b1885
378	AATTTCTGGTTCA	0.00691039	JJNOIBDG_04639	yokD	AAC(3)-IId	aminoglycoside
1638	CCCGGAAGTTTTA	0.00690577	AFJJBFFJ_00051
483	ACCCGGTACGCAC	0.00684373	AIJIEFFH_00310
1530	CCAACAGCAACGA	0.00680415	LGODNGJG_05108	aacA4	AAC(6')-Ib-cr	fluoroquinolone;aminoglycoside
1777	CGACCATCGATGC	0.00677943	JJNOIBDG_04639	yokD	AAC(3)-IId	aminoglycoside
2322	GATTTTACGTCAC	0.00669707
501	ACCGCTGCAAATC	0.00666726	OCBNKEKB_03535
2196	GAATTTGCCTGGC	0.00665436	ABGBHNAB_00062	Tn3 family transposase Tn2
800	AGCGAGCGGAGAC	0.00653323	JKEHNMJC_05187	tmrB
1215	ATTGGTCCGGTCG	0.00652651	JJNOIBDG_04639	yokD	AAC(3)-IId	aminoglycoside
2728	TAGGTGCAACATA	0.00651274	ONAOPEHB_04088	pagN
1152	ATGGTGTGCCGGG	0.00647309	PLFPIHKE_04716
728	AGATAGACAAATC	0.00643311	AFJJBFFJ_00073	IS3 family transposase ISKpn11
1814	CGATGGTGCTCGA	0.00641614	JKEHNMJC_05187	tmrB
2597	GGTTGAAACTATA	0.00639931	AACIBICC_04745	yokD
1693	CCGCTTCCAAGAG	0.00634608	LGODNGJG_05108	aacA4	AAC(6')-Ib-cr	fluoroquinolone;aminoglycoside
1349	CACTATACGCTGA	0.0063403	NMJMKKPN_04936	Tn3 family transposase
509	ACCGTCTTCCGGA	0.00626482	APIAKFIK_01994	insAB-1
1829	CGCAGCGAATTGA	0.0062561	APIAKFIK_01994	insAB-1
1419	CAGGATAGTCTGA	0.00597981	COJFFLON_04742	Tn3 family transposase Tn2
95	AAATACCATTCAT	0.00597602	HPEEBCKE_01130
2483	GCTTCCAAGAGCA	0.00595536	LGODNGJG_05108	aacA4	AAC(6')-Ib-cr	fluoroquinolone;aminoglycoside
16	AAAACAGCCAGCG	0.0059285	BHGHPLCL_04856	insAB-1
2735	TATCGCTTGCTGA	0.00587327	APIAKFIK_01994	insAB-1
23	AAAACTTGCCGAA	0.00587141	JLMMCMDI_04696	bla	CTX-M-55	cephalosporin
972	ATAAACTTATCAT	0.00586651	AAFBFMNH_04676	IS6 family transposase IS15
735	AGATCCAAACGGA	0.00585505	LGODNGJG_05108	aacA4	AAC(6')-Ib-cr	fluoroquinolone;aminoglycoside
600	ACGTACAGGAACA	0.00583255	LGODNGJG_05108	aacA4	AAC(6')-Ib-cr	fluoroquinolone;aminoglycoside
2686	GTTTTTTAAGTGA	0.00583229	BHGHPLCL_04856	insAB-1
132	AACACCGCCATTC	0.00581567	JLMMCMDI_04696	bla	CTX-M-55	cephalosporin
405	ACACGATTTTACG	0.00580304
1333	CACGACCAAACGC	0.00577335
1631	CCCCTTTTGCTGA	0.00575092	AAFBFMNH_04676	IS6 family transposase IS15
2077	CTGCATGACAAAG	0.00573059	APIAKFIK_01994	insAB-1
2043	CTCTCCATTCAGC	0.00572859	LGODNGJG_05108	aacA4	AAC(6')-Ib-cr	fluoroquinolone;aminoglycoside
2331	GCAACTTGCGAGC	0.00572773	LGODNGJG_05108	aacA4	AAC(6')-Ib-cr	fluoroquinolone;aminoglycoside
277	AAGGTACCGTAAC	0.0057265	LGODNGJG_05108	aacA4	AAC(6')-Ib-cr	fluoroquinolone;aminoglycoside
1014	ATAGTGCTTTGGC	0.005693	GMPAINOL_04384	Tn3 family transposase
959	AGTTGCTGTTCAA	0.00568398	LGODNGJG_05108	aacA4	AAC(6')-Ib-cr	fluoroquinolone;aminoglycoside
1536	CCAAGATCCAAAC	0.00567302	LGODNGJG_05108	aacA4	AAC(6')-Ib-cr	fluoroquinolone;aminoglycoside
2194	GAATTGAGCGGCA	0.00567078	APIAKFIK_01994	insAB-1
469	ACCAGCTTGGTTC	0.00563536	LGODNGJG_05108	aacA4	AAC(6')-Ib-cr	fluoroquinolone;aminoglycoside
2092	CTGCTGGGACAAC	0.00563148	KAJNNKJH_04957	IS3 family transposase ISKpn11
1465	CATAGAGCATCGC	0.00562482	LGODNGJG_05108	aacA4	AAC(6')-Ib-cr	fluoroquinolone;aminoglycoside
882	AGGGAAAGCTGCA	0.0056188	BHGHPLCL_04856	insAB-1
2131	CTTCCGCGTATGC	0.0055864	HPOGHCOJ_04883	yokD	AAC(3)-IId	aminoglycoside
911	AGGTGTTCGGGCG	0.00557569	AFJJBFFJ_00073	IS3 family transposase ISKpn11
2563	GGGGGACGTCCAA	0.00556101
333	AATCTGACCTTGT	0.00555235	JLMMCMDI_04696	bla	CTX-M-55	cephalosporin
807	AGCGCCGCAGACC	0.00553672	GMPAINOL_04384	Tn3 family transposase
1155	ATGGTTTGAAGGG	0.0055364	PIKJFOCJ_04951	bla	OXA-1	cephalosporin;penam
2130	CTTCCAAGAGCAA	0.00553603	LGODNGJG_05108	aacA4	AAC(6')-Ib-cr	fluoroquinolone;aminoglycoside
1601	CCCACTCCCGATA	0.00553346	GLIPNLFN_05078	cat	catB3	phenicol
803	AGCGATGGTGCTC	0.00553028	JKEHNMJC_05187	tmrB
2264	GAGGGGGACGTCC	0.00550591
1052	ATCATTTCTTTCC	0.00544478
360	AATGTATGGAGTG	0.00542141	LGODNGJG_05108	aacA4	AAC(6')-Ib-cr	fluoroquinolone;aminoglycoside
895	AGGGTGACAGCAG	0.00539407	APIAKFIK_01994	insAB-1
856	AGGATAGTCTGAG	0.00536026	COJFFLON_04742	Tn3 family transposase Tn2
2011	CTATTTGCAACAG	0.00533126	AAFBFMNH_04676	IS6 family transposase IS15
2165	GAACAGGTAGCAC	0.0053122	AACIBICC_04745	yokD
2785	TCCTCGTTAAGCA	0.00530373	EDFHNGMP_04873	tmrB
11	AAAAATTATGCCA	0.0053012	LENNFLAE_03608	yafJ			b0223
1635	CCCGAGGTCACCA	0.00529123	LGODNGJG_05108	aacA4	AAC(6')-Ib-cr	fluoroquinolone;aminoglycoside
1730	CCTCCACCGCCTC	0.00527818	AFJJBFFJ_00073	IS3 family transposase ISKpn11
178	AACGGAAATTATC	0.00519374	COJFFLON_04742	Tn3 family transposase Tn2
1799	CGATATGAGATCG	0.00517534	LGODNGJG_05108	aacA4	AAC(6')-Ib-cr	fluoroquinolone;aminoglycoside
2799	TCGGTGGTGATAA	0.00517053	AAFBFMNH_04676	IS6 family transposase IS15
2589	GGTGATGCTGCCA	0.00514347	KJCGCJPD_00044	IS6 family transposase IS15
1770	CGAATTTAACATC	0.00511946	PIKJFOCJ_04951	bla	OXA-1	cephalosporin;penam
1533	CCAACCGCGACCA	0.0051159	AACIBICC_04745	yokD
2507	GGATCTTGGTGAC	0.00511367	LGODNGJG_05108	aacA4	AAC(6')-Ib-cr	fluoroquinolone;aminoglycoside
745	AGATTCGCAGGAA	0.00510481	EDFHNGMP_04873	tmrB
463	ACCACTCGACGAT	0.00508828	LGODNGJG_05108	aacA4	AAC(6')-Ib-cr	fluoroquinolone;aminoglycoside
1907	CGGCGCGCGGCGC	0.00508742	JJNOIBDG_04639	yokD	AAC(3)-IId	aminoglycoside
759	AGCACCGCCGGAC	0.00508537	BOACDICB_04883
977	ATAAGCCCTACAC	0.00508042
739	AGATGCCGATGCT	0.00507952	AACIBICC_04745	yokD
1427	CAGGGGATCACCA	0.00507631	PAJDHAJE_04665	IS6 family transposase IS15
276	AAGGGTGACAGCA	0.00505013	APIAKFIK_01994	insAB-1
228	AAGCAAATCAGGA	0.00504534	PIKJFOCJ_04951	bla	OXA-1	cephalosporin;penam
1271	CAACTCAACCAGA	0.00503232	LGODNGJG_05108	aacA4	AAC(6')-Ib-cr	fluoroquinolone;aminoglycoside
1107	ATGACAACAAAAA	0.00500751	AIJIEFFH_01652
224	AAGATCCAAACGG	0.0049906	LGODNGJG_05108	aacA4	AAC(6')-Ib-cr	fluoroquinolone;aminoglycoside
1711	CCGTCCCCGCTTC	0.00497112	LGODNGJG_05108	aacA4	AAC(6')-Ib-cr	fluoroquinolone;aminoglycoside
1265	CAACCAGAGCTCG	0.00494856	LGODNGJG_05108	aacA4	AAC(6')-Ib-cr	fluoroquinolone;aminoglycoside
1338	CACGGCTGGGACG	0.00494561	APIAKFIK_01994	insAB-1
364	AATTATCTCAAAG	0.00492489	PIKJFOCJ_04951	bla	OXA-1	cephalosporin;penam
741	AGATGTGCAGCAG	0.00490336	JKEHNMJC_05187	tmrB
1933	CGGTGCGGTGATA	0.00490166	GLIPNLFN_05078	cat	catB3	phenicol
2189	GAATCTGAGACAA	0.00487193	BHGHPLCL_04856	insAB-1
1197	ATTCGCCAGTAAC	0.00486782	LGODNGJG_05108	aacA4	AAC(6')-Ib-cr	fluoroquinolone;aminoglycoside
329	AATCGGCTCTCCA	0.00486391	LGODNGJG_05108	aacA4	AAC(6')-Ib-cr	fluoroquinolone;aminoglycoside
1392	CAGCAGGGCAGTC	0.00485502	FCFAFCEH_03823	aacA4	AAC(6')-Ib7	aminoglycoside
875	AGGCGGTGGAGGA	0.00483502	AFJJBFFJ_00073	IS3 family transposase ISKpn11
1066	ATCGAGGGGGACG	0.00482631
2336	GCAAGTCCCGCGA	0.00479889	AFJJBFFJ_00051
897	AGGTAATGACTCC	0.0047911	FDKHPIGM_01620	rhsD			b0497
2520	GGCAGGGATACCA	0.00474837	GMPAINOL_04384	Tn3 family transposase
2368	GCATCGTGACCAA	0.00474609	LGODNGJG_05108	aacA4	AAC(6')-Ib-cr	fluoroquinolone;aminoglycoside
2547	GGGAAAGCTGCAC	0.00473965	BHGHPLCL_04856	insAB-1
328	AATCGCTTTAAGT	0.00472974	JJNOIBDG_04639	yokD	AAC(3)-IId	aminoglycoside

[truncated: 1 more sheets: Trimethoprim]
