# Supplementary material for: Genome-Scale Metabolic Models and Machine Learning Reveal Genetic Determinants of Antibiotic Resistance in Escherichia coli and Unravel the Underlying Metabolic Adaptation Mechanisms
Source: mSystems. 2021 Aug 3;6(4):e00913-20. doi: 10.1128/mSystems.00913-20 (PMC8409726; doi:10.1128/mSystems.00913-20)
Supplement: TABLE S2 [file msystems.00913-20-st002.xls]

## Sheet: Info
Supplementary Table 2 The identified SNPs, their corresponding genes and importance scores obtained by the GBC.

## Sheet: Levofloxacin
POS	Max importance	Gene	CARD gene	CARD resistance	Locus Tag	MutationDB
1194489_3	0.848536	parC			b3019	parC
713675_1	0.724989	gyrA			b2231	gyrA
713675_2	0.0775461	gyrA			b2231	gyrA
713664_3	0.034382	gyrA			b2231	gyrA
167665_4	0.0342249	cca			b3056
1654198_2	0.0272778	tktB			b2465
1342159_2	0.0247459	purL			b2557
417588_2	0.0213286	fixA			b0041
1279999_2	0.0211947	ppk			b2501
2033039_5	0.0197204	yhjY			b3548
730917_3	0.0195823	hemF			b2436	hemF
1402527_2	0.0186298	recG			b3652	recG
2104531_1	0.0151812	ypdA_1			b2380
2033229_5	0.0146609	yhjY			b3548
1060199_2	0.0140341	msyB			b1051	msyB
1317706_3	0.0132697	pstS			b3728
1909156_5	0.0131118	ydhY			b1674
980739_2	0.0116067	metC			b3008	metC
1652154_3	0.010814	tktA			b2935	tktA
1401532_2	0.0106534	recG			b3652	recG
1631844_1	0.0103801	thiD			b2103
1402020_2	0.0095404	recG			b3652	recG
1211750_3	0.00898789	pepB			b2523
76865_2	0.00880513	araH			b4460
625839_1	0.00866438	group_16334
1382198_1	0.00864884	rbsA			b3749	rbsA
783161_1	0.00863434	hycA			b2725
1909305_5	0.00809934	ydhY			b1674
1765359_3	0.00779422	uxaA			b3091
1325599_2	0.00776367	ptsA			b3947
625847_1	0.0074922	625847_1.0
712841_1	0.00723997	gutQ			b2708
12317_3	0.00718499	aceF			b0115	aceF
1083039_1	0.00701135	mutS			b2733	mutS
1602421_3	0.00690443	sucA			b0726
1712825_1	0.00680078	ttdB			b3062
2116156_3	0.00661159	yqhC			b3010
1999403_3	0.00643094	yhaH			b3103
1060273_3	0.00622239	msyB			b1051	msyB
1971472_1	0.00601322	yfeZ			b2433
2051101_5	0.00599628	yihF			b3861
2038831_2	0.00598571	yicR			b3638	yicR
778802_3	0.00573724	hybC			b2994
1568168_2	0.00561231	serB			b4388
690864_1	0.00557801	group_6951
177520_3	0.00539086	chaA			b1216	chaA
582507_1	0.0053563	group_10514
368836_4	0.00533291	fabD			b1092	fabD
146641_4	0.00512668	bglX			b2132	bglX
146641_3	0.00510333	bglX			b2132	bglX
415919_5	0.00509563	fimZ_3			b0535
432574_2	0.0050734	flgL			b1083
502025_2	0.00500987	gcvP			b2903	gcvP
416066_5	0.00493058	fimZ_3			b0535
526043_3	0.00491603	glnE			b3053	glnE
1202203_2	0.00488053	pcnB			b0143	pcnB
957798_1	0.00487322	mdtB			b2075	mdtB
415655_5	0.00486745	fimZ_3			b0535
745295_2	0.00480323	hisF			b2025	hisF
2044416_5	0.00476916	yieH			b3715
1551242_5	0.00474228	sdiA			b1916
776807_3	0.00463728	hybA			b2996
1347302_4	0.00463579	purT			b1849	purT
625840_4	0.00460534	group_16334
1952181_2	0.00457517	yeiS			b2145
973014_2	0.00456978	menD			b2264	menD
534572_1	0.00453861	gloB			b0212
290183_5	0.00451156	dinF			b4044
1616251_1	0.00448033	tadA			b2559
410029_1	0.00444475	fhuC_1			b0151
35256_2	0.00434799	adiC			b4115
1194489_2	0.00427543	parC			b3019	parC
1934037_3	0.0042683	yeeZ			b2016
1797865_2	0.00419394	yaeF			b0193
171577_2	0.0041434	ccmG			b2195
957981_1	0.00413703	mdtB			b2075	mdtB
692045_1	0.00409593	group_7557
1128890_4	0.004087	nikC			b3478	nikC
415850_5	0.00404458	fimZ_3			b0535
569147_2	0.00399757	gntR			b3438
76901_1	0.00392513	araH			b4460
76931_1	0.00384562	araH			b4460
458511_1	0.00381201	ftnA			b1905	ftnA
2044492_5	0.0038019	yieH			b3715
1820681_3	0.00379849	ybcF			b0521
453924_3	0.00373752	frwB			b3950	frwB
1401444_2	0.00372872	recG			b3652	recG
34514_1	0.00372001	adiC			b4115
1898252_4	0.0037084	ydeO			b1499
76828_1	0.00367722	araH			b4460
331393_5	0.00366556	eamB			b2578
239784_1	0.00364621	cysP			b2425
1401648_5	0.00358738	recG			b3652	recG
2068607_1	0.00356414	yjiN			b4336	yjiN
1945149_1	0.00355512	yehX			b2129
1060210_2	0.00355216	msyB			b1051	msyB
416015_5	0.00353756	fimZ_3			b0535
2038871_1	0.00350613	yicR			b3638	yicR
710870_3	0.00349487	gudD			b2787
1567700_1	0.00348189	serB			b4388
1602445_1	0.00347977	sucA			b0726
1438787_1	0.00343316	rimJ			b1066
1631839_1	0.0034276	thiD			b2103
1438784_4	0.00339558	rimJ			b1066
1797918_4	0.00338212	yaeF			b0193
2044620_5	0.00335801	yieH			b3715
242001_4	0.00334467	cysU			b2424
1438796_2	0.00329255	rimJ			b1066
1602363_1	0.00328092	sucA			b0726
557403_2	0.00321593	gltS			b3653
1093960_4	0.00321541	nadR			b4390	nadR
557161_2	0.00319432	gltS			b3653
35648_2	0.00318513	adiC			b4115
177520_2	0.00316337	chaA			b1216	chaA
34580_2	0.00315831	adiC			b4115
1060191_2	0.00314432	msyB			b1051	msyB
1619413_3	0.00312854	tamA			b4220
34583_2	0.00310434	adiC			b4115
415634_1	0.00309021	fimZ_3			b0535
1085197_5	0.00308053	mutS			b2733	mutS
76772_1	0.00307682	araH			b4460
171944_2	0.00305646	ccmG			b2195
226380_1	0.00304348	cyoB			b0431	cyoB
1438812_4	0.00300829	rimJ			b1066
11885_3	0.00298148	aceF			b0115	aceF
1085140_5	0.00296731	mutS			b2733	mutS
1342159_1	0.00296607	purL			b2557
1414499_2	0.00296597	rfaE			b3052
2145662_1	0.00296357	zraP			b4002
1897883_2	0.00294626	ydeO			b1499
35741_2	0.0029353	adiC			b4115
171703_1	0.00291166	ccmG			b2195
481388_3	0.00288915	fumC			b1611	fumC
1084993_5	0.00288452	mutS			b2733	mutS
1897686_2	0.002841	ydeO			b1499
558245_1	0.00282957	gltS			b3653
35475_1	0.0027985	adiC			b4115
433624_2	0.00278645	flhC			b1891
1084585_1	0.00278327	mutS			b2733	mutS
1792339_5	0.00277028	yaaX			b0005
534572_2	0.00275613	gloB			b0212
557479_3	0.00271388	gltS			b3653
1815710_2	0.00270538	ybbO			b0493
1438815_4	0.00270339	rimJ			b1066
893640_3	0.00268326	lplA			b4386
1602386_5	0.00266581	sucA			b0726
557624_1	0.00264237	gltS			b3653
711448_1	0.00262005	gudD			b2787
558229_5	0.00259476	gltS			b3653
1998127_2	0.00258881	ygjR			b3087
962094_3	0.00257645	mdtD			b2077	mdtD
181211_2	0.00257196	citG			b0613	citG
1713525_1	0.00256452	ttdT			b3063
514244_4	0.0025436	glgX			b3431	glgX
1770328_1	0.00254024	valS			b4258	valS
1898348_2	0.00249282	ydeO			b1499
692045_2	0.00247402	group_7557
1368800_4	0.00246174	qseF
1602598_1	0.00245683	sucA			b0726
1602526_2	0.0024504	sucA			b0726
1083427_5	0.00244258	mutS			b2733	mutS
1898182_1	0.00244226	ydeO			b1499
1084174_5	0.00244182	mutS			b2733	mutS
1602363_5	0.00242396	sucA			b0726
855665_4	0.00242189	ldcC			b0186	ldcC
1083475_5	0.00240465	mutS			b2733	mutS
1515502_3	0.0023895	rsmC			b4371
1897988_1	0.00238858	ydeO			b1499
1084316_5	0.00235268	mutS			b2733	mutS
1769211_3	0.00230477	uxuR			b4324
171516_2	0.00229102	ccmG			b2195
1792341_2	0.00228972	yaaX			b0005
959970_3	0.002285	mdtC			b2076
1602304_5	0.00227874	sucA			b0726
1924890_1	0.00226954	yebQ			b1828	yebQ
34155_1	0.00226369	adiA			b4117	adiA
1602598_5	0.00225997	sucA			b0726
1800026_2	0.00225783	yafJ			b0223

## Sheet: Meropenem
POS	Max importance	Gene	CARD gene	CARD resistance	Locus Tag	MutationDB
1016119_2	parC	0.392828			b3019	parC
596684_2	gyrA	0.354594			b2231	gyrA
171101_1	creC	0.154049			b4399	creC
1760177_5	yrfF	0.133889				yrfF
1505950_4	valS	0.126416			b4258	valS
838249_1	mfd	0.0660448			b1114
914426_4	murG	0.0645538			b0090
488093_3	group_14989	0.0483948
118271_1	bglX	0.047556			b2132	bglX
569550_1	group_36386	0.0472993
748725_1	lnt	0.0455776			b0657
391842_1	fucI	0.0444841			b2802	fucI
1303766_1	sad	0.0402917			b1525
1690356_2	yhiN	0.0374124			b3492
1617587_1	yecD	0.0346865			b1867
523205_1	group_23877	0.0326534
1596228_1	yddG	0.0314114			b1473
1596237_2	yddG	0.0308479			b1473
1596234_2	yddG	0.0286617			b1473
628946_4	hisF	0.0255059			b2025	hisF
1019511_3	parE	0.0242112			b3030	parE
1596235_4	yddG	0.0231359			b1473
1053969_4	plaP	0.0217074			b2014	plaP
993899_1	nuoN	0.0213326			b2276
1616783_2	yebV	0.0207653			b1836
957277_4	nikA	0.0207212			b3476	nikA
526410_1	group_25848	0.0197951
139896_2	ccmF	0.0196093			b2196
1148997_2	pykF	0.0195663			b1676	pykF
1502787_4	uxuR	0.0189565			b4324
34906_2	aidB	0.0180394			b4187	aidB
1690368_3	yhiN	0.0176162			b3492
1725134_4	yjjG	0.0167533			b4374	yjjG
902532_2	mtfA	0.016691			b1976
1053432_3	plaP	0.0165405			b2014	plaP
628323_2	hisD	0.0164073			b2020
1222418_3	rimJ	0.0162076			b1066
420198_2	gcvP	0.0157334			b2903	gcvP
1760177_3	yrfF	0.0155923				yrfF
628279_1	hisD	0.0147979			b2020
1719465_3	yjfF	0.0146017			b4231	yjfF
279223_3	eco	0.0135106			b2209
630494_3	hisH	0.0130777			b2023
270364_2	dsbD	0.012949			b4136	dsbD
727369_2	lepA	0.012938			b2569	lepA
883643_4	mraY	0.0127289			b0087
1399557_1	thrA	0.0125627			b0002	thrA
627005_2	hisC	0.0123079			b2021
768923_3	lptG_2	0.0122897			b4262
1054323_4	plaP	0.0122346			b2014	plaP
1067670_4	pntB	0.0120931			b1602
1054332_4	plaP	0.0117968			b2014	plaP
1616664_1	yebV	0.0116816			b1836
624701_2	hisA	0.0116262			b2024
628028_3	hisD	0.0115745			b2020
329106_1	fdoG_1	0.0115194			b3894
1773778_1	znuA	0.0114931			b1857
629822_4	hisG	0.0112994			b2019
587955_2	gsiA	0.010896			b0829
1747220_3	ypdB_1	0.0107149			b2381
1053261_3	plaP	0.0104152			b2014	plaP
627047_3	hisC	0.0101791			b2021
1616661_1	yebV	0.00989836			b1836
751207_1	lolA	0.0094228			b0891
629249_1	hisF	0.00942094			b2025	hisF
626876_1	hisC	0.00917021			b2021
698758_4	iscS	0.00912352			b2530
768917_4	lptG_2	0.00904952			b4262
972558_2	nrdI	0.00900863			b2674
658635_4	hybB	0.00895052			b2995	hybB
628268_4	hisD	0.00891626			b2020
1067493_1	pntB	0.00881222			b1602
1570817_5	yccS	0.00864962			b0960	yccS
583162_2	grxA	0.00830065			b0849
803376_2	mdtB	0.00823651			b2075	mdtB
626120_1	hisB	0.00801061			b2022
910132_3	murC	0.00776571			b0091	murC
1067577_1	pntB	0.00773627			b1602
1067436_3	pntB	0.00751834			b1602
552373_1	group_29734	0.00744477
1625867_2	yegR	0.00719281			b2085	yegR
1165914_2	ravA	0.00716497			b3746	ravA
456235_2	glpG_1	0.00705321			b3424
902532_1	mtfA	0.00690935			b1976
1382139_1	tbpA	0.0068948
1149055_1	pykF	0.00681761			b1676	pykF
1616726_2	yebV	0.00675721			b1836
963650_1	nirC	0.00669766			b3367
625172_2	hisA	0.00665235			b2024
963721_1	nirC	0.0066518			b3367
963818_2	nirC	0.00656735			b3367
628253_3	hisD	0.00651897			b2020
546970_1	group_29544	0.00643203
149039_2	chaC	0.0064278			b1218
1730285_2	yjjV	0.00627602			b4378	yjjV
583200_2	grxA	0.00619214			b0849
627650_1	hisD	0.00609648			b2020
1503109_1	uxuR	0.00604245			b4324
489933_1	group_15132	0.00602927
28957_1	adiC	0.00598377			b4115
299437_5	eutM	0.0059831			b2457
1029080_4	pepA	0.00592515			b4260
489951_2	group_15132	0.00592445
488146_1	group_14989	0.00588519
1726402_3	yjjK	0.00587085				yjjK
898038_3	mscM	0.00586106			b4159	mscM
583192_2	grxA	0.00561891			b0849
286393_3	entC	0.00556217			b0593
149248_1	chaC	0.00529913			b1218
286822_3	entC	0.00516436			b0593
488200_2	group_14989	0.0051639
805154_3	mdtB	0.00513797			b2075	mdtB
546938_3	group_29544	0.00507899
356256_1	flgF	0.00496435			b1077
817592_2	menD	0.00491999			b2264	menD
818493_2	menE	0.00485249			b2260
452067_2	glpB	0.00484792			b2242
1612778_4	ydjN	0.00480747
488237_2	group_14989	0.00475502
583182_1	grxA	0.00474772			b0849
922384_4	mutS	0.00460233			b2733	mutS
625376_3	hisB	0.00454184			b2022
922384_3	mutS	0.00447774			b2733	mutS
898080_1	mscM	0.00444337			b4159	mscM
901872_2	mtfA	0.00443968			b1976
1085942_2	ppk	0.00432947			b2501
1768450_3	ytfT	0.00432744			b4230
828440_2	metF	0.00423483			b3941	metF
819796_4	menF	0.00421642			b2265
807323_1	mdtC	0.0041987			b2076
841416_4	mglA	0.00413211			b2149	mglA
28972_2	adiC	0.00403946			b4115
1581_2	aaeR	0.0040358			b3243
624701_4	hisA	0.00398983			b2024
626651_4	hisC	0.00398165			b2021
807153_2	mdtC	0.00396269			b2076
625106_3	hisA	0.00389829			b2024
1717894_4	yjcD	0.00388959				yjcD
1291693_2	rsmC	0.0038817			b4371
1330155_4	serB	0.00385506			b4388
1502787_5	uxuR	0.00373871			b4324
583194_2	grxA	0.00369851			b0849
1067430_2	pntB	0.0036909			b1602
271013_2	dusA	0.0036791			b4049
583233_3	grxA	0.00363525			b0849
1623583_3	yegD	0.00363254			b2069
990266_3	nuoL	0.00353478			b2278	nuoL
271099_3	dusA	0.00352539			b4049
930549_3	nadR	0.0034959			b4390	nadR
1257868_2	rplL	0.00346606			b3986	rplL
583095_2	grxA	0.00337257			b0849
1506256_3	valS	0.00335239			b4258	valS
583119_2	grxA	0.00333144			b0849
627224_3	hisC	0.00330937			b2021
272126_5	dusB	0.00330093			b3260	dusB
1034605_3	pepP	0.00329585			b2908
1626115_2	yegR	0.00328675			b2085	yegR
1404705_1	thrS	0.00328449			b1719
583309_2	grxA	0.00326902			b0849
819354_4	menE	0.00322288			b2260
1627573_4	yegU	0.00320326			b2099	yegU
1366405_3	sufB	0.00318624			b1683	sufB
551917_3	group_29734	0.00315145
978290_1	nudI	0.00314405			b2251	nudI
149529_3	chaC	0.00310729			b1218
1731294_3	yjjX	0.00309114			b4394
629768_1	hisG	0.00308238			b2019
818498_2	menE	0.00305826			b2260
1505785_1	valS	0.00303806			b4258	valS
1525152_5	xylG	0.00301552			b3567
1067460_3	pntB	0.00301479			b1602
625958_2	hisB	0.00295514			b2022
58800_3	araH	0.00293257			b4460
875782_2	modF	0.00291391			b0760
1525588_4	yaaI	0.00288045			b0013
1753142_4	yqhD	0.0028588			b3011
1293379_2	rsmE	0.00284381			b2946
1165972_1	ravA	0.00284142			b3746	ravA
456003_4	glpG_1	0.00282219			b3424
272059_5	dusB	0.00282106			b3260	dusB
628547_2	hisD	0.00281524			b2020
286111_4	entC	0.00281162			b0593
272101_5	dusB	0.0028069			b3260	dusB
272056_5	dusB	0.00278713			b3260	dusB
1482690_3	ulaG	0.0027835			b4192	ulaG
1525392_2	xylG	0.00277587			b3567
272086_5	dusB	0.002774			b3260	dusB
1745504_2	yojI	0.00277257			b2211
1768001_4	ytfT	0.00276803			b4230
972287_4	nrdI	0.0027557			b2674
521581_2	group_23787	0.00274963
272117_5	dusB	0.00274354			b3260	dusB
71496_4	arnB	0.00272994			b2253
1628900_5	yeiE	0.00269649			b2157
551948_3	group_29734	0.00268361
1067361_3	pntB	0.00267292			b1602
626081_3	hisB	0.00263729			b2022
1524502_2	xylG	0.00263717			b3567
183981_2	cusS	0.00263518			b0570
139210_3	ccmD	0.00262732			b2198	ccmD
1246315_4	rnr	0.00262658			b4179	rnr
1376463_4	tamB	0.00261148			b4221	tamB
1628914_5	yeiE	0.00257879			b2157
627600_1	hisD	0.00257756			b2020
272116_5	dusB	0.00256215			b3260	dusB
286549_3	entC	0.00255796			b0593
411956_1	galS	0.00254536			b2151
1296236_2	rsmH	0.00252267			b0082
1524732_3	xylG	0.00248065			b3567
1025902_1	pdxA	0.00247958			b0052	pdxA
1750362_4	yqfA	0.00245391			b2899
1384625_4	tdk	0.00243796			b1238
1524943_5	xylG	0.00243027			b3567
247563_2	dld	0.00241649			b2133	dld
1524629_5	xylG	0.0024081			b3567
1524486_5	xylG	0.00239235			b3567
1612778_1	ydjN	0.00238528
627974_1	hisD	0.00237752			b2020
1628911_2	yeiE	0.00236552			b2157
1753204_4	yqhD	0.00236266			b3011
282865_1	endA	0.00235127			b2945
1750342_2	yqfA	0.00234212			b2899
172179_3	creC	0.00233332			b4399	creC
1642502_2	yfbT	0.00231742			b2293
1616896_2	yebV	0.00230913			b1836
811394_1	mdtH	0.00230326			b1065
1384211_5	tdcF	0.00227239			b3113
1676983_1	yhcO	0.00227063			b3239
1431276_3	treR	0.00225352			b4241
1630225_4	yeiG	0.00225236			b2154
88181_1	asd	0.00225189			b3433	asd
488211_1	group_14989	0.00220457
624611_4	hisA	0.0022013			b2024
1623550_1	yegD	0.00217732			b2069
1067820_1	pntB	0.00216039			b1602
626486_2	hisC	0.00215039			b2021
304916_5	exuT_1	0.00214626			b3093
1772097_2	zinT	0.00214477			b1973
1752667_1	yqhD	0.00211752			b3011
1033208_2	pepE	0.00207868			b4021
1525284_2	xylG	0.00207272			b3567
1524502_5	xylG	0.00207169			b3567
1725235_4	yjjG	0.00207089			b4374	yjjG
149250_2	chaC	0.00206795			b1218
628322_1	hisD	0.00206401			b2020
1585580_1	ychO	0.0020571			b1220	ychO
1341452_2	soxR	0.00205637			b4063	soxR
1615663_2	yebK	0.00203824			b1853	yebK
272131_5	dusB	0.00203094			b3260	dusB
625686_2	hisB	0.00202624			b2022
1628911_5	yeiE	0.00202289			b2157
1366659_1	sufB	0.00200377			b1683	sufB
700705_1	ispA	0.00199784			b0421
968923_4	nrdB	0.00199202			b2235	nrdB
1204460_2	rffA	0.00198861
272104_5	dusB	0.00196864			b3260	dusB
272057_5	dusB	0.00193383			b3260	dusB
976775_2	nudC	0.00191352			b3996
1668345_5	ygiN	0.00190963			b3029
1524852_5	xylG	0.00189754			b3567
1524876_3	xylG	0.00189113			b3567
586338_4	gshB	0.00187373			b2947
149174_1	chaC	0.00185571			b1218
790906_2	manZ_1	0.00185406			b1819
586345_1	gshB	0.0018454			b2947
1053588_1	plaP	0.00182849			b2014	plaP
1716144_3	yjbE	0.00182717			b4026
1524240_2	xylG	0.00182645			b3567
923736_2	mutY	0.00182628			b2961
149460_3	chaC	0.00182363			b1218
64087_2	argD	0.00181967			b3359	argD
560292_1	group_36024	0.00181886
1504489_4	valS	0.00181343			b4258	valS
403691_2	gabD	0.00180711			b2661
1524637_2	xylG	0.00180002			b3567
626285_2	hisB	0.00178839			b2022
271009_1	dusA	0.00178346			b4049
645281_3	hscA	0.00177309			b2526
108337_2	baeS	0.00177218			b2078	baeS
1430920_3	treR	0.0017708			b4241
505082_1	group_21420	0.00176138
451534_2	gloB	0.00175554			b0212
432121_2	glgX	0.00175464			b3431	glgX
625643_2	hisB	0.00175091			b2022
1291876_4	rsmC	0.00174996			b4371
97484_3	atl	0.00174866			b0454
1341452_1	soxR	0.00173742			b4063	soxR
171101_2	creC	0.00173667			b4399	creC
1524837_3	xylG	0.00173399			b3567
1291762_2	rsmC	0.00172542			b4371
1006121_1	osmF	0.00171996			b2131	osmF
1437387_2	trmI	0.00170764			b2960	trmI
1123159_3	pstS	0.00169707			b3728
1625833_3	yegR	0.00169283			b2085	yegR
1626385_3	yegS	0.00168873			b2086	yegS
260517_1	dnaX	0.00168675			b0470	dnaX
628592_1	hisD	0.00167167			b2020
1637344_1	yejH	0.00167043				yejH
1511679_3	waaC	0.00165844			b3621	waaC
272123_5	dusB	0.00164661			b3260	dusB
870022_4	mobA	0.00163069			b3857
1166298_2	ravA	0.00162963			b3746	ravA
989942_4	nuoL	0.00160597			b2278	nuoL
1424807_1	torT	0.00159091			b0994
341957_1	fhuE	0.00158649			b1102	fhuE
910002_1	murC	0.00157976			b0091	murC
82788_1	aroP	0.00157887			b0112	aroP
363921_5	folA	0.00157771			b0048	folA
1330155_3	serB	0.00157523			b4388
1524627_3	xylG	0.00157108			b3567
1570407_5	ycbZ	0.0015602			b0955	ycbZ
149187_1	chaC	0.00155015			b1218
1524970_2	xylG	0.00154866			b3567
1168161_3	rbbA	0.0015434			b3486	rbbA
271022_3	dusA	0.00153715			b4049
270996_1	dusA	0.00152332			b4049
423642_2	gcvT	0.00152129			b2905
1664199_4	yggN	0.00150431			b2958
493399_5	group_18317	0.00149831
624848_4	hisA	0.00149204			b2024
1070823_1	polA	0.00149183			b3863	polA
1676972_5	yhcO	0.00149112			b3239
1394321_4	thiK	0.00148852			b1106
1504315_2	valS	0.00148616			b4258	valS
1752362_2	yqhD	0.00147988			b3011
148892_2	chaC	0.001475			b1218
806843_2	mdtC	0.00147477			b2076
411851_2	galS	0.00147157			b2151
1668288_3	ygiN	0.00146751			b3029
1722505_3	yjiL	0.00145625			b4334
1192432_2	recJ	0.00145536			b2892	recJ
629726_2	hisG	0.001442			b2019
1626040_4	yegR	0.00144005			b2085	yegR
817391_2	menD	0.00143683			b2264	menD
1570817_3	yccS	0.00142228			b0960	yccS
1555438_1	ybhS	0.00141793			b0793
1596222_5	yddG	0.00141095			b1473
1596144_5	yddG	0.00140797			b1473
1668108_5	ygiN	0.0014066			b3029
1529356_3	yaeR	0.00140194			b0187
587745_1	gsiA	0.00140037			b0829
456310_1	glpG_1	0.00139299			b3424
203772_1	cysJ	0.00139202			b2764
1750961_4	yqfA	0.00139195			b2899
1748835_5	yphA	0.00139095			b2543
1163445_2	radA	0.00138107			b4389
790945_2	manZ_1	0.00137831			b1819
1624438_1	yegD	0.00137623			b2069
1771953_1	zinT	0.00136278			b1973
580608_2	group_8495	0.00135611
1346439_2	speC	0.00135487			b2965	speC
1730288_4	yjjV	0.00135382			b4378	yjjV
1054176_3	plaP	0.00134739			b2014	plaP
305177_2	exuT_1	0.00134716			b3093
1596162_1	yddG	0.00134606			b1473

## Sheet: Ciprofloxacin
POS	Max importance	Gene	CARD gene	CARD resistance	Locus Tag	MutationDB
523875_2	gyrA	0.87832			b2231	gyrA
872391_2	parC	0.759551			b3019	parC
523864_4	gyrA	0.0335131			b2231	gyrA
1175487_4	speB	0.0178479			b2937	speB
492784_4	group_37466	0.0154095
114862_3	carA	0.0148346			b0032
114628_2	carA	0.0147908			b0032
1175727_4	speB	0.0135047			b2937	speB
464510_2	group_31201	0.0129335
1238857_4	torR_3	0.0126702			b0995
1408099_2	yegU	0.00957756			b2099	yegU
1284560_1	ugpB	0.00846936			b3453	ugpB
1017054_1	radA	0.00686623			b4389
559553_2	hisI	0.00628558			b2026
1460237_1	yhfG	0.0062661			b3362
415532_2	group_15461	0.00593703
939384_4	ppk	0.00576294			b2501
44247_1	ampH	0.00569283			b0376	ampH
1301659_3	uxuA	0.00553965			b4322
875437_1	parE	0.00536285			b3030	parE
1192055_2	sugE	0.00525023
297616_2	fhuB	0.00504323			b0153	fhuB
1174755_3	speA	0.00486609			b2938
929191_3	poxB	0.00485329			b0871	poxB
701763_3	menC	0.00478154			b2261
584816_4	hybC	0.00455137			b2994
650194_3	livF	0.0044594			b3454
585003_4	hybC	0.00445006			b2994
1268042_3	typA	0.00441155				typA
1228238_2	tolA	0.00431833			b0739
559874_2	hisI	0.0042511			b2026
851572_4	nupG	0.00418098			b2964
555545_2	hisB	0.00411204			b2022
911169_2	plsB	0.00407955			b4041
5586_2	accA	0.00387155			b0185
297598_2	fhuB	0.00377508			b0153	fhuB
1173939_2	speA	0.00370944			b2938
704477_1	menF	0.00359345			b2265
1437064_2	yfiC	0.00357908			b2575
1366862_2	ychA	0.00353557			b1214
558773_4	hisH	0.00348831			b2023
1185725_5	sucA	0.00347478			b0726
520456_2	gss	0.00336959			b2988	gss
990856_4	purL	0.00331766			b2557
717050_4	metK	0.00327405			b2942
1298585_3	uvrC	0.00325924			b1913
586667_3	hybE	0.00323748			b2992
1228256_1	tolA	0.00322635			b0739
127752_1	cedA	0.00321056			b1731
583540_3	hybB	0.00318719			b2995	hybB
929391_1	poxB	0.00315153			b0871	poxB
984583_3	purA	0.00315081			b4177
171738_1	cysA	0.00313475			b2422
525314_3	gyrA	0.00312819			b2231	gyrA
903516_2	phoE	0.00310729			b0241	phoE
1363839_1	yceJ	0.00307303			b1057
556328_2	hisD	0.003041			b2020
1185646_5	sucA	0.00300158			b0726
929473_1	poxB	0.00299615			b0871	poxB
1141369_2	ruvB	0.00295972			b1860
1178041_2	speC	0.0029195			b2965	speC
523864_3	gyrA	0.00290986			b2231	gyrA
297625_2	fhuB	0.00290314			b0153	fhuB
555872_2	hisD	0.00285299			b2020
1027816_4	rdgB	0.00278601			b2954
556802_4	hisD	0.00268103			b2020
115381_2	carA	0.00263723			b0032
103082_2	bglX	0.00262228			b2132	bglX
1175439_2	speA	0.00260866			b2938
1403896_2	yegD	0.00259838			b2069
884794_2	pepA	0.00258411			b4260
333649_3	ftnA	0.00256598			b1905	ftnA
884896_1	pepA	0.00249116			b4260
739155_2	mlrA	0.00244227			b2127
554852_1	hisB	0.00240217			b2022
875047_2	parE	0.00239262			b3030	parE
934941_2	pphA	0.00234265			b1838	pphA
1164381_4	serA	0.00232623			b2913
1263692_1	ttcA	0.00231871			b1344
669278_2	lptF	0.00230242			b4261
1490060_4	yjfF	0.00229686			b4231	yjfF
1363377_5	yceJ	0.00228969			b1057
556820_4	hisD	0.0022869			b2020
929795_1	poxB	0.00221194			b0871	poxB
569907_1	holC	0.00220586			b4259
670160_3	lptG_2	0.00220132			b4262
607788_4	ilvD	0.00217245			b3771
1450271_5	yhbJ	0.0021645
939204_2	ppk	0.00213602			b2501
1339269_2	ybgL	0.00213544
1411102_3	yeiP_2	0.0021267			b2171
926487_1	potF	0.00212511			b0854
1487285_1	yjaB	0.00212406			b4012	yjaB
501398_2	group_41753	0.00211942
1363397_5	yceJ	0.00211587			b1057
930666_1	poxB	0.0020788			b0871	poxB
516577_2	gshB	0.00205629			b2947
656578_1	lnt	0.00205586			b0657
1448989_4	ygiN	0.00205467			b3029
930243_1	poxB	0.00198111			b0871	poxB
1363379_5	yceJ	0.00197337			b1057
1403056_1	yeeZ	0.00197258			b2016
506644_1	group_49197	0.00196205
658107_4	lolA	0.00193923			b0891
1498411_2	yjjV	0.00193476			b4378	yjjV
564227_2	hofN	0.0019318			b3394	hofN
41761_1	ampE	0.00192336			b0111
559530_1	hisI	0.0019136			b2026
1263679_1	ttcA	0.00191084			b1344
852481_3	nupG	0.00187072			b2964
1490336_3	yjfF	0.00186625			b4231	yjfF
930208_2	poxB	0.00184333			b0871	poxB
558995_1	hisH	0.00184196			b2023
1363325_5	yceJ	0.00179861			b1057
1399159_4	yecR	0.00179651			b1904
556388_1	hisD	0.00178474			b2020
940311_2	ppk	0.00178215			b2501
465329_2	group_31845	0.00177244
554522_3	hisA	0.00176682			b2024
567093_2	hofQ	0.00171584			b3391	hofQ
1167252_5	slmA	0.00171261			b3641
930414_2	poxB	0.00171237			b0871	poxB
704076_1	menF	0.00170866			b2265
1285824_3	ulaF	0.00169777			b4198
1472527_4	yidC	0.00169551			b3705	yidC
960645_3	prmB	0.00169162			b2330	prmB
557636_3	hisF	0.00167434			b2025	hisF
738846_5	mlrA	0.00166128			b2127
1174956_4	speA	0.00165146			b2938
557711_4	hisF	0.00164904			b2025	hisF
194266_3	dcm	0.00164606			b1961
1263678_1	ttcA	0.00164375			b1344
906797_1	plaP	0.00162299			b2014	plaP
438515_4	group_23785	0.00160513
556622_3	hisD	0.00159901			b2020
557434_4	hisF	0.00159001			b2025	hisF
1256670_4	truC	0.0015883			b2791	truC
929637_2	poxB	0.00157419			b0871	poxB
1141144_1	ruvA	0.00155762			b1861
363509_4	gcvP	0.00155498			b2903	gcvP
1047272_3	rfaD	0.00155222			b3619
740817_1	mltC	0.00154324			b2963	mltC
875251_4	parE	0.00150227			b3030	parE
1177738_2	speC	0.00148336			b2965	speC
1304374_3	valS	0.00145587			b4258	valS
1021438_5	rbn	0.00145124			b2268
1136756_1	rstB	0.00143394			b1609	rstB
930079_2	poxB	0.00142013			b0871	poxB
777557_1	mtlD	0.00141822			b3600	mtlD
1284560_2	ugpB	0.00141698			b3453	ugpB
1515374_1	1515374_1.0	0.00141316
1237581_2	torD	0.00141097			b0998
559445_4	hisI	0.00140107			b2026
315623_2	folA	0.00138165			b0048	folA
554552_2	hisA	0.00136762			b2024
715520_3	metH	0.00136667			b4019	metH
557362_4	hisF	0.00136395			b2025	hisF
1082438_3	rnd	0.00135169			b1804	rnd
917598_2	pnp	0.00134349			b3164	pnp
205196_1	degQ	0.00134195			b3234
309725_2	flgE	0.00133848			b1076
1307231_4	waaA	0.00132477			b3633	waaA
914385_3	pncB	0.00132419			b0931
929895_1	poxB	0.00132144			b0871	poxB
906773_3	plaP	0.00130895			b2014	plaP
1288495_1	upp	0.00130027			b2498	upp
631025_4	kduD_1	0.00129539			b2842
632587_3	kefB	0.00129209			b3350
1501504_4	ynfD	0.00128518			b1586
1288540_1	upp	0.00128405			b2498	upp
930176_2	poxB	0.00128371			b0871	poxB
1531530_1	zraP	0.00127461			b4002
999921_4	putP	0.0012629			b1015	putP
738829_5	mlrA	0.00125891			b2127
987925_1	purD	0.00125161			b4005
1353750_1	ybjM	0.00124422			b0848
930117_2	poxB	0.00123872			b0871	poxB
869695_1	panD	0.0012351			b0131
397220_1	gltS	0.00123315			b3653
1523483_3	ytfL	0.00123052			b4218
1062850_3	rimI	0.00122996			b4373
1218270_2	thrS	0.00122673			b1719
258865_4	epd	0.00121662			b2927
1434806_5	yfgG	0.00120976			b2504
507280_3	group_49212	0.00120739
939894_2	ppk	0.0011987			b2501
1506628_4	yohK	0.001182			b2142	yohK
143273_3	cmoB	0.00117858			b1871
446456_3	group_27101	0.00117769
555224_2	hisB	0.00117458			b2022
1130594_3	rsmC	0.0011703			b4371
1175541_1	speB	0.0011698			b2937	speB
30118_1	aidB	0.0011656			b4187	aidB
559703_4	hisI	0.00115719			b2026
1371437_1	yciA	0.00115541			b1253
1233941_5	tonB	0.0011447			b1252
558743_4	hisH	0.00114085			b2023
1271696_3	tyrP	0.00113764			b1907
624303_3	kbaY_1	0.00113555			b3137
556355_3	hisD	0.00113372			b2020
1493984_2	yjiY	0.00112905
738768_5	mlrA	0.00112321			b2127
1260756_4	tsaD	0.00112303			b3064
556454_3	hisD	0.00112157			b2020
326938_4	fruA_1	0.00111933			b2167
1352427_1	ybjJ	0.00111839			b0845
455471_3	group_28639	0.00111697
423985_2	group_18160	0.00110567
960645_1	prmB	0.00110442			b2330	prmB
558569_1	hisG	0.00110198			b2019
875603_4	parE	0.0010976			b3030	parE
1405282_1	yegQ	0.00109548			b2081	yegQ
929986_2	poxB	0.00109383			b0871	poxB
1229075_1	tolA	0.0010892			b0739
1363364_2	yceJ	0.00108485			b1057
208769_2	deoC	0.00108124			b4381
940098_2	ppk	0.00107992			b2501
1450863_5	yhbJ	0.00107886
875251_3	parE	0.00107366			b3030	parE
930225_2	poxB	0.00107365			b0871	poxB
1459054_1	yheT	0.00105983			b3353
739155_1	mlrA	0.00105669			b2127
520180_1	gss	0.00104894			b2988	gss
585716_2	hybC	0.00104044			b2994
1263670_1	ttcA	0.00103748			b1344
738807_3	mlrA	0.0010359			b2127
939867_3	ppk	0.00103283			b2501
930153_2	poxB	0.00103173			b0871	poxB
929695_2	poxB	0.00103066			b0871	poxB
1296416_4	uvrB	0.00102292			b0779	uvrB
1248572_4	trmH	0.0010229			b3651	trmH
30764_1	ais	0.0010166			b2252
1138423_5	rsxA	0.00101049			b1627
1286946_4	ulaG	0.00100478			b4192	ulaG
555284_4	hisB	0.0010006			b2022
929277_2	poxB	0.000997623			b0871	poxB
1402300_1	yedY	0.000997582
1514948_5	yqjG	0.000992562			b3102	yqjG
1283088_3	udk	0.000989874			b2066
1526649_4	zinT	0.000969782			b1973
585857_4	hybC	0.000967972			b2994
171738_4	cysA	0.000959955			b2422
556746_2	hisD	0.000957572			b2020
889457_4	pepP	0.000957163			b2908
41761_2	ampE	0.000953792			b0111
148654_4	cpxA	0.000944804			b3911	cpxA
1288452_2	upp	0.000942146			b2498	upp
501340_1	group_41753	0.000936169
1515187_5	yqjG	0.000935469			b3102	yqjG
738768_2	mlrA	0.000925004			b2127
1449046_3	ygiN	0.00092398			b3029
961740_2	proC	0.000916059			b0386	proC
119208_5	ccmA	0.000915559			b2201
1293551_2	uvrA	0.00091315			b4058	uvrA
1398308_1	yecJ	0.000909186			b4537
1234153_1	tonB	0.000903983			b1252
146191_1	comR	0.000899034			b1111
1133600_1	rsmF	0.000898767			b1835
507280_4	group_49212	0.000896813
1040755_2	recJ	0.000895126			b2892	recJ
907295_3	plaP	0.000893834			b2014	plaP
1192853_3	suhB	0.000893082			b2533
103382_2	bglX	0.000892546			b2132	bglX
1256670_1	truC	0.000892017			b2791	truC
1408834_4	yegW	0.00089162			b2101
1515322_5	yqjG	0.000889367			b3102	yqjG
1416009_5	yejF	0.000886854			b2180
917598_1	pnp	0.000882494			b3164	pnp
1130487_2	rsmC	0.00088153			b4371
1160336_3	secY	0.000874877			b3300
1532501_1	zraR	0.000874794			b4004
1449046_5	ygiN	0.000870348			b3029
584663_4	hybC	0.000867635			b2994
313126_4	fliS	0.000862615			b1925
413465_1	group_12849	0.00086241
208337_3	deoC	0.000860945			b4381
1515251_5	yqjG	0.000855939			b3102	yqjG
585104_3	hybC	0.000851167			b2994
907073_1	plaP	0.000850626			b2014	plaP
564203_2	hofN	0.000850568			b3394	hofN
24439_4	aer	0.000849202			b3072
468722_4	group_32109	0.000844733
552263_2	hflX	0.000844067			b4173	hflX
1249216_1	trmH	0.00084117			b3651	trmH
1297709_3	uvrC	0.000836669			b1913
777988_3	mtlD	0.000834822			b3600	mtlD
1200696_1	tamB	0.000832207			b4221	tamB
194590_4	dcm	0.000828751			b1961
952119_4	prfA	0.000826904			b1211
1366875_1	ychA	0.000826853			b1214
929669_4	poxB	0.000824841			b0871	poxB
1402435_3	yedY	0.000823913
1459079_2	yheT	0.000817711			b3353
1515305_5	yqjG	0.000811767			b3102	yqjG
1304626_1	valS	0.000810859			b4258	valS
554007_1	hisA	0.00080943			b2024
178653_1	cysK	0.000808316			b2414	cysK
708884_1	metC	0.00079918			b3008	metC
533225_4	hdfR	0.000796729			b4480
830060_3	nrdB	0.000796109			b2235	nrdB
670442_4	lptG_2	0.000793915			b4262
1507708_3	ypdB_1	0.000787698			b2381
454643_2	group_28567	0.00078665
555050_1	hisB	0.00077964			b2022
1459193_1	yheT	0.000777229			b3353
791066_3	mutM	0.000776352			b3635	mutM
556746_1	hisD	0.000775763			b2020
313609_2	fliT	0.000774977			b1926
470598_4	group_32225	0.000773131
454477_2	group_28567	0.000773115
1514974_5	yqjG	0.000767469			b3102	yqjG
938748_2	ppk	0.000758479			b2501
914385_5	pncB	0.000753188			b0931
24287_2	aer	0.000752594			b3072
1515208_5	yqjG	0.000742661			b3102	yqjG
1286655_3	ulaG	0.000741436			b4192	ulaG
930639_2	poxB	0.000739759			b0871	poxB
761355_2	mpl	0.00073621			b4233	mpl
555023_4	hisB	0.000733459			b2022
1239096_2	torR_3	0.000732602			b0995
454453_1	group_28567	0.000731827
929871_1	poxB	0.000730091			b0871	poxB
862396_2	osmF	0.00072917			b2131	osmF
776143_3	mtfA	0.000727585			b1976
763865_1	mrcA	0.000723777			b3396	mrcA
103772_4	bglX	0.000699175			b2132	bglX
554024_1	hisA	0.000693613			b2024
851683_4	nupG	0.000691447			b2964
656572_3	lnt	0.000690306			b0657
556259_2	hisD	0.000681628			b2020
875521_1	parE	0.000675836			b3030	parE
869682_5	panD	0.000674818			b0131
1410425_1	yeiP_1	0.000674244			b2171
1527844_3	zitB	0.000672156			b0752
555401_4	hisB	0.000668066			b2022
875860_4	parE	0.000666808			b3030	parE
192070_1	dapE	0.000664939			b2472
862543_2	osmF	0.000664593			b2131	osmF
1515082_5	yqjG	0.000663497			b3102	yqjG
777874_1	mtlD	0.000662798			b3600	mtlD
142682_3	cmoB	0.000659731			b1871
656398_1	lnt	0.000658285			b0657
193822_3	dcd	0.000658165			b2065	dcd
1297367_3	uvrC	0.000648576			b1913
1501311_4	ynfB	0.000644649			b1583
1498653_1	yjjX	0.000644198			b4394
557246_2	hisF	0.000641569			b2025	hisF
1248576_4	trmH	0.000640163			b3651	trmH
907295_1	plaP	0.000639779			b2014	plaP
297781_3	fhuB	0.000636003			b0153	fhuB
194380_2	dcm	0.00063534			b1961
1402737_1	yedY	0.000634141
554501_3	hisA	0.000632349			b2024
1363591_5	yceJ	0.000631868			b1057
1013751_1	queD	0.000631505			b2765
454495_2	group_28567	0.000630152
1363656_5	yceJ	0.000628146			b1057
454378_2	group_28567	0.000624646
929819_2	poxB	0.000622506			b0871	poxB
559352_3	hisI	0.000620306			b2026
1018997_5	ravA	0.000614341			b3746	ravA
884431_2	pepA	0.000613011			b4260
1363788_5	yceJ	0.000609658			b1057
1363725_5	yceJ	0.000606578			b1057
887927_1	pepD	0.000605909			b0237	pepD
778789_4	mtlR	0.000602891			b3601
555107_3	hisB	0.000601074			b2022
1363859_5	yceJ	0.00059928			b1057
903530_1	phoE	0.000596963			b0241	phoE
708981_2	metC	0.000594648			b3008	metC
1305058_2	valS	0.0005938			b4258	valS
123624_2	ccmF	0.00059091			b2196
165056_4	cybC	0.000588496
1445539_4	yggN	0.000586516			b2958
556561_2	hisD	0.000585814			b2020
361398_4	gcvA	0.00058504			b2808
1491893_3	yjfY	0.000581596			b4199
1403221_3	yeeZ	0.00058092			b2016
1413807_1	yejA	0.000580888			b2177	yejA
1059496_4	ribC	0.000579808			b1662	ribC
554567_4	hisA	0.000579606			b2024
1403698_1	yegD	0.000575147			b2069
162019_3	cstA	0.000574658			b0598	cstA
1290823_3	uspC	0.000573978			b1895
1298684_1	uvrC	0.000570972			b1913
869767_5	panD	0.00056944			b0131
174921_4	cysG	0.000568875			b3368
1248571_4	trmH	0.000564239			b3651	trmH
297433_1	fhuB	0.000562819			b0153	fhuB
554400_3	hisA	0.000561981			b2024
454544_2	group_28567	0.000561272
1412681_3	yeiQ	0.000559891			b2172	yeiQ
1318690_1	xylA	0.000557689			b3565
557687_3	hisF	0.000557262			b2025	hisF
777838_2	mtlD	0.000554747			b3600	mtlD
1207518_4	thiD	0.00055382			b2103
119205_5	119205_5.0	0.000552506
1363796_5	yceJ	0.00054869			b1057
1363571_5	yceJ	0.000543546			b1057
1040713_4	recJ	0.00054289			b2892	recJ
597790_1	hypB	0.000542869			b2727
670388_4	lptG_2	0.000542665			b4262
1018980_5	ravA	0.000542381			b3746	ravA
554759_2	hisB	0.000540469			b2022
519544_1	gss	0.000540105			b2988	gss
803649_2	nanE	0.000537914			b3223
472772_4	group_32376	0.000535015
206897_4	deoA	0.000534141			b4382
930387_2	poxB	0.000533037			b0871	poxB
556607_3	hisD	0.000530992			b2020
1363775_5	yceJ	0.00052924			b1057
1404364_1	yegD	0.000526534			b2069
776137_3	mtfA	0.00052595			b1976
938706_2	ppk	0.000523902			b2501
1405282_2	yegQ	0.000521095			b2081	yegQ
853228_4	nusA	0.000518148			b3169	nusA
598002_3	hypB	0.00051759			b2727
1398308_4	yecJ	0.000515199			b4537
476269_4	group_34511	0.000512392
1363585_5	yceJ	0.000511018			b1057
738829_3	mlrA	0.000508485			b2127
889805_1	pepP	0.000508317			b2908
535443_5	hemA	0.000507712			b1210	hemA
1449028_4	ygiN	0.000506835			b3029
559788_4	hisI	0.00050569			b2026
1318231_4	xylA	0.000502344			b3565
862543_4	osmF	0.000499426			b2131	osmF
556454_4	hisD	0.000497675			b2020
939693_2	ppk	0.00049752			b2501
623530_5	ivy	0.000497512			b0220
1206231_1	tesA	0.000496959			b0494
1497899_3	yjjV	0.000491575			b4378	yjjV
454546_2	group_28567	0.000491452
584816_3	hybC	0.000491037			b2994
1233948_5	tonB	0.000488063			b1252
195451_4	dcm	0.000486405			b1961
1459673_2	yheT	0.000485193			b3353
616467_2	iscS	0.000484484			b2530
413622_1	group_12849	0.000482572
1363778_5	yceJ	0.00048196			b1057
494221_5	group_41267	0.000478945
1325065_5	yaiZ	0.000477299			b0380	yaiZ
557434_2	hisF	0.000477197			b2025	hisF
861415_1	orn	0.00047633			b4162
535442_5	hemA	0.00047598			b1210	hemA
558344_3	hisG	0.000475014			b2019
554834_3	hisB	0.000474551			b2022
1402117_4	yedY	0.000474542
930291_3	poxB	0.000472918			b0871	poxB
142688_2	cmoB	0.00047273			b1871
938674_3	ppk	0.000470882			b2501
940432_2	ppk	0.000469938			b2501
1036873_4	recF	0.000468663			b3700
1363529_5	yceJ	0.00046825			b1057
709390_2	metC	0.000468151			b3008	metC
778180_2	mtlD	0.000467868			b3600	mtlD
554573_4	hisA	0.000467513			b2024
862484_4	osmF	0.000465605			b2131	osmF
929610_3	poxB	0.000465575			b0871	poxB
1051562_3	rffE	0.000463451
1263643_5	ttcA	0.000463173			b1344
1363733_5	yceJ	0.000462216			b1057
1403221_4	yeeZ	0.000459054			b2016
1403131_2	yeeZ	0.000455202			b2016
1248595_4	trmH	0.000452025			b3651	trmH
193801_3	dcd	0.000451892			b2065	dcd
559370_1	hisI	0.000449961			b2026
313572_3	fliT	0.000449633			b1926
559559_2	hisI	0.000449561			b2026
587357_4	hybF	0.00044906			b2991	hybF
1271741_3	tyrP	0.000448913			b1907
657012_2	lnt	0.000447907			b0657
1363629_5	yceJ	0.000447508			b1057
558953_2	hisH	0.00044536			b2023
556052_3	hisD	0.000444954			b2020
1363559_5	yceJ	0.000444493			b1057
313542_4	fliT	0.000442713			b1926
704254_1	menF	0.000441414			b2265
1460149_5	yhfG	0.000441104			b3362
557414_3	hisF	0.00044083			b2025	hisF
1363712_5	yceJ	0.000440735			b1057
725728_3	mglA	0.000440441			b2149	mglA
1519745_1	ysaA	0.000440017			b3573	ysaA
103136_4	bglX	0.000438339			b2132	bglX
1324985_5	yaiZ	0.000437921			b0380	yaiZ
1237581_3	torD	0.000437341			b0998
1401920_2	yedY	0.000435199
1208205_1	thiD	0.000433369			b2103
555134_3	hisB	0.000432603			b2022
1460239_5	yhfG	0.000430126			b3362
717320_1	metK	0.000429647			b2942
1405885_4	yegQ	0.000429206			b2081	yegQ
597625_1	hypB	0.000428728			b2727
138_4	aaeA	0.000428369			b3241
1363713_5	yceJ	0.000427847			b1057
792053_4	mutY	0.000427681			b2961
803340_5	nanA	0.000426982			b3225
26413_2	agaS	0.000426667			b3136
1363466_5	yceJ	0.000425761			b1057
540754_1	hemG	0.000425471			b3850
938940_1	ppk	0.000424468			b2501
588611_4	hybO	0.000424199			b2997
906773_2	plaP	0.000423306			b2014	plaP
556097_2	hisD	0.000423298			b2020
743853_1	mnaT	0.000419688			b1448
906338_1	plaP	0.000417062			b2014	plaP
119208_2	ccmA	0.000416822			b2201
556443_4	hisD	0.000415942			b2020
525938_4	gyrA	0.000415676			b2231	gyrA
582448_3	hybA	0.000414618			b2996
1016991_1	radA	0.000413867			b4389
393161_1	glpX	0.000413446			b3925
555554_1	hisB	0.000412726			b2022
557693_4	hisF	0.000412716			b2025	hisF
559659_4	hisI	0.000410954			b2026
559900_4	hisI	0.000410876			b2026
924917_5	potA	0.000410465			b1126	potA
1267949_2	typA	0.000408458				typA
939957_2	ppk	0.000407127			b2501
255037_4	entS	0.000405029			b0591
938916_2	ppk	0.000402773			b2501
1363434_5	yceJ	0.00040167			b1057
884983_1	pepA	0.000401312			b4260
939811_2	ppk	0.000400981			b2501
1248585_4	trmH	0.00040058			b3651	trmH
556163_2	hisD	0.000400434			b2020
929708_1	poxB	0.000399988			b0871	poxB
526988_4	gyrB	0.000399429			b3699	gyrB
555545_1	hisB	0.000398887			b2022
875098_4	parE	0.000398108			b3030	parE
939828_1	ppk	0.000398074			b2501
870056_2	panE	0.000396816			b0425
1402423_1	yedY	0.000395426
1324984_5	yaiZ	0.000395339			b0380	yaiZ
586430_2	hybD	0.000395041			b2993
556523_3	hisD	0.000394125			b2020
494461_5	group_41267	0.00039388
1445545_2	yggN	0.000393296			b2958
896817_5	pheA	0.000391939			b2599
1409395_1	yeiE	0.000391728			b2157
1406170_3	yegQ	0.000391149			b2081	yegQ
1532975_1	zraR	0.000389297			b4004
1363460_5	yceJ	0.000388671			b1057
557756_3	hisF	0.00038827			b2025	hisF
195451_3	dcm	0.000388145			b1961
555266_3	hisB	0.000386598			b2022
1435483_2	yfhL	0.000385985			b2562
521026_4	gss	0.000385627			b2988	gss
616521_2	iscS	0.000384679			b2530
397622_4	gltS	0.000384413			b3653
552480_4	hflX	0.000383907			b4173	hflX
1363839_5	yceJ	0.000382824			b1057
545824_2	hemY	0.000380828			b3802	hemY
1207905_3	thiD	0.00037998			b2103
632274_2	kefB	0.000378965			b3350
657258_5	lnt	0.000378563			b0657
929726_1	poxB	0.000378254			b0871	poxB
994589_1	purM	0.000377772			b2499
297563_2	fhuB	0.000377493			b0153	fhuB
556605_4	hisD	0.000374704			b2020
1496030_3	yjjP	0.000374398			b4364	yjjP
675964_2	lpxL	0.000371889			b1054
1038727_1	recG	0.0003718			b3652	recG
557603_2	hisF	0.000370631			b2025	hisF
1373432_4	yciI	0.000370195			b1251
1037375_4	recG	0.000369917			b3652	recG
158887_4	cspG	0.000368655			b0990
1297538_3	uvrC	0.000368208			b1913
469328_3	group_32123	0.000367727
1228268_5	tolA	0.000366441			b0739
934842_3	pphA	0.000365814			b1838	pphA
556877_2	hisD	0.000365619			b2020
776279_1	mtfA	0.000365521			b1976
520846_4	gss	0.000364354			b2988	gss
934976_1	pphA	0.000363348			b1838	pphA
119205_2	119205_2.0	0.000362969
24439_1	aer	0.000362443			b3072
1402904_3	yeeZ	0.000361379			b2016
554546_3	hisA	0.000361024			b2024
510418_2	group_59974	0.000358963
1271942_1	tyrP	0.000358361			b1907
938856_2	ppk	0.000358078			b2501
1396879_4	yebY	0.000357798			b1839	yebY
1136756_2	rstB	0.000357362			b1609	rstB
556103_1	hisD	0.000356972			b2020
559912_2	hisI	0.000354509			b2026
66999_2	aroC	0.000352797			b2329	aroC
939100_2	ppk	0.000352412			b2501
1303222_2	valS	0.000350987			b4258	valS
454342_1	group_28567	0.000349163
559778_1	hisI	0.000348948			b2026
476098_3	group_34511	0.000348866
1233966_5	tonB	0.000348779			b1252
556589_2	hisD	0.000347708			b2020
559319_4	hisI	0.000347614			b2026
555594_4	hisB	0.000346969			b2022
669074_1	lptF	0.00034484			b4261
1040530_3	recJ	0.00034481			b2892	recJ
904025_4	phoE	0.000344581			b0241	phoE
554037_1	hisA	0.000344559			b2024
1386921_3	ydhP	0.000342589			b1657
557687_4	hisF	0.000342092			b2025	hisF
1409404_2	yeiE	0.000340941			b2157
556376_1	hisD	0.000339991			b2020
869707_5	panD	0.000339401			b0131
558161_4	hisG	0.000337817			b2019
1285884_3	ulaF	0.000336127			b4198
469253_1	group_32123	0.000333993
215006_4	dinF	0.000333785			b4044
194614_4	dcm	0.000333444			b1961
684577_1	malF	0.000333284			b4033
1238467_2	torR_1	0.000332214			b0995
869647_5	panD	0.000331841			b0131
