# Supplementary material for: Genome-Scale Metabolic Models and Machine Learning Reveal Genetic Determinants of Antibiotic Resistance in Escherichia coli and Unravel the Underlying Metabolic Adaptation Mechanisms
Source: mSystems. 2021 Aug 3;6(4):e00913-20. doi: 10.1128/mSystems.00913-20 (PMC8409726; doi:10.1128/mSystems.00913-20)
Supplement: TABLE S3 [file msystems.00913-20-st003.xls]

## Sheet: Info
Supplementary Table 3 The GSM results for the 289 genes corresponding to the top 10% of k-mer and SNP-based AMR models.
Antibiotics vs metabolic genes
Table (left) showing the 289 genetic determinants (rows) that were also present in the GSM for each antibiotic class (columns)
The ith, jth position in the matrix is 1 if the corresponding gene was identified in the corresponding antibiotic class, 0 otherwise
Second table (right) shows the number of overlapping metabolic genes between pairs of antibiotic classes. The diagonal values show the total number of metabolic genes (i.e. genes in the GSM) for each antibiotic class.
Gene pathway enrichment
Significant pathways using hypergeometric enrichment tests on the 289 genes. Note that correction for multiple testing has been applied
Gene essentiality
Gene essentiality phenotypes of the 289 genes for both rich and minimal medias
Testing for auxotrophic behaviour. Note that an entry in the table > 0 corresponds to restoration of growth by adding the metabolite (columns)
Testing the effect of each gene KO on alternative carbon sources. Note that a value = 1 means that the KO blocks growth on the carbon source (columns)
MetaboliteYields
Rows correspond to metabolites in the model
Columns correspond to the 289 important genes found from the machine learning classifiers
The ith, jth position in the matrix corresponds to the yield of the ith metabolite after the deletion of the jth gene
FVA
Rows correspond reactions in the model
Columns correspond to the 289 important genes found from the machine learning classifiers
The ith, jth position in the matrix corresponds to the flux span of the ith reaction after the deletion of the jth gene

## Sheet: Antibiotics vs metabolic genes
Metabolic genes identified in each AMR classifier															Number of overlapping genes between antibiotic classes
289 genetic determinants (rows) in each antibiotic class (columns). The ith, jth position is 1 if the corresponding gene was found important in the AMR classifier for the corresponding antibiotic class															Number of genes overlapping between each antibiotic class. Values along the diagonal show the total number of metabolic genes (i.e. in the GSM) found as important by the AMR classifier for the corresponding antibiotic class.
	Tobramycin	Tetracycline	Levofloxacin	Gentamicin	Ciprofloxacin	Ampicillin	Cefoxitin	Cefepime	Aztreonam	Trimethoprim	Meropenem					Tobramycin	Tetracycline	Levofloxacin	Gentamicin	Ciprofloxacin	Ampicillin	Cefoxitin	Cefepime	Aztreonam	Trimethoprim	Meropenem
gshB	0	0	0	0	1	0	0	0	0	0	1				Tobramycin	1	0	0	0	0	0	0	0	0	0	0
hemA	0	0	0	0	1	0	0	0	0	0	0				Tetracycline	0	9	1	0	0	2	0	0	0	1	0
ulaF	0	0	0	0	1	0	0	0	0	0	0				Levofloxacin	0	1	64	0	12	0	0	1	1	0	14
iscS	0	0	0	0	1	0	0	0	0	0	1				Gentamicin	0	0	0	7	2	1	0	0	1	0	0
ccmD	0	0	0	0	0	0	0	0	0	0	1				Ciprofloxacin	0	0	12	2	123	1	2	1	4	1	26
hisD	0	0	0	0	1	0	0	0	0	0	1				Ampicillin	0	2	0	1	1	13	0	0	1	1	1
putP	0	0	0	0	1	0	0	0	0	1	0				Cefoxitin	0	0	0	0	2	0	19	1	3	0	1
entS	0	0	0	0	1	0	0	0	0	0	0				Cefepime	0	0	1	0	1	0	1	9	0	0	1
purT	0	0	1	0	0	0	0	0	0	0	0				Aztreonam	0	0	1	1	4	1	3	0	20	0	1
lamB	0	0	0	0	1	0	0	0	0	0	0				Trimethoprim	0	1	0	0	1	1	0	0	0	7	0
glpB	0	0	0	0	0	0	0	0	0	0	1				Meropenem	0	0	14	0	26	1	1	1	1	0	85
argI	0	0	1	0	0	0	0	1	0	0	0
kefF	0	0	0	0	0	0	0	0	1	0	0
gltS	0	0	1	0	1	0	0	0	0	0	0
argD	0	0	0	0	0	0	0	0	0	0	1
kgtP	0	0	0	0	0	0	1	0	0	0	0
thrA	0	0	1	0	0	0	0	0	0	0	1
fepA	0	1	0	0	0	1	0	0	0	0	0
mhpB	0	0	0	0	0	1	0	0	0	0	0
lplA	0	0	1	0	0	0	0	0	0	0	0
yeiG	0	0	0	0	0	0	0	0	0	0	1
lyxK	0	0	0	0	0	0	1	0	0	0	0
oppA	0	0	0	0	0	0	0	0	1	0	0
yicI	0	0	0	0	0	0	0	0	1	0	0
yejF	0	0	0	0	1	0	0	0	0	0	0
kdsD	0	0	0	0	1	0	0	0	0	0	0
tdh	0	0	0	0	0	1	0	0	0	0	0
betT	0	0	0	0	0	0	1	0	0	0	0
cusC	0	0	0	0	0	0	1	0	0	0	0
gcvP	0	0	1	0	1	0	0	0	0	0	1
nikC	0	0	1	0	0	0	0	0	0	0	0
entC	0	0	0	0	0	0	0	0	0	0	1
hcaB	0	0	0	1	0	0	0	0	0	0	0
kefB	0	0	0	0	1	0	0	0	0	0	0
ttdT	0	0	1	0	0	0	0	0	0	0	0
kbaY	0	0	0	0	1	0	0	0	0	0	0
citG	0	0	1	0	0	0	0	0	0	0	0
mpl	0	0	0	0	1	0	0	0	0	0	0
fhuC	0	0	1	0	0	0	0	0	0	0	0
nirC	0	0	0	0	0	0	0	0	0	0	1
gloB	0	0	1	0	0	0	0	0	0	0	1
pdxA	0	0	0	0	0	0	0	0	0	0	1
yfbT	0	0	0	0	0	0	0	0	0	0	1
manZ	0	0	0	0	0	0	0	0	0	0	1
hflX	0	0	0	0	1	0	0	0	0	0	0
argF	0	0	1	0	0	0	0	0	0	0	0
thiD	0	0	1	0	1	0	0	0	0	0	0
hybA	0	0	1	0	1	0	0	0	0	0	0
metH	0	0	0	0	1	0	0	0	0	0	0
hisC	0	0	0	0	0	0	0	0	0	0	1
pntB	0	0	0	0	0	0	0	0	0	0	1
emrE	0	0	0	0	0	0	0	0	0	1	0
entD	0	1	0	0	0	0	0	0	0	0	0
dld	0	0	0	0	0	0	0	0	0	0	1
dcd	0	0	0	0	1	0	0	0	0	0	0
aceF	0	0	1	0	0	0	0	0	0	0	0
gatC	0	0	0	0	0	1	0	0	0	0	0
serB	0	0	1	0	0	0	0	0	0	0	1
mraY	0	0	0	0	0	0	0	0	0	0	1
cyoB	0	0	1	0	0	0	0	0	0	0	0
speA	0	0	0	0	1	0	0	0	0	0	0
fdoG	0	0	0	0	0	0	0	0	0	0	1
hldD	0	0	0	0	1	0	0	0	0	0	0
dadA	0	0	1	0	0	0	0	0	0	0	0
mglA	0	0	0	0	1	0	0	0	0	0	1
yihP	0	0	0	0	0	0	0	0	1	0	0
ulaC	0	0	0	0	0	0	1	0	0	0	0
purL	0	0	1	0	1	0	0	0	0	0	0
rdgB	0	0	0	0	1	0	0	0	0	0	0
plsB	0	0	0	0	1	0	0	0	0	0	0
chiP	0	0	0	0	0	0	1	0	0	0	0
fabD	0	0	1	0	0	0	0	0	0	0	0
gsiA	0	0	0	0	0	0	0	0	0	0	1
hisB	0	0	0	0	1	0	0	0	0	0	1
sufB	0	0	0	0	0	0	0	0	0	0	1
pstS	0	0	1	0	0	0	0	0	0	0	1
rutA	0	0	0	0	0	1	0	0	0	0	0
ispA	0	0	0	0	0	0	0	0	0	0	1
mscK	0	0	0	0	1	0	0	0	0	0	0
speC	0	0	0	0	1	0	0	0	0	0	1
gudP	0	0	0	0	0	0	0	0	0	1	0
yfdR	0	0	0	0	0	0	1	0	0	0	0
deoA	0	0	0	0	1	0	0	0	0	0	0
menF	0	0	0	0	1	0	0	0	0	0	1
fabG	0	0	1	0	0	0	0	0	0	0	0
lptF	0	0	0	0	1	0	0	0	0	0	0
yjfF	0	0	0	0	1	0	0	0	0	0	1
putA	0	0	0	0	0	0	1	0	0	0	0
ybcF	0	0	1	0	0	0	0	0	0	0	0
dxr	0	0	0	0	0	0	0	1	0	0	0
btuD	0	0	0	0	0	0	0	0	0	1	0
xylG	0	0	0	0	0	0	0	0	0	0	1
gcvT	0	0	0	0	0	0	0	0	0	0	1
mltF	0	0	0	0	0	0	0	0	1	0	0
waaP	0	0	1	0	0	0	0	0	0	0	0
cysP	0	0	1	0	0	0	0	0	0	0	0
menE	0	0	0	0	0	0	0	0	0	0	1
tyrP	0	0	0	0	1	0	0	0	0	0	0
cysU	0	0	1	0	0	0	0	0	0	0	0
fhuB	0	0	0	0	1	0	0	0	1	0	0
metC	0	0	1	0	1	0	0	0	0	0	0
glgX	0	0	1	0	0	0	0	0	0	0	1
hybO	0	0	0	0	1	0	0	0	0	0	0
torZ	0	0	1	0	0	0	0	0	0	0	0
queD	0	0	0	0	1	0	0	0	0	0	0
phoE	0	0	1	0	1	0	0	0	0	0	0
iaaA	0	0	0	0	0	0	0	0	1	0	0
nuoN	0	0	0	0	0	0	0	0	0	0	1
chaA	0	0	1	0	0	0	0	0	0	0	0
mscM	0	0	0	0	0	0	0	0	0	0	1
serA	0	0	0	0	1	0	0	0	0	0	0
garD	0	0	0	0	0	0	1	0	1	0	0
gss	0	0	0	0	1	0	0	0	0	0	0
tktA	0	0	1	0	0	0	0	0	0	0	0
glpX	0	0	0	0	1	0	0	0	0	0	0
adiC	0	0	1	0	0	0	0	0	1	0	1
sucA	0	0	1	0	1	0	0	0	0	0	0
hybB	0	0	0	0	1	0	0	0	0	0	1
yjjX	0	0	0	0	1	0	0	0	0	0	1
potF	0	0	0	0	1	0	0	0	0	0	0
rbsA	0	0	1	0	0	0	0	0	0	0	0
cydC	0	0	0	0	0	0	0	0	0	1	0
waaA	0	0	0	0	1	0	0	0	0	0	0
gudD	0	0	1	0	0	0	0	0	0	0	0
fhuA	0	1	0	0	0	0	0	0	0	0	0
folP	0	1	0	0	0	1	0	0	0	1	0
mdfA	0	1	0	0	0	0	0	0	0	0	0
fruA	0	0	0	0	1	0	0	0	0	0	0
abgT	0	0	1	0	0	0	0	0	0	0	0
fucI	0	0	0	0	0	0	0	0	0	0	1
mrcA	0	0	0	0	1	0	0	0	0	0	0
znuA	0	0	0	0	0	0	0	0	0	0	1
arnC	0	0	0	1	1	1	0	0	1	0	0
lnt	0	0	0	0	1	0	0	0	0	0	1
asd	0	0	0	0	0	0	0	0	0	0	1
mngB	0	0	0	0	1	0	1	0	1	0	0
aroC	0	0	0	0	1	0	0	0	0	0	0
suhB	0	0	0	0	1	0	0	0	0	0	0
hisI	0	0	0	0	1	0	0	0	0	0	0
aaeA	0	0	0	0	1	0	0	0	0	0	0
glgB	0	0	0	0	0	0	1	0	0	0	0
mrcB	0	1	0	0	0	0	0	0	0	0	0
tdk	0	0	0	0	0	0	0	0	0	0	1
proC	0	0	0	0	1	0	0	0	0	0	0
dosP	0	0	0	0	0	0	0	0	0	1	0
dapE	0	0	0	0	1	0	0	0	0	0	0
nanE	0	0	0	0	1	0	0	0	0	0	0
ldcC	0	0	1	0	0	0	0	0	0	0	0
cysK	0	0	0	0	1	0	0	0	0	0	0
mnaT	0	0	0	0	1	0	0	0	0	0	0
cusA	0	0	0	1	1	0	0	0	0	0	0
thiK	0	0	0	0	0	1	0	0	0	0	1
panD	0	0	0	0	1	0	0	0	0	0	0
mobA	0	0	0	0	0	0	0	0	0	0	1
udk	0	0	0	0	1	0	0	0	0	0	0
amiB	0	0	0	0	0	0	0	0	1	0	0
zitB	0	0	0	0	1	0	0	0	0	0	0
ulaG	0	0	0	0	1	0	0	0	0	0	1
astC	0	0	1	0	0	0	0	0	0	0	0
carA	0	0	0	0	1	0	0	0	0	0	0
lptG	0	0	0	0	1	0	0	0	0	0	1
murB	0	1	1	0	0	0	0	0	0	0	0
ygiN	0	0	0	0	1	0	0	0	0	0	1
eamB	0	0	1	0	0	0	0	0	0	0	0
deoC	0	0	0	0	1	0	0	0	0	0	0
wzxB	0	0	0	0	0	1	0	0	0	0	0
menD	0	0	1	0	0	0	0	0	0	0	1
ribC	0	0	0	0	1	0	0	0	0	0	0
adiA	0	0	1	0	0	0	0	0	0	0	0
xylA	0	0	0	0	1	0	0	0	0	0	0
wcaG	0	0	1	0	0	0	0	0	0	0	0
aaeB	0	0	0	0	0	0	0	0	1	0	0
waaC	0	0	0	0	0	0	0	0	0	0	1
poxB	0	0	0	0	1	0	0	0	0	0	0
purM	0	0	0	0	1	0	0	0	0	0	0
yejA	0	0	0	0	1	0	0	0	0	0	0
nupG	0	0	0	0	1	0	0	0	0	0	0
yqhD	0	0	0	0	0	0	0	0	0	0	1
osmF	0	0	0	0	1	0	0	0	0	0	1
ttdB	0	0	1	0	0	0	0	0	0	0	0
bglX	0	0	1	0	1	0	0	0	0	0	1
nadR	0	0	1	0	0	0	0	0	0	0	1
purD	0	0	0	0	1	0	0	0	0	0	0
glcA	0	0	1	0	0	0	0	0	0	0	0
ytfT	0	0	1	0	0	0	0	0	0	0	1
bglA	0	0	0	1	0	0	0	0	0	0	0
gcl	0	1	0	0	0	0	0	0	0	0	0
potB	0	0	0	0	1	0	0	0	0	0	0
araH	0	0	1	0	0	0	0	0	0	0	1
ampH	0	0	0	0	1	0	0	0	0	0	0
plaP	0	0	0	0	1	0	0	0	0	0	1
cysG	0	0	0	0	1	0	0	0	0	0	0
hemF	0	0	1	0	0	0	0	0	0	0	0
purA	0	0	0	0	1	0	0	0	0	0	0
cpdB	0	0	0	0	1	0	0	0	1	0	0
uxaA	0	0	1	0	0	0	0	0	0	0	0
nuoL	0	0	0	0	0	0	0	0	0	0	1
gabD	0	0	0	0	0	0	0	0	0	0	1
mtlD	0	0	0	0	1	0	0	0	0	0	0
uxuB	0	0	1	0	0	0	0	0	0	0	0
arsB	0	0	0	0	0	0	0	0	1	0	0
epd	0	0	0	0	1	0	0	0	0	0	0
nanA	0	0	0	0	1	0	0	0	0	0	0
hldE	0	0	1	0	0	0	0	0	0	0	0
hisA	0	0	0	0	1	0	0	0	0	0	1
exuT	0	0	0	0	0	0	0	0	0	0	1
arnB	0	0	0	0	0	0	0	0	0	0	1
dsbD	0	0	0	0	0	0	0	0	0	0	1
pheA	0	0	0	0	1	0	0	0	0	0	0
paaK	0	0	0	0	0	0	0	0	1	0	0
gmhB	1	0	0	0	0	0	0	0	0	0	0
yddG	0	0	0	0	0	0	0	0	0	0	1
murG	0	0	0	0	0	0	0	0	0	0	1
fucK	0	0	0	0	0	0	1	0	0	0	0
hisG	0	0	0	0	1	0	0	0	0	0	1
dgoD	0	0	0	0	0	0	1	0	0	0	0
potA	0	0	0	0	1	0	0	0	0	0	0
ppk	0	0	1	0	1	0	0	0	0	0	1
hybC	0	0	1	0	1	0	0	0	0	0	0
fhuE	0	0	0	0	0	0	0	0	0	0	1
uxuA	0	0	0	0	1	0	0	0	0	0	0
livF	0	0	0	0	1	0	0	0	0	0	0
acrD	0	0	0	0	0	0	0	0	1	0	0
yehX	0	0	1	0	0	0	0	0	0	0	0
ugpB	0	0	0	0	1	0	0	0	0	0	0
tonB	0	0	0	0	1	0	0	0	0	0	0
grxA	0	0	0	0	0	0	0	0	0	0	1
nepI	0	0	0	1	0	0	0	0	0	0	0
mltC	0	0	0	0	1	0	0	0	0	0	0
nikA	0	0	0	0	0	0	0	0	0	0	1
cysJ	0	0	0	0	0	0	0	0	0	0	1
metK	0	0	0	0	1	0	0	0	0	0	0
hemG	0	0	0	0	1	0	0	0	0	0	0
wbbK	0	0	0	0	0	0	0	1	0	0	0
srlQ	0	0	1	0	0	0	0	0	0	0	0
menC	0	0	0	0	1	0	0	0	0	0	0
tktB	0	0	1	0	0	0	0	0	0	0	0
metI	0	0	0	0	0	1	0	0	0	0	0
metF	0	0	0	0	0	0	0	0	0	0	1
ykgE	0	0	0	0	0	1	0	0	0	0	0
ybbO	0	0	1	0	0	0	0	0	0	0	0
murC	0	0	0	0	0	0	0	0	0	0	1
nudI	0	0	0	0	0	0	0	0	0	0	1
nrdB	0	0	0	0	1	0	0	0	0	0	1
hypB	0	0	0	0	1	0	0	0	0	0	0
feoB	0	0	0	0	0	1	0	0	0	0	0
cysH	0	0	0	1	0	0	0	0	0	0	0
tesA	0	0	0	0	1	0	0	0	0	0	0
hisF	0	0	1	0	1	0	0	0	0	0	1
yieH	0	0	1	0	0	0	0	0	0	0	0
fumC	0	0	1	0	0	0	0	0	0	0	0
folA	0	0	0	0	1	0	1	1	0	0	1
accA	0	0	0	0	1	0	0	0	0	0	0
tyrB	0	0	0	0	0	0	0	1	0	0	0
cirA	0	0	0	0	0	0	1	0	1	0	0
kduD	0	0	0	0	1	0	0	0	0	0	0
uidB	0	0	0	0	0	0	1	0	0	0	0
fecA	0	0	0	0	0	0	1	0	0	0	0
ftsI	0	0	0	0	0	0	0	1	0	0	0
pepA	0	0	0	0	1	0	0	0	0	0	1
cpsB	0	0	0	0	0	0	0	0	1	0	0
speB	0	0	0	0	1	0	0	0	0	0	0
glmM	0	0	0	1	0	0	0	0	0	0	0
citF	0	0	0	0	0	0	0	1	0	0	0
nudC	0	0	0	0	0	0	0	0	0	0	1
ccmA	0	0	0	0	1	0	0	0	0	0	0
ilvD	0	0	0	0	1	0	0	0	0	0	0
yghA	0	0	0	0	0	0	1	0	0	0	0
sad	0	0	0	0	0	0	0	0	0	0	1
aroP	0	0	0	0	0	0	0	0	0	0	1
pncB	0	0	0	0	1	0	0	0	0	0	0
pykF	0	0	0	0	0	0	0	0	0	0	1
hisH	0	0	0	0	1	0	0	0	0	0	1
katE	0	0	0	0	0	1	0	0	0	0	0
corA	0	0	0	0	0	0	0	1	0	0	0
mtr	0	1	0	0	0	0	0	0	0	0	0
upp	0	0	0	0	1	0	0	0	0	0	0
yjjG	0	0	0	0	0	0	0	0	0	0	1
codA	0	0	0	0	1	0	0	0	0	0	0
lpxL	0	0	0	0	1	0	0	0	0	0	0
panE	0	0	0	0	1	0	0	0	0	0	0
pitA	0	0	0	0	0	0	0	0	1	0	0
pepD	0	0	0	0	1	0	0	0	0	0	0
trxB	0	0	0	0	1	0	0	0	0	0	0
abgA	0	0	0	0	0	0	1	0	0	0	0
pyrF	0	0	0	0	0	0	0	1	0	0	0
malF	0	0	0	0	1	0	0	0	0	0	0
pepB	0	0	1	0	0	0	0	0	0	0	0
cysA	0	0	0	0	1	0	0	0	0	0	0

## Sheet: Gene pathway enrichment
Biocyc pathway name	p-value (corrected)
putrescine biosynthesis I	2.84091e-05
L-arginine degradation III (arginine decarboxylase/agmatinase pathway)	0.0100284
pyrimidine nucleobases salvage II	0.0200284
L-histidine biosynthesis	0.0300284
Subsystem in iML1515	p-value
Histidine Metabolism	0
Arginine and Proline Metabolism	0.00125
Transport, Outer Membrane	0.0025

## Sheet: Gene essentiality
Testing the effect of each gene KO in rich and minimal media				Testing auxotrophic behaviour (value > 0 means the metabolite has restored growth in the KO mutant)																												Testing the effect of each gene KO on alternative carbon sources (value = 1 means that the KO blocks growth on the carbon source)
Gene KO	Rich media essentiality	Glucose minimal media essentiality			Transporter of metabolite																												Carbon source
WT	2.99921	0.782955		Gene KO	hisA	hisB	thiD	hisC	panD	hisI	cysJ	hisD	pheA	metF	purL	purM	pyrF	ilvD	purA	cysH	hisF	hisH	dapE	purD	iscS	proC	asd	murC	hisG	pdxA		Gene KO	epd	putA	cysK	dadA	potB	pepB	nadR	trxB	mhpB	cysP	yfbT	aceF	yicI	cpdB	serB	hybO	emrE
mdfA	2.99921	0.782955		EX_pi_e	0	0	0	0	0	0	0	0	0	0	0	0	0	0	0	0	0	0	0	0	0	0	0	0	0	0		co2	0	0	0	0	0	0	0	0	0	0	0	0	0	0	0	0	0
grxA	2.99921	0.782955		EX_co2_e	0	0	0	0	0	0	0	0	0	0	0	0	0	0	0	0	0	0	0	0	0	0	0	0	0	0		met__L	0	0	0	0	0	0	0	0	0	0	0	0	0	0	0	0	0
acrD	2.99921	0.782955		EX_met__L_e	0	0	0	0	0	0	0	0	0	0	0	0	0	0	0	0	0	0	0	0	0	0	0	0	0	0		metsox_S__L	0	0	0	0	0	0	0	0	0	0	0	0	0	0	0	0	0
tyrB	2.99921	0.782955		EX_metsox_S__L_e	0	0	0	0	0	0	0	0	0	0	0	0	0	0	0	0	0	0	0	0	0	0	0	0	0	0		acgam	0	0	0	0	0	0	0	0	0	0	0	0	0	0	0	0	0
pdxA	2.99921	0		EX_acgam_e	0	0	0	0	0	0	0	0	0	0	0	0	0	0	0	0	0	0	0	0	0	0	0	0	0	0		cellb	0	0	0	0	0	0	0	0	0	0	0	0	0	0	0	0	0
eamB	2.99921	0.782955		EX_cellb_e	0	0	0	0	0	0	0	0	0	0	0	0	0	0	0	0	0	0	0	0	0	0	0	0	0	0		crn	0	0	0	0	0	0	0	0	0	0	0	0	0	0	0	0	0
aaeB	2.99921	0.782955		EX_crn_e	0	0	0	0	0	0	0	0	0	0	0	0	0	0	0	0	0	0	0	0	0	0	0	0	0	0		hxan	0	0	0	0	0	0	0	0	0	0	0	0	0	0	0	0	0
citF	2.93986	0.782955		EX_hxan_e	0	0	0	0	0	0	0	0	0	0	0	0	0	0	0	0	0	0	0	0	0	0	0	0	0	0		ile__L	0	0	0	0	0	0	0	0	0	0	0	0	0	0	0	0	0
mtr	2.99921	0.782955		EX_ile__L_e	0	0	0	0	0	0	0	0	0	0	0	0	0	0	0	0	0	0	0	0	0	0	0	0	0	0		chol	0	0	0	0	0	0	0	0	0	0	0	0	0	0	0	0	1
ftsI	0	0		EX_chol_e	0	0	0	0	0	0	0	0	0	0	0	0	0	0	0	0	0	0	0	0	0	0	0	0	0	0		lac__L	0	0	0	0	0	0	0	0	0	0	0	0	0	0	0	0	0
yghA	2.99921	0.782955		EX_fe3_e	0	0	0	0	0	0	0	0	0	0	0	0	0	0	0	0	0	0	0	0	0	0	0	0	0	0		leu__L	0	0	0	0	0	0	0	0	0	0	0	0	0	0	0	0	0
serB	2.99921	0.750392		EX_lac__L_e	0	0	0	0	0	0	0	0	0	0	0	0	0	0	0	0	0	0	0	0	0	0	0	0	0	0		glcn	0	0	0	0	0	0	0	0	0	0	0	0	0	0	0	0	0
tktB	2.99921	0.782955		EX_leu__L_e	0	0	0	0	0	0	0	0	0	0	0	0	0	0	0	0	0	0	0	0	0	0	0	0	0	0		orn	0	0	0	0	0	0	0	0	0	0	0	0	0	0	0	0	0
putP	2.99921	0.782955		EX_glcn_e	0	0	0	0	0	0	0	0	0	0	0	0	0	0	0	0	0	0	0	0	0	0	0	0	0	0		gln__L	0	0	0	0	0	0	0	0	0	0	0	0	0	0	0	0	0
bglA	2.99921	0.782955		EX_no3_e	0	0	0	0	0	0	0	0	0	0	0	0	0	0	0	0	0	0	0	0	0	0	0	0	0	0		pro__L	0	1	0	0	0	0	0	0	0	0	0	0	0	0	0	0	0
cysG	0	0		EX_h_e	0	0	0	0	0	0	0	0	0	0	0	0	0	0	0	0	0	0	0	0	0	0	0	0	0	0		glyc	0	0	0	0	0	0	0	0	0	0	0	0	0	0	0	0	0
gcvP	2.99921	0.782701		EX_orn_e	0	0	0	0	0	0	0	0	0	0	0	0	0	0	0	0	0	0	0	0	0	0	0	0	0	0		man	0	0	0	0	0	0	0	0	0	0	0	0	0	0	0	0	0
pepD	2.98678	0.782955		EX_gln__L_e	0	0	0	0	0	0	0	0	0	0	0	0	0	0	0	0	0	0	0	0	0	0	0	0	0	0		ade	0	0	0	0	0	0	0	0	0	0	0	0	0	0	0	0	0
manZ	2.94017	0.782955		EX_pro__L_e	0	0	0	0	0	0	0	0	0	0	0	0	0	0	0	0	0	0	0	0	0	0.840113	0	0	0	0		4abut	0	0	0	0	0	0	0	0	0	0	0	0	0	0	0	0	0
pepA	2.99921	0.782955		EX_glyc_e	0	0	0	0	0	0	0	0	0	0	0	0	0	0	0	0	0	0	0	0	0	0	0	0	0	0		ac	0	0	0	0	0	0	0	0	0	0	0	0	0	0	0	0	0
nikA	2.99921	0.782955		EX_man_e	0	0	0	0	0	0	0	0	0	0	0	0	0	0	0	0	0	0	0	0	0	0	0	0	0	0		akg	0	0	0	0	0	0	0	0	0	0	0	0	0	0	0	0	0
nikC	2.99921	0.782955		EX_ade_e	0	0	0	0	0	0	0	0	0	0	0	0	0	0	0.836302	0	0	0	0	0	0	0	0	0	0	0		ala__L	0	0	0	0	0	0	0	0	0	0	0	0	0	0	0	0	0
waaP	2.99921	0.782955		EX_mn2_e	0	0	0	0	0	0	0	0	0	0	0	0	0	0	0	0	0	0	0	0	0	0	0	0	0	0		arg__L	0	0	0	0	0	0	0	0	0	0	0	0	0	0	0	0	0
gss	2.99921	0.782955		EX_4abut_e	0	0	0	0	0	0	0	0	0	0	0	0	0	0	0	0	0	0	0	0	0	0	0	0	0	0		asp__L	0	0	0	0	0	0	0	0	0	0	0	0	0	0	0	0	0
nepI	2.99921	0.782955		EX_ac_e	0	0	0	0	0	0	0	0	0	0	0	0	0	0	0	0	0	0	0	0	0	0	0	0	0	0		pyr	0	0	0	0	0	0	0	0	0	0	0	0	0	0	0	0	0
feoB	2.99921	0.782955		EX_akg_e	0	0	0	0	0	0	0	0	0	0	0	0	0	0	0	0	0	0	0	0	0	0	0	0	0	0		succ	0	0	0	0	0	0	0	0	0	0	0	0	0	0	0	0	0
cusA	2.99921	0.782955		EX_ala__L_e	0	0	0	0	0	0	0	0	0	0	0	0	0	0	0	0	0	0	0	0	0	0	0	0	0	0		thymd	0	0	0	0	0	0	0	0	0	0	0	0	0	0	0	0	0
nanA	2.98057	0.782955		EX_arg__L_e	0	0	0	0	0	0	0	0	0	0	0	0	0	0	0	0	0	0	0	0	0	0	0	0	0	0		rib__D	0	0	0	0	0	0	0	0	0	0	0	0	0	0	0	0	0
hisG	2.99921	0		EX_asp__L_e	0	0	0	0	0	0	0	0	0	0	0	0	0	0	0	0	0	0	0	0	0	0	0	0	0	0		tyr__L	0	0	0	0	0	0	0	0	0	0	0	0	0	0	0	0	0
hldE	2.99921	0.782955		EX_pyr_e	0	0	0	0	0	0	0	0	0	0	0	0	0	0	0	0	0	0	0	0	0	0	0	0	0	0		cytd	0	0	0	0	0	0	0	0	0	0	0	0	0	0	0	0	0
yeiG	2.99921	0.782955		EX_succ_e	0	0	0	0	0	0	0	0	0	0	0	0	0	0	0	0	0	0	0	0	0	0	0	0	0	0		dcyt	0	0	0	0	0	0	0	0	0	0	0	0	0	0	0	0	0
tesA	2.99921	0.782955		EX_thymd_e	0	0	0	0	0	0	0	0	0	0	0	0	0	0	0	0	0	0	0	0	0	0	0	0	0	0		fum	0	0	0	0	0	0	0	0	0	0	0	0	0	0	0	0	0
ampH	2.99921	0.782955		EX_rib__D_e	0	0	0	0	0	0	0	0	0	0	0	0	0	0	0	0	0	0	0	0	0	0	0	0	0	0		sbt__D	0	0	0	0	0	0	0	0	0	0	0	0	0	0	0	0	0
murC	2.99921	0		EX_tyr__L_e	0	0	0	0	0	0	0	0	0	0	0	0	0	0	0	0	0	0	0	0	0	0	0	0	0	0		glu__L	0	0	0	0	0	0	0	0	0	0	0	0	0	0	0	0	0
hybB	2.99921	0.782955		EX_cytd_e	0	0	0	0	0	0	0	0	0	0	0	0	1.13304	0	0	0	0	0	0	0	0	0	0	0	0	0		gua	0	0	0	0	0	0	0	0	0	0	0	0	0	0	0	0	0
metI	2.99921	0.782955		EX_dcyt_e	0	0	0	0	0	0	0	0	0	0	0	0	1.1088	0	0	0	0	0	0	0	0	0	0	0	0	0		btn	0	0	0	0	0	0	0	0	0	0	0	0	0	0	0	0	0
ttdT	2.97125	0.782955		EX_fum_e	0	0	0	0	0	0	0	0	0	0	0	0	0	0	0	0	0	0	0	0	0	0	0	0	0	0		ptrc	0	0	0	0	0	0	0	0	0	0	0	0	0	0	0	0	0
asd	2.99921	0		EX_sbt__D_e	0	0	0	0	0	0	0	0	0	0	0	0	0	0	0	0	0	0	0	0	0	0	0	0	0	0		spmd	0	0	0	0	0	0	0	0	0	0	0	0	0	0	0	0	0
mpl	2.99714	0.782955		EX_glu__L_e	0	0	0	0	0	0	0	0	0	0	0	0	0	0	0	0	0	0	0	0	0	0	0	0	0	0		thym	0	0	0	0	0	0	0	0	0	0	0	0	0	0	0	0	0
wzxB	2.99921	0.782955		EX_gua_e	0	0	0	0	0	0	0	0	0	0	0	0	0	0	0	0	0	0	0	0	0	0	0	0	0	0		xtsn	0	0	0	0	0	0	0	0	0	0	0	0	0	0	0	0	0
potB	2.99921	0.782955		EX_btn_e	0	0	0	0	0	0	0	0	0	0	0	0	0	0	0	0	0	0	0	0	0	0	0	0	0	0		glc__D	0	0	0	0	0	0	0	0	0	0	0	0	0	0	0	0	0
ulaF	2.99921	0.782955		EX_ptrc_e	0	0	0	0	0	0	0	0	0	0	0	0	0	0	0	0	0	0	0	0	0	0	0	0	0	0		alltn	0	0	0	0	0	0	0	0	0	0	0	0	0	0	0	0	0
carA	2.99921	0.782955		EX_spmd_e	0	0	0	0	0	0	0	0	0	0	0	0	0	0	0	0	0	0	0	0	0	0	0	0	0	0		ura	0	0	0	0	0	0	0	0	0	0	0	0	0	0	0	0	0
uxaA	2.9526	0.782955		EX_thym_e	0	0	0	0	0	0	0	0	0	0	0	0	0	0	0	0	0	0	0	0	0	0	0	0	0	0		val__L	0	0	0	0	0	0	0	0	0	0	0	0	0	0	0	0	0
corA	2.9992	0.782953		EX_xtsn_e	0	0	0	0	0	0	0	0	0	0	0	0	0	0	0	0	0	0	0	0	0	0	0	0	0	0		xan	0	0	0	0	0	0	0	0	0	0	0	0	0	0	0	0	0
potA	2.99921	0.782955		EX_fe2_e	0	0	0	0	0	0	0	0	0	0	0	0	0	0	0	0	0	0	0	0	0	0	0	0	0	0		dgsn	0	0	0	0	0	0	0	0	0	0	0	0	0	0	0	0	0
yejF	2.99921	0.782955		EX_glc__D_e	0	0	0	0	0	0	0	0	0	0	0	0	0	0	0	0	0	0	0	0	0	0	0	0	0	0		arab__L	0	0	0	0	0	0	0	0	0	0	0	0	0	0	0	0	0
poxB	2.99921	0.782955		EX_alltn_e	0	0	0	0	0	0	0	0	0	0	0	0	0	0	0	0	0	0	0	0	0	0	0	0	0	0		fru	0	0	0	0	0	0	0	0	0	0	0	0	0	0	0	0	0
deoA	2.9746	0.782955		EX_ura_e	0	0	0	0	0	0	0	0	0	0	0	0	0.794374	0	0	0	0	0	0	0	0	0	0	0	0	0		gal	0	0	0	0	0	0	0	0	0	0	0	0	0	0	0	0	0
mltC	2.99921	0.782955		EX_val__L_e	0	0	0	0	0	0	0	0	0	0	0	0	0	0	0	0	0	0	0	0	0	0	0	0	0	0		xyl__D	0	0	0	0	0	0	0	0	0	0	0	0	0	0	0	0	0
rbsA	2.99921	0.782955		EX_xan_e	0	0	0	0	0	0	0	0	0	0	0	0	0	0	0	0	0	0	0	0	0	0	0	0	0	0		duri	0	0	0	0	0	0	0	0	0	0	0	0	0	0	0	0	0
lnt	2.99921	0.782955		EX_dgsn_e	0	0	0	0	0	0	0	0	0	0	0	0	0	0	0	0	0	0	0	0	0	0	0	0	0	0		for	0	0	0	0	0	0	0	0	0	0	0	0	0	0	0	0	0
proC	2.99921	0		EX_arab__L_e	0	0	0	0	0	0	0	0	0	0	0	0	0	0	0	0	0	0	0	0	0	0	0	0	0	0		gly	0	0	0	0	0	0	0	0	0	0	0	0	0	0	0	0	0
iscS	2.99919	0		EX_fru_e	0	0	0	0	0	0	0	0	0	0	0	0	0	0	0	0	0	0	0	0	0	0	0	0	0	0		lys__L	0	0	0	0	0	0	0	0	0	0	0	0	0	0	0	0	0
ppk	2.99921	0.782955		EX_gal_e	0	0	0	0	0	0	0	0	0	0	0	0	0	0	0	0	0	0	0	0	0	0	0	0	0	0		ser__L	0	0	0	0	0	0	0	0	0	0	0	0	0	0	0	0	0
nupG	2.86664	0.782955		EX_xyl__D_e	0	0	0	0	0	0	0	0	0	0	0	0	0	0	0	0	0	0	0	0	0	0	0	0	0	0		thm	0	0	0	0	0	0	0	0	0	0	0	0	0	0	0	0	0
hemG	0	0		EX_duri_e	0	0	0	0	0	0	0	0	0	0	0	0	1.08742	0	0	0	0	0	0	0	0	0	0	0	0	0		trp__L	0	0	0	0	0	0	0	0	0	0	0	0	0	0	0	0	0
katE	2.99921	0.782955		EX_for_e	0	0	0	0	0	0	0	0	0	0	0	0	0	0	0	0	0	0	0	0	0	0	0	0	0	0		din	0	0	0	0	0	0	0	0	0	0	0	0	0	0	0	0	0
citG	2.99921	0.782955		EX_gly_e	0	0	0	0	0	0	0	0	0	0	0	0	0	0	0	0	0	0	0	0	0	0	0	0	0	0		fmn	0	0	0	0	0	0	0	0	0	0	0	0	0	0	0	0	0
fabG	0	0		EX_h2_e	0	0	0	0	0	0	0	0	0	0	0	0	0	0	0	0	0	0	0	0	0	0	0	0	0	0		gthox	0	0	0	0	0	0	0	0	0	0	0	0	0	0	0	0	0
iaaA	2.99921	0.782955		EX_lys__L_e	0	0	0	0	0	0	0	0	0	0	0	0	0	0	0	0	0	0	0	0	0	0	0	0	0	0		tmao	0	0	0	0	0	0	0	0	0	0	0	0	0	0	0	0	0
kgtP	2.98057	0.782955		EX_ser__L_e	0	0	0	0	0	0	0	0	0	0	0	0	0	0	0	0	0	0	0	0	0	0	0	0	0	0		acald	0	0	0	0	0	0	0	0	0	0	0	0	0	0	0	0	0
trxB	2.99671	0.782955		EX_thm_e	0	0	0.783019	0	0	0	0	0	0	0	0	0	0	0	0	0	0	0	0	0	0.783015	0	0	0	0	0		melib	0	0	0	0	0	0	0	0	0	0	0	0	0	0	0	0	0
wbbK	2.99921	0.782955		EX_trp__L_e	0	0	0	0	0	0	0	0	0	0	0	0	0	0	0	0	0	0	0	0	0	0	0	0	0	0		sucr	0	0	0	0	0	0	0	0	0	0	0	0	0	0	0	0	0
btuD	2.99921	0.782955		EX_din_e	0	0	0	0	0	0	0	0	0	0	0	0	0	0	0	0	0	0	0	0	0	0	0	0	0	0		tre	0	0	0	0	0	0	0	0	0	0	0	0	0	0	0	0	0
mrcA	2.99921	0.782955		EX_fmn_e	0	0	0	0	0	0	0	0	0	0	0	0	0	0	0	0	0	0	0	0	0	0	0	0	0	0		hdcea	0	0	0	0	0	0	0	0	0	0	0	0	0	0	0	0	0
gcvT	2.99921	0.782701		EX_gthox_e	0	0	0	0	0	0	0	0	0	0	0	0	0	0	0	0	0	0	0	0	0	0	0	0	0	0		lac__D	0	0	0	0	0	0	0	0	0	0	0	0	0	0	0	0	0
argI	2.99921	0.782955		EX_tmao_e	0	0	0	0	0	0	0	0	0	0	0	0	0	0	0	0	0	0	0	0	0	0	0	0	0	0		ttdcea	0	0	0	0	0	0	0	0	0	0	0	0	0	0	0	0	0
glgX	2.99921	0.782955		EX_acald_e	0	0	0	0	0	0	0	0	0	0	0	0	0	0	0	0	0	0	0	0	0	0	0	0	0	0		gthrd	0	0	0	0	0	0	0	0	0	0	0	0	0	0	0	0	0
serA	2.99921	0.750392		EX_melib_e	0	0	0	0	0	0	0	0	0	0	0	0	0	0	0	0	0	0	0	0	0	0	0	0	0	0		26dap__M	0	0	0	0	0	0	0	0	0	0	0	0	0	0	0	0	0
chaA	2.99921	0.782955		EX_sucr_e	0	0	0	0	0	0	0	0	0	0	0	0	0	0	0	0	0	0	0	0	0	0	0	0	0	0		acnam	0	0	0	0	0	0	0	0	0	0	0	0	0	0	0	0	0
lyxK	2.99921	0.782955		EX_tre_e	0	0	0	0	0	0	0	0	0	0	0	0	0	0	0	0	0	0	0	0	0	0	0	0	0	0		amp	0	0	0	0	0	0	0	0	0	0	0	0	0	0	0	0	0
yqhD	2.99921	0.782955		EX_zn2_e	0	0	0	0	0	0	0	0	0	0	0	0	0	0	0	0	0	0	0	0	0	0	0	0	0	0		dha	0	0	0	0	0	0	0	0	0	0	0	0	0	0	0	0	0
fumC	2.99921	0.782955		EX_hdcea_e	0	0	0	0	0	0	0	0	0	0	0	0	0	0	0	0	0	0	0	0	0	0	0	0	0	0		fuc__L	0	0	0	0	0	0	0	0	0	0	0	0	0	0	0	0	0
tdk	2.99759	0.782955		EX_lac__D_e	0	0	0	0	0	0	0	0	0	0	0	0	0	0	0	0	0	0	0	0	0	0	0	0	0	0		met__D	0	0	0	0	0	0	0	0	0	0	0	0	0	0	0	0	0
lptG	0	0		EX_ttdcea_e	0	0	0	0	0	0	0	0	0	0	0	0	0	0	0	0	0	0	0	0	0	0	0	0	0	0		tartr__L	0	0	0	0	0	0	0	0	0	0	0	0	0	0	0	0	0
livF	2.99921	0.782955		EX_h2s_e	0	0	0	0	0	0	0	0	0	0	0	0	0	0	0	0	0	0	0	0	0	0	0	0	0	0		taur	0	0	0	0	0	0	0	0	0	0	0	0	0	0	0	0	0
hcaB	2.99921	0.782955		EX_gthrd_e	0	0	0	0	0	0	1.04346	0	0	0	0	0	0	0	0	1.04346	0	0	0	0	0	0	0	0	0	0		maltpt	0	0	0	0	0	0	0	0	0	0	0	0	0	0	0	0	0
hldD	2.99921	0.782955		EX_26dap__M_e	0	0	0	0	0	0	0	0	0	0	0	0	0	0	0	0	0	0	0.797691	0	0	0	0	0	0	0		glyald	0	0	0	0	0	0	0	0	0	0	0	0	0	0	0	0	0
hypB	2.99921	0.782955		EX_acnam_e	0	0	0	0	0	0	0	0	0	0	0	0	0	0	0	0	0	0	0	0	0	0	0	0	0	0		glcur	0	0	0	0	0	0	0	0	0	0	0	0	0	0	0	0	0
yjjG	2.99921	0.782955		EX_amp_e	0	0	0	0	0	0	0	0	0	0	0	0	0	0	1.16739	0	0	0	0	0	0	0	0	0	0	0		nmn	0	0	0	0	0	0	0	0	0	0	0	0	0	0	0	0	0
codA	2.99921	0.782955		EX_dha_e	0	0	0	0	0	0	0	0	0	0	0	0	0	0	0	0	0	0	0	0	0	0	0	0	0	0		urea	0	0	0	0	0	0	0	0	0	0	0	0	0	0	0	0	0
nirC	2.99921	0.782955		EX_fuc__L_e	0	0	0	0	0	0	0	0	0	0	0	0	0	0	0	0	0	0	0	0	0	0	0	0	0	0		f6p	0	0	0	0	0	0	0	0	0	0	0	0	0	0	0	0	0
waaC	2.99921	0.782955		EX_met__D_e	0	0	0	0	0	0	0	0	0	0	0	0	0	0	0	0	0	0	0	0	0	0	0	0	0	0		rmn	0	0	0	0	0	0	0	0	0	0	0	0	0	0	0	0	0
yehX	2.99921	0.782955		EX_tartr__L_e	0	0	0	0	0	0	0	0	0	0	0	0	0	0	0	0	0	0	0	0	0	0	0	0	0	0		ttdca	0	0	0	0	0	0	0	0	0	0	0	0	0	0	0	0	0
fruA	2.99921	0.782955		EX_taur_e	0	0	0	0	0	0	0	0	0	0	0	0	0	0	0	0.781414	0	0	0	0	0	0	0	0	0	0		glyclt	0	0	0	0	0	0	0	0	0	0	0	0	0	0	0	0	0
gabD	2.99921	0.782955		EX_maltpt_e	0	0	0	0	0	0	0	0	0	0	0	0	0	0	0	0	0	0	0	0	0	0	0	0	0	0		g6p	0	0	0	0	0	0	0	0	0	0	0	0	0	0	0	0	0
gcl	2.99921	0.782955		EX_glyald_e	0	0	0	0	0	0	0	0	0	0	0	0	0	0	0	0	0	0	0	0	0	0	0	0	0	0		2ddglcn	0	0	0	0	0	0	0	0	0	0	0	0	0	0	0	0	0
tyrP	2.99921	0.782955		EX_glcur_e	0	0	0	0	0	0	0	0	0	0	0	0	0	0	0	0	0	0	0	0	0	0	0	0	0	0		mmet	0	0	0	0	0	0	0	0	0	0	0	0	0	0	0	0	0
sucA	2.99921	0.774715		EX_nmn_e	0	0	0	0	0	0	0	0	0	0	0	0	0	0	0	0	0	0	0	0	0	0	0	0	0	0		galct__D	0	0	0	0	0	0	0	0	0	0	0	0	0	0	0	0	0
metH	2.99921	0.782955		EX_urea_e	0	0	0	0	0	0	0	0	0	0	0	0	0	0	0	0	0	0	0	0	0	0	0	0	0	0		idon__L	0	0	0	0	0	0	0	0	0	0	0	0	0	0	0	0	0
putA	2.99921	0.782955		EX_f6p_e	0	0	0	0	0	0	0	0	0	0	0	0	0	0	0	0	0	0	0	0	0	0	0	0	0	0		indole	0	0	0	0	0	0	0	0	0	0	0	0	0	0	0	0	0
mglA	2.99921	0.782955		EX_rmn_e	0	0	0	0	0	0	0	0	0	0	0	0	0	0	0	0	0	0	0	0	0	0	0	0	0	0		3hcinnm	0	0	0	0	0	0	0	0	1	0	0	0	0	0	0	0	0
cirA	2.99921	0.782955		EX_ttdca_e	0	0	0	0	0	0	0	0	0	0	0	0	0	0	0	0	0	0	0	0	0	0	0	0	0	0		acac	0	0	0	0	0	0	0	0	0	0	0	0	0	0	0	0	0
yicI	2.99921	0.782955		EX_glyclt_e	0	0	0	0	0	0	0	0	0	0	0	0	0	0	0	0	0	0	0	0	0	0	0	0	0	0		acmana	0	0	0	0	0	0	0	0	0	0	0	0	0	0	0	0	0
sufB	2.99921	0.782955		EX_g6p_e	0	0	0	0	0	0	0	0	0	0	0	0	0	0	0	0	0	0	0	0	0	0	0	0	0	0		galur	0	0	0	0	0	0	0	0	0	0	0	0	0	0	0	0	0
entS	2.99921	0.782955		EX_2ddglcn_e	0	0	0	0	0	0	0	0	0	0	0	0	0	0	0	0	0	0	0	0	0	0	0	0	0	0		adn	0	0	0	0	0	0	0	0	0	0	0	0	0	0	0	0	0
ybcF	2.99921	0.775214		EX_mmet_e	0	0	0	0	0	0	0	0	0	0.789968	0	0	0	0	0	0	0	0	0	0	0	0	0	0	0	0		ins	0	0	0	0	0	0	0	0	0	0	0	0	0	0	0	0	0
accA	0	0		EX_galct__D_e	0	0	0	0	0	0	0	0	0	0	0	0	0	0	0	0	0	0	0	0	0	0	0	0	0	0		glyc3p	0	0	0	0	0	0	0	0	0	0	0	0	0	0	0	0	0
nrdB	2.99921	0.782955		EX_idon__L_e	0	0	0	0	0	0	0	0	0	0	0	0	0	0	0	0	0	0	0	0	0	0	0	0	0	0		but	0	0	0	0	0	0	0	0	0	0	0	0	0	0	0	0	0
ulaC	2.98471	0.782955		EX_indole_e	0	0	0	0	0	0	0	0	0	0	0	0	0	0	0	0	0	0	0	0	0	0	0	0	0	0		lcts	0	0	0	0	0	0	0	0	0	0	0	0	0	0	0	0	0
purD	2.99921	0		EX_3hcinnm_e	0	0	0	0	0	0	0	0	0	0	0	0	0	0	0	0	0	0	0	0	0	0	0	0	0	0		ocdca	0	0	0	0	0	0	0	0	0	0	0	0	0	0	0	0	0
yieH	2.99921	0.782955		EX_acac_e	0	0	0	0	0	0	0	0	0	0	0	0	0	0	0	0	0	0	0	0	0	0	0	0	0	0		cbl1	0	0	0	0	0	0	0	0	0	0	0	0	0	0	0	0	0
mrcB	2.99921	0.782955		EX_acmana_e	0	0	0	0	0	0	0	0	0	0	0	0	0	0	0	0	0	0	0	0	0	0	0	0	0	0		nac	0	0	0	0	0	0	0	0	0	0	0	0	0	0	0	0	0
dxr	0	0		EX_galur_e	0	0	0	0	0	0	0	0	0	0	0	0	0	0	0	0	0	0	0	0	0	0	0	0	0	0		dad_2	0	0	0	0	0	0	0	0	0	0	0	0	0	0	0	0	0
deoC	2.82126	0.782955		EX_adn_e	0	0	0	0	0	0	0	0	0	0	0	0	0	0	1.16739	0	0	0	0	0	0	0	0	0	0	0		ser__D	0	0	0	0	0	0	0	0	0	0	0	0	0	0	0	0	0
zitB	2.99921	0.782955		EX_ins_e	0	0	0	0	0	0	0	0	0	0	0	0	0	0	0	0	0	0	0	0	0	0	0	0	0	0		gam6p	0	0	0	0	0	0	0	0	0	0	0	0	0	0	0	0	0
betT	2.99921	0.782955		EX_mg2_e	0	0	0	0	0	0	0	0	0	0	0	0	0	0	0	0	0	0	0	0	0	0	0	0	0	0		15dap	0	0	0	0	0	0	0	0	0	0	0	0	0	0	0	0	0
mhpB	2.99921	0.782955		EX_glyc3p_e	0	0	0	0	0	0	0	0	0	0	0	0	0	0	0	0	0	0	0	0	0	0	0	0	0	0		ocdcea	0	0	0	0	0	0	0	0	0	0	0	0	0	0	0	0	0
xylA	2.9816	0.782955		EX_but_e	0	0	0	0	0	0	0	0	0	0	0	0	0	0	0	0	0	0	0	0	0	0	0	0	0	0		cynt	0	0	0	0	0	0	0	0	0	0	0	0	0	0	0	0	0
dapE	2.99921	0		EX_lcts_e	0	0	0	0	0	0	0	0	0	0	0	0	0	0	0	0	0	0	0	0	0	0	0	0	0	0		galctn__D	0	0	0	0	0	0	0	0	0	0	0	0	0	0	0	0	0
nanE	2.96503	0.782955		EX_ocdca_e	0	0	0	0	0	0	0	0	0	0	0	0	0	0	0	0	0	0	0	0	0	0	0	0	0	0		glyb	0	0	0	0	0	0	0	0	0	0	0	0	0	0	0	0	0
pncB	2.99921	0.782955		EX_cbl1_e	0	0	0	0	0	0	0	0	0	0	0	0	0	0	0	0	0	0	0	0	0	0	0	0	0	0		ca2	0	0	0	0	0	0	0	0	0	0	0	0	0	0	0	0	0
hisH	2.99921	0		EX_nac_e	0	0	0	0	0	0	0	0	0	0	0	0	0	0	0	0	0	0	0	0	0	0	0	0	0	0		ascb__L	0	0	0	0	0	0	0	0	0	0	0	0	0	0	0	0	0
bglX	2.99921	0.782955		EX_dad_2_e	0	0	0	0	0	0	0	0	0	0	0	0	0	0	1.14556	0	0	0	0	0	0	0	0	0	0	0		ala_B	0	0	0	0	0	0	0	0	0	0	0	0	0	0	0	0	0
fhuB	2.99921	0.782955		EX_ser__D_e	0	0	0	0	0	0	0	0	0	0	0	0	0	0	0	0	0	0	0	0	0	0	0	0	0	0		agm	0	0	0	0	0	0	0	0	0	0	0	0	0	0	0	0	0
hisF	2.99921	0		EX_gam6p_e	0	0	0	0	0	0	0	0	0	0	0	0	0	0	0	0	0	0	0	0	0	0	0	0	0	0		minohp	0	0	0	0	0	0	0	0	0	0	0	0	0	0	0	0	0
cysH	2.99921	0		EX_15dap_e	0	0	0	0	0	0	0	0	0	0	0	0	0	0	0	0	0	0	0	0	0	0	0	0	0	0		hxa	0	0	0	0	0	0	0	0	0	0	0	0	0	0	0	0	0
pntB	2.99921	0.782955		EX_ocdcea_e	0	0	0	0	0	0	0	0	0	0	0	0	0	0	0	0	0	0	0	0	0	0	0	0	0	0		lyx__L	0	0	0	0	0	0	0	0	0	0	0	0	0	0	0	0	0
pstS	2.99921	0.782955		EX_cynt_e	0	0	0	0	0	0	0	0	0	0	0	0	0	0	0	0	0	0	0	0	0	0	0	0	0	0		acmum	0	0	0	0	0	0	0	0	0	0	0	0	0	0	0	0	0
glgB	2.99921	0.782955		EX_galctn__D_e	0	0	0	0	0	0	0	0	0	0	0	0	0	0	0	0	0	0	0	0	0	0	0	0	0	0		dca	0	0	0	0	0	0	0	0	0	0	0	0	0	0	0	0	0
metC	2.99921	0.782955		EX_glyb_e	0	0	0	0	0	0	0	0	0	0	0	0	0	0	0	0	0	0	0	0	0	0	0	0	0	0		all__D	0	0	0	0	0	0	0	0	0	0	0	0	0	0	0	0	0
nadR	2.99921	0.782955		EX_ca2_e	0	0	0	0	0	0	0	0	0	0	0	0	0	0	0	0	0	0	0	0	0	0	0	0	0	0		octa	0	0	0	0	0	0	0	0	0	0	0	0	0	0	0	0	0
cysA	2.99921	0.782955		EX_so3_e	0	0	0	0	0	0	0	0	0	0	0	0	0	0	0	0	0	0	0	0	0	0	0	0	0	0		gbbtn	0	0	0	0	0	0	0	0	0	0	0	0	0	0	0	0	0
gmhB	2.99921	0.782955		EX_ascb__L_e	0	0	0	0	0	0	0	0	0	0	0	0	0	0	0	0	0	0	0	0	0	0	0	0	0	0		xylu__L	0	0	0	0	0	0	0	0	0	0	0	0	0	0	0	0	0
abgA	2.99916	0.782955		EX_ala_B_e	0	0	0	0	0.782965	0	0	0	0	0	0	0	0	0	0	0	0	0	0	0	0	0	0	0	0	0		gdp	0	0	0	0	0	0	0	0	0	0	0	0	0	0	0	0	0
sad	2.99921	0.782955		EX_agm_e	0	0	0	0	0	0	0	0	0	0	0	0	0	0	0	0	0	0	0	0	0	0	0	0	0	0		gtp	0	0	0	0	0	0	0	0	0	0	0	0	0	0	0	0	0
nudI	2.99921	0.782955		EX_minohp_e	0	0	0	0	0	0	0	0	0	0	0	0	0	0	0	0	0	0	0	0	0	0	0	0	0	0		tma	0	0	0	0	0	0	0	0	0	0	0	0	0	0	0	0	0
thiK	2.99908	0.782955		EX_ppt_e	0	0	0	0	0	0	0	0	0	0	0	0	0	0	0	0	0	0	0	0	0	0	0	0	0	0		fruur	0	0	0	0	0	0	0	0	0	0	0	0	0	0	0	0	0
udk	2.97674	0.782955		EX_hxa_e	0	0	0	0	0	0	0	0	0	0	0	0	0	0	0	0	0	0	0	0	0	0	0	0	0	0		malttr	0	0	0	0	0	0	0	0	0	0	0	0	0	0	0	0	0
ribC	0	0		EX_lyx__L_e	0	0	0	0	0	0	0	0	0	0	0	0	0	0	0	0	0	0	0	0	0	0	0	0	0	0		cbi	0	0	0	0	0	0	0	0	0	0	0	0	0	0	0	0	0
oppA	2.99921	0.782955		EX_acmum_e	0	0	0	0	0	0	0	0	0	0	0	0	0	0	0	0	0	0	0	0	0	0	0	0	0	0		arbtn_fe3	0	0	0	0	0	0	0	0	0	0	0	0	0	0	0	0	0
nuoN	2.84017	0.60208		EX_dca_e	0	0	0	0	0	0	0	0	0	0	0	0	0	0	0	0	0	0	0	0	0	0	0	0	0	0		cpgn	0	0	0	0	0	0	0	0	0	0	0	0	0	0	0	0	0
speB	2.99921	0.782955		EX_all__D_e	0	0	0	0	0	0	0	0	0	0	0	0	0	0	0	0	0	0	0	0	0	0	0	0	0	0		ch4	0	0	0	0	0	0	0	0	0	0	0	0	0	0	0	0	0
purA	2.99921	0		EX_octa_e	0	0	0	0	0	0	0	0	0	0	0	0	0	0	0	0	0	0	0	0	0	0	0	0	0	0		adocbl	0	0	0	0	0	0	0	0	0	0	0	0	0	0	0	0	0
hemA	0	0		EX_gbbtn_e	0	0	0	0	0	0	0	0	0	0	0	0	0	0	0	0	0	0	0	0	0	0	0	0	0	0		ppa	0	0	0	0	0	0	0	0	0	0	0	0	0	0	0	0	0
ilvD	2.28913	0		EX_xylu__L_e	0	0	0	0	0	0	0	0	0	0	0	0	0	0	0	0	0	0	0	0	0	0	0	0	0	0		fad	0	0	0	0	0	0	0	0	0	0	0	0	0	0	0	0	0
purT	2.99921	0.782955		EX_gdp_e	0	0	0	0	0	0	0	0	0	0	0	0	0	0	0	0	0	0	0	0	0	0	0	0	0	0		meoh	0	0	0	0	0	0	0	0	0	0	0	0	0	0	0	0	0
fdoG	2.99921	0.782955		EX_gtp_e	0	0	0	0	0	0	0	0	0	0	0	0	0	0	0	0	0	0	0	0	0	0	0	0	0	0		fe3dcit	0	0	0	0	0	0	0	0	0	0	0	0	0	0	0	0	0
fecA	2.96933	0.782955		EX_tma_e	0	0	0	0	0	0	0	0	0	0	0	0	0	0	0	0	0	0	0	0	0	0	0	0	0	0		fe3hox	0	0	0	0	0	0	0	0	0	0	0	0	0	0	0	0	0
hybO	2.99921	0.782955		EX_fruur_e	0	0	0	0	0	0	0	0	0	0	0	0	0	0	0	0	0	0	0	0	0	0	0	0	0	0		fecrm	0	0	0	0	0	0	0	0	0	0	0	0	0	0	0	0	0
mngB	2.96814	0.782955		EX_malttr_e	0	0	0	0	0	0	0	0	0	0	0	0	0	0	0	0	0	0	0	0	0	0	0	0	0	0		feenter	0	0	0	0	0	0	0	0	0	0	0	0	0	0	0	0	0
menF	2.99921	0.782955		EX_cbi_e	0	0	0	0	0	0	0	0	0	0	0	0	0	0	0	0	0	0	0	0	0	0	0	0	0	0		feoxam	0	0	0	0	0	0	0	0	0	0	0	0	0	0	0	0	0
ulaG	2.98471	0.782955		EX_arbtn_fe3_e	0	0	0	0	0	0	0	0	0	0	0	0	0	0	0	0	0	0	0	0	0	0	0	0	0	0		3amp	0	0	0	0	0	0	0	0	0	0	0	0	0	0	0	0	0
pepB	2.99921	0.782955		EX_cpgn_e	0	0	0	0	0	0	0	0	0	0	0	0	0	0	0	0	0	0	0	0	0	0	0	0	0	0		3gmp	0	0	0	0	0	0	0	0	0	0	0	0	0	0	0	0	0
uidB	2.98057	0.782955		EX_ch4_e	0	0	0	0	0	0	0	0	0	0	0	0	0	0	0	0	0	0	0	0	0	0	0	0	0	0		3ump	0	0	0	0	0	0	0	0	0	0	0	0	0	0	0	0	0
mscM	2.99921	0.782955		EX_adocbl_e	0	0	0	0	0	0	0	0	0	0	0	0	0	0	0	0	0	0	0	0	0	0	0	0	0	0		cu2	0	0	0	0	0	0	0	0	0	0	0	0	0	0	0	0	0
yjjX	2.99921	0.782955		EX_ppa_e	0	0	0	0	0	0	0	0	0	0	0	0	0	0	0	0	0	0	0	0	0	0	0	0	0	0		glyc__R	0	0	0	0	0	0	0	0	0	0	0	0	0	0	0	0	0
fabD	0	0		EX_ni2_e	0	0	0	0	0	0	0	0	0	0	0	0	0	0	0	0	0	0	0	0	0	0	0	0	0	0		eca4colipa	0	0	0	0	0	0	0	0	0	0	0	0	0	0	0	0	0
mltF	2.99921	0.782955		EX_no_e	0	0	0	0	0	0	0	0	0	0	0	0	0	0	0	0	0	0	0	0	0	0	0	0	0	0		mal__D	0	0	0	0	0	0	0	0	0	0	0	0	0	0	0	0	0
yjfF	2.99921	0.782955		EX_fad_e	0	0	0	0	0	0	0	0	0	0	0	0	0	0	0	0	0	0	0	0	0	0	0	0	0	0		cobalt2	0	0	0	0	0	0	0	0	0	0	0	0	0	0	0	0	0
fhuE	2.99921	0.782955		EX_meoh_e	0	0	0	0	0	0	0	0	0	0	0	0	0	0	0	0	0	0	0	0	0	0	0	0	0	0		pheme	0	0	0	0	0	0	0	0	0	0	0	0	0	0	0	0	0
gatC	2.97746	0.782955		EX_fe3dcit_e	0	0	0	0	0	0	0	0	0	0	0	0	0	0	0	0	0	0	0	0	0	0	0	0	0	0		mso3	0	0	0	0	0	0	0	0	0	0	0	0	0	0	0	0	0
nudC	2.99921	0.782955		EX_fe3hox_e	0	0	0	0	0	0	0	0	0	0	0	0	0	0	0	0	0	0	0	0	0	0	0	0	0	0		23camp	0	0	0	0	0	0	0	0	0	0	0	0	0	1	0	0	0
dgoD	2.97746	0.782955		EX_fecrm_e	0	0	0	0	0	0	0	0	0	0	0	0	0	0	0	0	0	0	0	0	0	0	0	0	0	0		23cgmp	0	0	0	0	0	0	0	0	0	0	0	0	0	1	0	0	0
amiB	2.99921	0.782955		EX_feenter_e	0	0	0	0	0	0	0	0	0	0	0	0	0	0	0	0	0	0	0	0	0	0	0	0	0	0		23cump	0	0	0	0	0	0	0	0	0	0	0	0	0	1	0	0	0
cysU	2.99921	0.782955		EX_feoxam_e	0	0	0	0	0	0	0	0	0	0	0	0	0	0	0	0	0	0	0	0	0	0	0	0	0	0		sulfac	0	0	0	0	0	0	0	0	0	0	0	0	0	0	0	0	0
pyrF	2.99921	0		EX_3amp_e	0	0	0	0	0	0	0	0	0	0	0	0	0	0	1.16739	0	0	0	0	0	0	0	0	0	0	0		butso3	0	0	0	0	0	0	0	0	0	0	0	0	0	0	0	0	0
rdgB	2.99921	0.782955		EX_3gmp_e	0	0	0	0	0	0	0	0	0	0	0	0	0	0	0	0	0	0	0	0	0	0	0	0	0	0		ethso3	0	0	0	0	0	0	0	0	0	0	0	0	0	0	0	0	0
tdh	2.99921	0.782955		EX_3ump_e	0	0	0	0	0	0	0	0	0	0	0	0	1.10855	0	0	0	0	0	0	0	0	0	0	0	0	0		tym	0	0	0	0	0	0	0	0	0	0	0	0	0	0	0	0	0
argD	2.99921	0.782955		EX_cu2_e	0	0	0	0	0	0	0	0	0	0	0	0	0	0	0	0	0	0	0	0	0	0	0	0	0	0		imp	0	0	0	0	0	0	0	0	0	0	0	0	0	0	0	0	0
pitA	2.99921	0.782955		EX_glyc__R_e	0	0	0	0	0	0	0	0	0	0	0	0	0	0	0	0	0	0	0	0	0	0	0	0	0	0		fe3hox_un	0	0	0	0	0	0	0	0	0	0	0	0	0	0	0	0	0
arnB	2.99921	0.782955		EX_eca4colipa_e	0	0	0	0	0	0	0	0	0	0	0	0	0	0	0	0	0	0	0	0	0	0	0	0	0	0		23dappa	0	0	0	0	0	0	0	0	0	0	0	0	0	0	0	0	0
purM	2.99921	0		EX_mal__D_e	0	0	0	0	0	0	0	0	0	0	0	0	0	0	0	0	0	0	0	0	0	0	0	0	0	0		cd2	0	0	0	0	0	0	0	0	0	0	0	0	0	0	0	0	0
gudP	2.99921	0.782955		EX_sel_e	0	0	0	0	0	0	0	0	0	0	0	0	0	0	0	0	0	0	0	0	0	0	0	0	0	0		enter	0	0	0	0	0	0	0	0	0	0	0	0	0	0	0	0	0
gltS	2.99921	0.782955		EX_hg2_e	0	0	0	0	0	0	0	0	0	0	0	0	0	0	0	0	0	0	0	0	0	0	0	0	0	0		fecrm_un	0	0	0	0	0	0	0	0	0	0	0	0	0	0	0	0	0
fhuA	2.99921	0.782955		EX_cobalt2_e	0	0	0	0	0	0	0	0	0	0	0	0	0	0	0	0	0	0	0	0	0	0	0	0	0	0		cgly	0	0	0	0	0	0	0	0	0	0	0	0	0	0	0	0	0
hemF	2.99916	0.782938		EX_pheme_e	0	0	0	0	0	0	0	0	0	0	0	0	0	0	0	0	0	0	0	0	0	0	0	0	0	0		chtbs	0	0	0	0	0	0	0	0	0	0	0	0	0	0	0	0	0
uxuA	2.89356	0.782955		EX_mso3_e	0	0	0	0	0	0	0	0	0	0	0	0	0	0	0	0.782955	0	0	0	0	0	0	0	0	0	0		gmp	0	0	0	0	0	0	0	0	0	0	0	0	0	0	0	0	0
aroP	2.99657	0.782955		EX_23camp_e	0	0	0	0	0	0	0	0	0	0	0	0	0	0	1.16739	0	0	0	0	0	0	0	0	0	0	0		ump	0	0	0	0	0	0	0	0	0	0	0	0	0	0	0	0	0
znuA	2.99921	0.782955		EX_23cgmp_e	0	0	0	0	0	0	0	0	0	0	0	0	0	0	0	0	0	0	0	0	0	0	0	0	0	0		pydam	0	0	0	0	0	0	0	0	0	0	0	0	0	0	0	0	0
ugpB	2.99921	0.782955		EX_23cump_e	0	0	0	0	0	0	0	0	0	0	0	0	1.10855	0	0	0	0	0	0	0	0	0	0	0	0	0		frulys	0	0	0	0	0	0	0	0	0	0	0	0	0	0	0	0	0
murB	0	0		EX_sulfac_e	0	0	0	0	0	0	0	0	0	0	0	0	0	0	0	0.785278	0	0	0	0	0	0	0	0	0	0		enlipa	0	0	0	0	0	0	0	0	0	0	0	0	0	0	0	0	0
pykF	2.99921	0.782955		EX_butso3_e	0	0	0	0	0	0	0	0	0	0	0	0	0	0	0	0.785084	0	0	0	0	0	0	0	0	0	0		hacolipa	0	0	0	0	0	0	0	0	0	0	0	0	0	0	0	0	0
glpX	2.99921	0.782955		EX_ethso3_e	0	0	0	0	0	0	0	0	0	0	0	0	0	0	0	0.784696	0	0	0	0	0	0	0	0	0	0		etha	0	0	0	0	0	0	0	0	0	0	0	0	0	0	0	0	0
menC	2.99921	0.782955		EX_tym_e	0	0	0	0	0	0	0	0	0	0	0	0	0	0	0	0	0	0	0	0	0	0	0	0	0	0		hdca	0	0	0	0	0	0	0	0	0	0	0	0	0	0	0	0	0
panE	2.99921	0.782955		EX_imp_e	0	0	0	0	0	0	0	0	0	0	0	0	0	0	0	0	0	0	0	0	0	0	0	0	0	0		glcr	0	0	0	0	0	0	0	0	0	0	0	0	0	0	0	0	0
lpxL	2.99921	0.782955		EX_fe3hox_un_e	0	0	0	0	0	0	0	0	0	0	0	0	0	0	0	0	0	0	0	0	0	0	0	0	0	0		ala__D	0	0	0	0	0	0	0	0	0	0	0	0	0	0	0	0	0
purL	2.99921	0		EX_23dappa_e	0	0	0	0	0	0	0	0	0	0	0	0	0	0	0	0	0	0	0	0	0	0	0	0	0	0		mnl	0	0	0	0	0	0	0	0	0	0	0	0	0	0	0	0	0
gsiA	2.99921	0.782955		EX_cd2_e	0	0	0	0	0	0	0	0	0	0	0	0	0	0	0	0	0	0	0	0	0	0	0	0	0	0		malt	0	0	0	0	0	0	0	0	0	0	0	0	0	0	0	0	0
metF	2.99919	0		EX_enter_e	0	0	0	0	0	0	0	0	0	0	0	0	0	0	0	0	0	0	0	0	0	0	0	0	0	0		pnto__R	0	0	0	0	0	0	0	0	0	0	0	0	0	0	0	0	0
astC	2.99921	0.782955		EX_fecrm_un_e	0	0	0	0	0	0	0	0	0	0	0	0	0	0	0	0	0	0	0	0	0	0	0	0	0	0		asn__L	0	0	0	0	0	0	0	0	0	0	0	0	0	0	0	0	0
cusC	2.99921	0.782955		EX_cgly_e	0	0	0	0	0	0	0.889592	0	0	0	0	0	0	0	0	0.889592	0	0	0	0	0	0	0	0	0	0		cit	0	0	0	0	0	0	0	0	0	0	0	0	0	0	0	0	0
ygiN	2.99921	0.782955		EX_chtbs_e	0	0	0	0	0	0	0	0	0	0	0	0	0	0	0	0	0	0	0	0	0	0	0	0	0	0		mal__L	0	0	0	0	0	0	0	0	0	0	0	0	0	0	0	0	0
glpB	2.99921	0.782955		EX_gmp_e	0	0	0	0	0	0	0	0	0	0	0	0	0	0	0	0	0	0	0	0	0	0	0	0	0	0		gam	0	0	0	0	0	0	0	0	0	0	0	0	0	0	0	0	0
fhuC	2.99921	0.782955		EX_h2o2_e	0	0	0	0	0	0	0	0	0	0	0	0	0	0	0	0	0	0	0	0	0	0	0	0	0	0		inost	0	0	0	0	0	0	0	0	0	0	0	0	0	0	0	0	0
mtlD	2.97746	0.782955		EX_ump_e	0	0	0	0	0	0	0	0	0	0	0	0	1.10855	0	0	0	0	0	0	0	0	0	0	0	0	0		phe__L	0	0	0	0	0	0	0	0	0	0	0	0	0	0	0	0	0
glmM	0	0		EX_pydam_e	0	0	0	0	0	0	0	0	0	0	0	0	0	0	0	0	0	0	0	0	0	0	0	0	0	0.782964		thr__L	0	0	0	0	0	0	0	0	0	0	0	0	0	0	0	0	0
ttdB	2.97125	0.782955		EX_frulys_e	0	0	0	0	0	0	0	0	0	0	0	0	0	0	0	0	0	0	0	0	0	0	0	0	0	0		uri	0	0	0	0	0	0	0	0	0	0	0	0	0	0	0	0	0
srlQ	2.99921	0.782955		EX_enlipa_e	0	0	0	0	0	0	0	0	0	0	0	0	0	0	0	0	0	0	0	0	0	0	0	0	0	0		ddca	0	0	0	0	0	0	0	0	0	0	0	0	0	0	0	0	0
gloB	2.99921	0.782955		EX_hacolipa_e	0	0	0	0	0	0	0	0	0	0	0	0	0	0	0	0	0	0	0	0	0	0	0	0	0	0		r5p	0	0	0	0	0	0	0	0	0	0	0	0	0	0	0	0	0
hflX	2.99921	0.782955		EX_etha_e	0	0	0	0	0	0	0	0	0	0	0	0	0	0	0	0	0	0	0	0	0	0	0	0	0	0		glyc2p	0	0	0	0	0	0	0	0	0	0	0	0	0	0	0	0	0
yihP	2.98368	0.782955		EX_hdca_e	0	0	0	0	0	0	0	0	0	0	0	0	0	0	0	0	0	0	0	0	0	0	0	0	0	0		halipa	0	0	0	0	0	0	0	0	0	0	0	0	0	0	0	0	0
cysP	2.99921	0.782955		EX_glcr_e	0	0	0	0	0	0	0	0	0	0	0	0	0	0	0	0	0	0	0	0	0	0	0	0	0	0		cmp	0	0	0	0	0	0	0	0	0	0	0	0	0	0	0	0	0
abgT	2.99916	0.782955		EX_h2o_e	0	0	0	0	0	0	0	0	0	0	0	0	0	0	0	0	0	0	0	0	0	0	0	0	0	0		malthx	0	0	0	0	0	0	0	0	0	0	0	0	0	0	0	0	0
chiP	2.99921	0.782955		EX_ala__D_e	0	0	0	0	0	0	0	0	0	0	0	0	0	0	0	0	0	0	0	0	0	0	0	0	0	0		csn	0	0	0	0	0	0	0	0	0	0	0	0	0	0	0	0	0
dosP	2.99921	0.782955		EX_mnl_e	0	0	0	0	0	0	0	0	0	0	0	0	0	0	0	0	0	0	0	0	0	0	0	0	0	0		etoh	0	0	0	0	0	0	0	0	0	0	0	0	0	0	0	0	0
lamB	2.41382	0.782955		EX_malt_e	0	0	0	0	0	0	0	0	0	0	0	0	0	0	0	0	0	0	0	0	0	0	0	0	0	0		g3pe	0	0	0	0	0	0	0	0	0	0	0	0	0	0	0	0	0
glcA	2.99921	0.782955		EX_pnto__R_e	0	0	0	0	0.782992	0	0	0	0	0	0	0	0	0	0	0	0	0	0	0	0	0	0	0	0	0		pacald	0	0	0	0	0	0	0	0	0	0	0	0	0	0	0	0	0
yejA	2.99921	0.782955		EX_asn__L_e	0	0	0	0	0	0	0	0	0	0	0	0	0	0	0	0	0	0	0	0	0	0	0	0	0	0		his__L	0	0	0	0	0	0	0	0	0	0	0	0	0	0	0	0	0
plaP	2.99921	0.782955		EX_cit_e	0	0	0	0	0	0	0	0	0	0	0	0	0	0	0	0	0	0	0	0	0	0	0	0	0	0		dmso	0	0	0	0	0	0	0	0	0	0	0	0	0	0	0	0	0
gudD	2.99921	0.782955		EX_mal__L_e	0	0	0	0	0	0	0	0	0	0	0	0	0	0	0	0	0	0	0	0	0	0	0	0	0	0		12ppd__S	0	0	0	0	0	0	0	0	0	0	0	0	0	0	0	0	0
pheA	2.99611	0		EX_no2_e	0	0	0	0	0	0	0	0	0	0	0	0	0	0	0	0	0	0	0	0	0	0	0	0	0	0		pppn	0	0	0	0	0	0	0	0	1	0	0	0	0	0	0	0	0
arnC	2.99921	0.782955		EX_gam_e	0	0	0	0	0	0	0	0	0	0	0	0	0	0	0	0	0	0	0	0	0	0	0	0	0	0		acgam1p	0	0	0	0	0	0	0	0	0	0	0	0	0	0	0	0	0
aroC	0	0		EX_inost_e	0	0	0	0	0	0	0	0	0	0	0	0	0	0	0	0	0	0	0	0	0	0	0	0	0	0		galt	0	0	0	0	0	0	0	0	0	0	0	0	0	0	0	0	0
folA	2.99921	0.782955		EX_mobd_e	0	0	0	0	0	0	0	0	0	0	0	0	0	0	0	0	0	0	0	0	0	0	0	0	0	0		glcur1p	0	0	0	0	0	0	0	0	0	0	0	0	0	0	0	0	0
hisD	2.99921	0		EX_so4_e	0	0	0	0	0	0	0	0	0	0	0	0	0	0	0	0	0	0	0	0	0	0	0	0	0	0		thrp	0	0	0	0	0	0	0	0	0	0	0	0	0	0	0	0	0
ytfT	2.99921	0.782955		EX_phe__L_e	0	0	0	0	0	0	0	0	0.794686	0	0	0	0	0	0	0	0	0	0	0	0	0	0	0	0	0		fald	0	0	0	0	0	0	0	0	0	0	0	0	0	0	0	0	0
speC	2.99921	0.782955		EX_thr__L_e	0	0	0	0	0	0	0	0	0	0	0	0	0	0	0	0	0	0	0	0	0	0	0	0	0	0		pydxn	0	0	0	0	0	0	0	0	0	0	0	0	0	0	0	0	0
kefF	2.99921	0.782955		EX_uri_e	0	0	0	0	0	0	0	0	0	0	0	0	1.10855	0	0	0	0	0	0	0	0	0	0	0	0	0		acgal	0	0	0	0	0	0	0	0	0	0	0	0	0	0	0	0	0
cysJ	2.99921	0		EX_nh4_e	0	0	0	0	0	0	0	0	0	0	0	0	0	0	0	0	0	0	0	0	0	0	0	0	0	0		dms	0	0	0	0	0	0	0	0	0	0	0	0	0	0	0	0	0
lptF	0	0		EX_ddca_e	0	0	0	0	0	0	0	0	0	0	0	0	0	0	0	0	0	0	0	0	0	0	0	0	0	0		acgal1p	0	0	0	0	0	0	0	0	0	0	0	0	0	0	0	0	0
exuT	2.97435	0.782955		EX_r5p_e	0	0	0	0	0	0	0	0	0	0	0	0	0	0	0	0	0	0	0	0	0	0	0	0	0	0		cyan	0	0	0	0	0	0	0	0	0	0	0	0	0	0	0	0	0
lplA	2.99921	0.782955		EX_glyc2p_e	0	0	0	0	0	0	0	0	0	0	0	0	0	0	0	0	0	0	0	0	0	0	0	0	0	0		tyrp	0	0	0	0	0	0	0	0	0	0	0	0	0	0	0	0	0
hisI	2.99921	0		EX_halipa_e	0	0	0	0	0	0	0	0	0	0	0	0	0	0	0	0	0	0	0	0	0	0	0	0	0	0		uacgam	0	0	0	0	0	0	0	0	0	0	0	0	0	0	0	0	0
torZ	2.98057	0.782955		EX_cmp_e	0	0	0	0	0	0	0	0	0	0	0	0	1.13304	0	0	0	0	0	0	0	0	0	0	0	0	0		udpacgal	0	0	0	0	0	0	0	0	0	0	0	0	0	0	0	0	0
yfbT	2.99921	0.782955		EX_malthx_e	0	0	0	0	0	0	0	0	0	0	0	0	0	0	0	0	0	0	0	0	0	0	0	0	0	0		udpg	0	0	0	0	0	0	0	0	0	0	0	0	0	0	0	0	0
cyoB	2.99301	0.635569		EX_csn_e	0	0	0	0	0	0	0	0	0	0	0	0	0.794906	0	0	0	0	0	0	0	0	0	0	0	0	0		udpgal	0	0	0	0	0	0	0	0	0	0	0	0	0	0	0	0	0
queD	2.99921	0.782955		EX_etoh_e	0	0	0	0	0	0	0	0	0	0	0	0	0	0	0	0	0	0	0	0	0	0	0	0	0	0		udpglcur	0	0	0	0	0	0	0	0	0	0	0	0	0	0	0	0	0
dsbD	2.99921	0.782955		EX_g3pe_e	0	0	0	0	0	0	0	0	0	0	0	0	0	0	0	0	0	0	0	0	0	0	0	0	0	0		14glucan	0	0	0	0	0	0	0	0	0	0	0	0	0	0	0	0	0
mnaT	2.99921	0.782955		EX_pacald_e	0	0	0	0	0	0	0	0	0	0	0	0	0	0	0	0	0	0	0	0	0	0	0	0	0	0		pser__L	0	0	0	0	0	0	0	0	0	0	0	0	0	0	0	0	0
aaeA	2.99921	0.782955		EX_his__L_e	0.790338	0.790338	0	0.790338	0	0.790338	0	0.790338	0	0	0	0	0	0	0	0	0.790338	0.790338	0	0	0	0	0	0	0.790338	0		xmp	0	0	0	0	0	0	0	0	0	0	0	0	0	0	0	0	0
kefB	2.99921	0.782955		EX_k_e	0	0	0	0	0	0	0	0	0	0	0	0	0	0	0	0	0	0	0	0	0	0	0	0	0	0		damp	0	0	0	0	0	0	0	0	0	0	0	0	0	0	0	0	0
menD	2.99921	0.782955		EX_na1_e	0	0	0	0	0	0	0	0	0	0	0	0	0	0	0	0	0	0	0	0	0	0	0	0	0	0		dimp	0	0	0	0	0	0	0	0	0	0	0	0	0	0	0	0	0
murG	0	0		EX_dmso_e	0	0	0	0	0	0	0	0	0	0	0	0	0	0	0	0	0	0	0	0	0	0	0	0	0	0		isetac	0	0	0	0	0	0	0	0	0	0	0	0	0	0	0	0	0
panD	2.99921	0		EX_12ppd__S_e	0	0	0	0	0	0	0	0	0	0	0	0	0	0	0	0	0	0	0	0	0	0	0	0	0	0		tcynt	0	0	0	0	0	0	0	0	0	0	0	0	0	0	0	0	0
yfdR	2.99921	0.782955		EX_pppn_e	0	0	0	0	0	0	0	0	0	0	0	0	0	0	0	0	0	0	0	0	0	0	0	0	0	0		fe3dhbzs	0	0	0	0	0	0	0	0	0	0	0	0	0	0	0	0	0
fucK	2.98678	0.782955		EX_acgam1p_e	0	0	0	0	0	0	0	0	0	0	0	0	0	0	0	0	0	0	0	0	0	0	0	0	0	0		feoxam_un	0	0	0	0	0	0	0	0	0	0	0	0	0	0	0	0	0
fucI	2.98678	0.782955		EX_galt_e	0	0	0	0	0	0	0	0	0	0	0	0	0	0	0	0	0	0	0	0	0	0	0	0	0	0		g3pc	0	0	0	0	0	0	0	0	0	0	0	0	0	0	0	0	0
plsB	2.99921	0.782955		EX_glcur1p_e	0	0	0	0	0	0	0	0	0	0	0	0	0	0	0	0	0	0	0	0	0	0	0	0	0	0		g3pg	0	0	0	0	0	0	0	0	0	0	0	0	0	0	0	0	0
araH	2.99921	0.782955		EX_thrp_e	0	0	0	0	0	0	0	0	0	0	0	0	0	0	0	0	0	0	0	0	0	0	0	0	0	0		g3pi	0	0	0	0	0	0	0	0	0	0	0	0	0	0	0	0	0
malF	2.41382	0.782955		EX_fald_e	0	0	0	0	0	0	0	0	0	0	0	0	0	0	0	0	0	0	0	0	0	0	0	0	0	0		g3ps	0	0	0	0	0	0	0	0	0	0	0	0	0	0	0	0	0
dcd	2.99921	0.782955		EX_pydxn_e	0	0	0	0	0	0	0	0	0	0	0	0	0	0	0	0	0	0	0	0	0	0	0	0	0	0.782966		peamn	0	0	0	0	0	0	0	0	0	0	0	0	0	0	0	0	0
cpdB	2.95364	0.782955		EX_acgal_e	0	0	0	0	0	0	0	0	0	0	0	0	0	0	0	0	0	0	0	0	0	0	0	0	0	0		34dhpac	0	0	0	0	0	0	0	0	0	0	0	0	0	0	0	0	0
potF	2.99921	0.782955		EX_so2_e	0	0	0	0	0	0	0	0	0	0	0	0	0	0	0	0	0	0	0	0	0	0	0	0	0	0		cys__L	0	0	0	0	0	0	0	0	0	0	0	0	0	0	0	0	0
kduD	2.99921	0.782955		EX_dms_e	0	0	0	0	0	0	0	0	0	0	0	0	0	0	0	0	0	0	0	0	0	0	0	0	0	0		gsn	0	0	0	0	0	0	0	0	0	0	0	0	0	0	0	0	0
hisC	2.99921	0		EX_acgal1p_e	0	0	0	0	0	0	0	0	0	0	0	0	0	0	0	0	0	0	0	0	0	0	0	0	0	0		orot	0	0	0	0	0	0	0	0	0	0	0	0	0	0	0	0	0
arsB	2.99921	0.782955		EX_cyan_e	0	0	0	0	0	0	0	0	0	0	0	0	0	0	0	0	0	0	0	0	0	0	0	0	0	0		manglyc	0	0	0	0	0	0	0	0	0	0	0	0	0	0	0	0	0
kdsD	2.99921	0.782955		EX_tyrp_e	0	0	0	0	0	0	0	0	0	0	0	0	0	0	0	0	0	0	0	0	0	0	0	0	0	0		metsox_R__L	0	0	0	0	0	0	0	0	0	0	0	0	0	0	0	0	0
ldcC	2.99921	0.782955		EX_uacgam_e	0	0	0	0	0	0	0	0	0	0	0	0	1.31651	0	0	0	0	0	0	0	0	0	0	0	0	0		cl	0	0	0	0	0	0	0	0	0	0	0	0	0	0	0	0	0
adiA	2.99886	0.782955		EX_udpacgal_e	0	0	0	0	0	0	0	0	0	0	0	0	1.09347	0	0	0	0	0	0	0	0	0	0	0	0	0		dgmp	0	0	0	0	0	0	0	0	0	0	0	0	0	0	0	0	0
gshB	2.99921	0.782955		EX_udpg_e	0	0	0	0	0	0	0	0	0	0	0	0	1.31176	0	0	0	0	0	0	0	0	0	0	0	0	0		4hoxpacd	0	0	0	0	0	0	0	0	0	0	0	0	0	0	0	0	0
entC	2.99921	0.782955		EX_udpgal_e	0	0	0	0	0	0	0	0	0	0	0	0	1.29108	0	0	0	0	0	0	0	0	0	0	0	0	0		3hpppn	0	0	0	0	0	0	0	0	1	0	0	0	0	0	0	0	0
emrE	2.99921	0.782955		EX_udpglcur_e	0	0	0	0	0	0	0	0	0	0	0	0	1.28084	0	0	0	0	0	0	0	0	0	0	0	0	0		man6p	0	0	0	0	0	0	0	0	0	0	0	0	0	0	0	0	0
dld	2.99921	0.782955		EX_14glucan_e	0	0	0	0	0	0	0	0	0	0	0	0	0	0	0	0	0	0	0	0	0	0	0	0	0	0		maltttr	0	0	0	0	0	0	0	0	0	0	0	0	0	0	0	0	0
cydC	2.99921	0.782955		EX_pser__L_e	0	0	0	0	0	0	0	0	0	0	0	0	0	0	0	0	0	0	0	0	0	0	0	0	0	0		alaala	0	0	0	0	0	0	0	0	0	0	0	0	0	0	0	0	0
folP	0	0		EX_xmp_e	0	0	0	0	0	0	0	0	0	0	0	0	0	0	0	0	0	0	0	0	0	0	0	0	0	0		dtmp	0	0	0	0	0	0	0	0	0	0	0	0	0	0	0	0	0
ccmD	2.99921	0.782955		EX_damp_e	0	0	0	0	0	0	0	0	0	0	0	0	0	0	1.14556	0	0	0	0	0	0	0	0	0	0	0		lipoate	0	0	0	0	0	0	0	0	0	0	0	0	0	0	0	0	0
ybbO	2.99921	0.782955		EX_dimp_e	0	0	0	0	0	0	0	0	0	0	0	0	0	0	0	0	0	0	0	0	0	0	0	0	0	0		pydx	0	0	0	0	0	0	0	0	0	0	0	0	0	0	0	0	0
mraY	0	0		EX_isetac_e	0	0	0	0	0	0	0	0	0	0	0	0	0	0	0	0.785003	0	0	0	0	0	0	0	0	0	0		g1p	0	0	0	0	0	0	0	0	0	0	0	0	0	0	0	0	0
aceF	2.60553	0.748785		EX_aso3_e	0	0	0	0	0	0	0	0	0	0	0	0	0	0	0	0	0	0	0	0	0	0	0	0	0	0		progly	0	0	0	0	0	0	0	0	0	0	0	0	0	0	0	0	0
osmF	2.99921	0.782955		EX_tcynt_e	0	0	0	0	0	0	0	0	0	0	0	0	0	0	0	0	0	0	0	0	0	0	0	0	0	0		gal_bD	0	0	0	0	0	0	0	0	0	0	0	0	0	0	0	0	0
epd	2.99921	0.782955		EX_fe3dhbzs_e	0	0	0	0	0	0	0	0	0	0	0	0	0	0	0	0	0	0	0	0	0	0	0	0	0	0		dump	0	0	0	0	0	0	0	0	0	0	0	0	0	0	0	0	0
cpsB	2.99921	0.782955		EX_feoxam_un_e	0	0	0	0	0	0	0	0	0	0	0	0	0	0	0	0	0	0	0	0	0	0	0	0	0	0		12ppd__R	0	0	0	0	0	0	0	0	0	0	0	0	0	0	0	0	0
kbaY	2.99921	0.782955		EX_g3pc_e	0	0	0	0	0	0	0	0	0	0	0	0	0	0	0	0	0	0	0	0	0	0	0	0	0	0		gal1p	0	0	0	0	0	0	0	0	0	0	0	0	0	0	0	0	0
mscK	2.99921	0.782955		EX_g3pg_e	0	0	0	0	0	0	0	0	0	0	0	0	0	0	0	0	0	0	0	0	0	0	0	0	0	0		dcmp	0	0	0	0	0	0	0	0	0	0	0	0	0	0	0	0	0
ykgE	2.99921	0.782955		EX_g3pi_e	0	0	0	0	0	0	0	0	0	0	0	0	0	0	0	0	0	0	0	0	0	0	0	0	0	0		23ccmp	0	0	0	0	0	0	0	0	0	0	0	0	0	1	0	0	0
suhB	2.99921	0.782955		EX_g3ps_e	0	0	0	0	0	0	0	0	0	0	0	0	0	0	0	0	0	0	0	0	0	0	0	0	0	0		3cmp	0	0	0	0	0	0	0	0	0	0	0	0	0	0	0	0	0
argF	2.99921	0.782955		EX_peamn_e	0	0	0	0	0	0	0	0	0	0	0	0	0	0	0	0	0	0	0	0	0	0	0	0	0	0		urate	0	0	0	0	0	0	0	0	0	0	0	0	0	0	0	0	0
uxuB	2.89356	0.782955		EX_34dhpac_e	0	0	0	0	0	0	0	0	0	0	0	0	0	0	0	0	0	0	0	0	0	0	0	0	0	0		skm	0	0	0	0	0	0	0	0	0	0	0	0	0	0	0	0	0
hybA	2.99921	0.782955		EX_cys__L_e	0	0	0	0	0	0	0.825036	0	0	0	0	0	0	0	0	0.825036	0	0	0	0	0	0	0	0	0	0		cpgn_un	0	0	0	0	0	0	0	0	0	0	0	0	0	0	0	0	0
metK	0	0		EX_gsn_e	0	0	0	0	0	0	0	0	0	0	0	0	0	0	0	0	0	0	0	0	0	0	0	0	0	0		cys__D	0	0	0	0	0	0	0	0	0	0	0	0	0	0	0	0	0
tktA	2.99921	0.782955		EX_orot_e	0	0	0	0	0	0	0	0	0	0	0	0	0	0	0	0	0	0	0	0	0	0	0	0	0	0		acser	0	0	0	0	0	0	0	0	0	0	0	0	0	0	0	0	0
garD	2.97435	0.782955		EX_manglyc_e	0	0	0	0	0	0	0	0	0	0	0	0	0	0	0	0	0	0	0	0	0	0	0	0	0	0		cu	0	0	0	0	0	0	0	0	0	0	0	0	0	0	0	0	0
xylG	2.99921	0.782955		EX_metsox_R__L_e	0	0	0	0	0	0	0	0	0	0	0	0	0	0	0	0	0	0	0	0	0	0	0	0	0	0		arbtn	0	0	0	0	0	0	0	0	0	0	0	0	0	0	0	0	0
adiC	2.99886	0.782955		EX_cl_e	0	0	0	0	0	0	0	0	0	0	0	0	0	0	0	0	0	0	0	0	0	0	0	0	0	0		dopa	0	0	0	0	0	0	0	0	0	0	0	0	0	0	0	0	0
thrA	2.99921	0.782955		EX_dgmp_e	0	0	0	0	0	0	0	0	0	0	0	0	0	0	0	0	0	0	0	0	0	0	0	0	0	0		tartr__D	0	0	0	0	0	0	0	0	0	0	0	0	0	0	0	0	0
ispA	0	0		EX_4hoxpacd_e	0	0	0	0	0	0	0	0	0	0	0	0	0	0	0	0	0	0	0	0	0	0	0	0	0	0		galctn__L	0	0	0	0	0	0	0	0	0	0	0	0	0	0	0	0	0
phoE	2.99921	0.782955		EX_3hpppn_e	0	0	0	0	0	0	0	0	0	0	0	0	0	0	0	0	0	0	0	0	0	0	0	0	0	0		hom__L	0	0	0	0	0	0	0	0	0	0	0	0	0	0	0	0	0
entD	2.99921	0.782955		EX_man6p_e	0	0	0	0	0	0	0	0	0	0	0	0	0	0	0	0	0	0	0	0	0	0	0	0	0	0		crn__D	0	0	0	0	0	0	0	0	0	0	0	0	0	0	0	0	0
ccmA	2.99921	0.782955		EX_tsul_e	0	0	0	0	0	0	0	0	0	0	0	0	0	0	0	0	0	0	0	0	0	0	0	0	0	0		LalaDgluMdapDala	0	0	0	0	0	0	0	0	0	0	0	0	0	0	0	0	0
thiD	2.99921	0		EX_n2o_e	0	0	0	0	0	0	0	0	0	0	0	0	0	0	0	0	0	0	0	0	0	0	0	0	0	0		5dglcn	0	0	0	0	0	0	0	0	0	0	0	0	0	0	0	0	0
cysK	2.99921	0.782955		EX_maltttr_e	0	0	0	0	0	0	0	0	0	0	0	0	0	0	0	0	0	0	0	0	0	0	0	0	0	0		LalaDgluMdap	0	0	0	0	0	0	0	0	0	0	0	0	0	0	0	0	0
nuoL	2.84017	0.60208		EX_alaala_e	0	0	0	0	0	0	0	0	0	0	0	0	0	0	0	0	0	0	0	0	0	0	0	0	0	0		psclys	0	0	0	0	0	0	0	0	0	0	0	0	0	0	0	0	0
paaK	2.99921	0.782955		EX_dtmp_e	0	0	0	0	0	0	0	0	0	0	0	0	0	0	0	0	0	0	0	0	0	0	0	0	0	0		anhgm	0	0	0	0	0	0	0	0	0	0	0	0	0	0	0	0	0
mobA	2.99921	0.782955		EX_lipoate_e	0	0	0	0	0	0	0	0	0	0	0	0	0	0	0	0	0	0	0	0	0	0	0	0	0	0		ppal	0	0	0	0	0	0	0	0	0	0	0	0	0	0	0	0	0
waaA	0	0		EX_pydx_e	0	0	0	0	0	0	0	0	0	0	0	0	0	0	0	0	0	0	0	0	0	0	0	0	0	0.782965		LalaDglu	0	0	0	0	0	0	0	0	0	0	0	0	0	0	0	0	0
rutA	2.99921	0.782955		EX_g1p_e	0	0	0	0	0	0	0	0	0	0	0	0	0	0	0	0	0	0	0	0	0	0	0	0	0	0		5mtr	0	0	0	0	0	0	0	0	0	0	0	0	0	0	0	0	0
yddG	2.99921	0.782955		EX_o2_e	0	0	0	0	0	0	0	0	0	0	0	0	0	0	0	0	0	0	0	0	0	0	0	0	0	0		LalaLglu	0	0	0	0	0	0	0	0	0	0	0	0	0	0	0	0	0
wcaG	2.99921	0.782955		EX_progly_e	0	0	0	0	0	0	0	0	0	0	0	0	0	0	0	0	0	0	0	0	0	0.554171	0	0	0	0		ttrcyc	0	0	0	0	0	0	0	0	0	0	0	0	0	0	0	0	0
upp	2.99921	0.782955		EX_gal_bD_e	0	0	0	0	0	0	0	0	0	0	0	0	0	0	0	0	0	0	0	0	0	0	0	0	0	0		mincyc	0	0	0	0	0	0	0	0	0	0	0	0	0	0	0	0	0
speA	2.99921	0.782955		EX_dump_e	0	0	0	0	0	0	0	0	0	0	0	0	0.779289	0	0	0	0	0	0	0	0	0	0	0	0	0		arbt	0	0	0	0	0	0	0	0	0	0	0	0	0	0	0	0	0
hybC	2.99921	0.782955		EX_12ppd__R_e	0	0	0	0	0	0	0	0	0	0	0	0	0	0	0	0	0	0	0	0	0	0	0	0	0	0		dxylnt	0	0	0	0	0	0	0	0	0	0	0	0	0	0	0	0	0
tonB	2.96933	0.782955		EX_o2s_e	0	0	0	0	0	0	0	0	0	0	0	0	0	0	0	0	0	0	0	0	0	0	0	0	0	0		mththf	0	0	0	0	0	0	0	0	0	0	0	0	0	0	0	0	0
menE	2.99921	0.782955		EX_gal1p_e	0	0	0	0	0	0	0	0	0	0	0	0	0	0	0	0	0	0	0	0	0	0	0	0	0	0		doxrbcn	0	0	0	0	0	0	0	0	0	0	0	0	0	0	0	0	0
dadA	2.99921	0.782955		EX_dcmp_e	0	0	0	0	0	0	0	0	0	0	0	0	0.78159	0	0	0	0	0	0	0	0	0	0	0	0	0		dhps	0	0	0	0	0	0	0	0	0	0	0	0	0	0	0	0	0
hisB	2.99921	0		EX_23ccmp_e	0	0	0	0	0	0	0	0	0	0	0	0	0.775412	0	0	0	0	0	0	0	0	0	0	0	0	0		cs1	0	0	0	0	0	0	0	0	0	0	0	0	0	0	0	0	0
fepA	2.99921	0.782955		EX_3cmp_e	0	0	0	0	0	0	0	0	0	0	0	0	0.827239	0	0	0	0	0	0	0	0	0	0	0	0	0		fusa	0	0	0	0	0	0	0	0	0	0	0	0	0	0	0	0	0
hisA	2.99921	0		EX_urate_e	0	0	0	0	0	0	0	0	0	0	0	0	0	0	0	0	0	0	0	0	0	0	0	0	0	0		mepn	0	0	0	0	0	0	0	0	0	0	0	0	0	0	0	0	0
				EX_skm_e	0	0	0	0	0	0	0	0	0	0	0	0	0	0	0	0	0	0	0	0	0	0	0	0	0	0		cm	0	0	0	0	0	0	0	0	0	0	0	0	0	0	0	0	0
				EX_cpgn_un_e	0	0	0	0	0	0	0	0	0	0	0	0	0	0	0	0	0	0	0	0	0	0	0	0	0	0		novbcn	0	0	0	0	0	0	0	0	0	0	0	0	0	0	0	0	0
				EX_ag_e	0	0	0	0	0	0	0	0	0	0	0	0	0	0	0	0	0	0	0	0	0	0	0	0	0	0		2dglc	0	0	0	0	0	0	0	0	0	0	0	0	0	0	0	0	0
				EX_cys__D_e	0	0	0	0	0	0	0.536836	0	0	0	0	0	0	0	0	0.536836	0	0	0	0	0	0	0	0	0	0		sq	0	0	0	0	0	0	0	0	0	0	0	0	0	0	0	0	0
				EX_acser_e	0	0	0	0	0	0	0	0	0	0	0	0	0	0	0	0	0	0	0	0	0	0	0	0	0	0		4abzglu	0	0	0	0	0	0	0	0	0	0	0	0	0	0	0	0	0
				EX_cu_e	0	0	0	0	0	0	0	0	0	0	0	0	0	0	0	0	0	0	0	0	0	0	0	0	0	0		rfamp	0	0	0	0	0	0	0	0	0	0	0	0	0	0	0	0	0
				EX_arbtn_e	0	0	0	0	0	0	0	0	0	0	0	0	0	0	0	0	0	0	0	0	0	0	0	0	0	0		metglcur	0	0	0	0	0	0	0	0	0	0	0	0	0	0	0	0	0
				EX_dopa_e	0	0	0	0	0	0	0	0	0	0	0	0	0	0	0	0	0	0	0	0	0	0	0	0	0	0		quin	0	0	0	0	0	0	0	0	0	0	0	0	0	0	0	0	0
				EX_tartr__D_e	0	0	0	0	0	0	0	0	0	0	0	0	0	0	0	0	0	0	0	0	0	0	0	0	0	0		3hpp	0	0	0	0	0	0	0	0	0	0	0	0	0	0	0	0	0
				EX_galctn__L_e	0	0	0	0	0	0	0	0	0	0	0	0	0	0	0	0	0	0	0	0	0	0	0	0	0	0
				EX_hom__L_e	0	0	0	0	0	0	0	0	0	0	0	0	0	0	0	0	0	0	0	0	0	0	0	0	0	0
				EX_tungs_e	0	0	0	0	0	0	0	0	0	0	0	0	0	0	0	0	0	0	0	0	0	0	0	0	0	0
				EX_crn__D_e	0	0	0	0	0	0	0	0	0	0	0	0	0	0	0	0	0	0	0	0	0	0	0	0	0	0
				EX_LalaDgluMdapDala_e	0	0	0	0	0	0	0	0	0	0	0	0	0	0	0	0	0	0	0.663599	0	0	0	0	0.663599	0	0
				EX_5dglcn_e	0	0	0	0	0	0	0	0	0	0	0	0	0	0	0	0	0	0	0	0	0	0	0	0	0	0
				EX_LalaDgluMdap_e	0	0	0	0	0	0	0	0	0	0	0	0	0	0	0	0	0	0	0.663599	0	0	0	0	0.663599	0	0
				EX_psclys_e	0	0	0	0	0	0	0	0	0	0	0	0	0	0	0	0	0	0	0	0	0	0	0	0	0	0
				EX_anhgm_e	0	0	0	0	0	0	0	0	0	0	0	0	0	0	0	0	0	0	0	0	0	0	0	0	0	0
				EX_ppal_e	0	0	0	0	0	0	0	0	0	0	0	0	0	0	0	0	0	0	0	0	0	0	0	0	0	0
				EX_slnt_e	0	0	0	0	0	0	0	0	0	0	0	0	0	0	0	0	0	0	0	0	0	0	0	0	0	0
				EX_LalaDglu_e	0	0	0	0	0	0	0	0	0	0	0	0	0	0	0	0	0	0	0	0	0	0	0	0	0	0
				EX_5mtr_e	0	0	0	0	0	0	0	0	0	0	0	0	0	0	0	0	0	0	0	0	0	0	0	0	0	0
				EX_LalaLglu_e	0	0	0	0	0	0	0	0	0	0	0	0	0	0	0	0	0	0	0	0	0	0	0	0	0	0
				EX_ttrcyc_e	0	0	0	0	0	0	0	0	0	0	0	0	0	0	0	0	0	0	0	0	0	0	0	0	0	0
				EX_mincyc_e	0	0	0	0	0	0	0	0	0	0	0	0	0	0	0	0	0	0	0	0	0	0	0	0	0	0
				EX_arbt_e	0	0	0	0	0	0	0	0	0	0	0	0	0	0	0	0	0	0	0	0	0	0	0	0	0	0
				EX_dxylnt_e	0	0	0	0	0	0	0	0	0	0	0	0	0	0	0	0	0	0	0	0	0	0	0	0	0	0
				EX_mththf_e	0	0	0	0	0	0	0	0	0	0	0	0	0	0	0	0	0	0	0	0	0	0	0	0	0	0
				EX_doxrbcn_e	0	0	0	0	0	0	0	0	0	0	0	0	0	0	0	0	0	0	0	0	0	0	0	0	0	0
				EX_dhps_e	0	0	0	0	0	0	0	0	0	0	0	0	0	0	0	0	0	0	0	0	0	0	0	0	0	0
				EX_cs1_e	0	0	0	0	0	0	0	0	0	0	0	0	0	0	0	0	0	0	0	0	0	0	0	0	0	0
				EX_fusa_e	0	0	0	0	0	0	0	0	0	0	0	0	0	0	0	0	0	0	0	0	0	0	0	0	0	0
				EX_mepn_e	0	0	0	0	0	0	0	0	0	0	0	0	0	0	0	0	0	0	0	0	0	0	0	0	0	0
				EX_cm_e	0	0	0	0	0	0	0	0	0	0	0	0	0	0	0	0	0	0	0	0	0	0	0	0	0	0
				EX_novbcn_e	0	0	0	0	0	0	0	0	0	0	0	0	0	0	0	0	0	0	0	0	0	0	0	0	0	0
				EX_2dglc_e	0	0	0	0	0	0	0	0	0	0	0	0	0	0	0	0	0	0	0	0	0	0	0	0	0	0
				EX_sq_e	0	0	0	0	0	0	0	0	0	0	0	0	0	0	0	0	0	0	0	0	0	0	0	0	0	0
				EX_4abzglu_e	0	0	0	0	0	0	0	0	0	0	0	0	0	0	0	0	0	0	0	0	0	0	0	0	0	0
				EX_rfamp_e	0	0	0	0	0	0	0	0	0	0	0	0	0	0	0	0	0	0	0	0	0	0	0	0	0	0
				EX_metglcur_e	0	0	0	0	0	0	0	0	0	0	0	0	0	0	0	0	0	0	0	0	0	0	0	0	0	0
				EX_quin_e	0	0	0	0	0	0	0	0	0	0	0	0	0	0	0	0	0	0	0	0	0	0	0	0	0	0
				EX_3hpp_e	0	0	0	0	0	0	0	0	0	0	0	0	0	0	0	0	0	0	0	0	0	0	0	0	0	0
[truncated: 206 more columns]

## Sheet: Metabolite reproducibility
	octapb_c	cysi__L_e	dhap_c	prbatp_c	10fthf_c	btal_c	6pgg_c	co2_e	akg_e	gsn_e	pydx5p_c	3dhgulnp_c	g3ps_c	adphep_LD_c	lyx__L_c	din_p	2pg_c	ptrc_p	malt_p	pppn_p	arbtn_p	hphhlipa_c	phphhlipa_c	13dpg_c	murein3px4p_p	34dhpac_e	1odec11eg3p_c	12dgr181_p	anhgm_e	prbamp_c	dsbdrd_c	cu2_p	sla_c	14glucan_p	grdp_c	ribflv_p	dms_e	pgp141_c	cysi__L_c	fpram_c	f1p_c	dsbard_p	thr__L_c	dcyt_p	2ddglcn_c	fum_p	galctn__L_e	btn_e	pydxn_p
wt	5.36332	0	17.4068	3.34947	2.4818	0	0	1000	12.7622	5.39509	6.38118	0	0	3.05934	0	0	20.8125	9.56477	0	0	0	0.351526	0.351048	19.6289	0.754931	0	2.0681	1.10092	2.66937	3.34947	0	1000	0	0	3.76	2.69983	0	1.28103	0	6.36248	0	0	12.4876	0	0	18.4816	0	0	0
cysG	5.36332	0	17.4068	3.34947	2.4818	0	0	1000	12.7622	5.39509	6.38118	0	0	3.05934	0	0	20.8125	9.56477	0	0	0	0.351526	0.351048	19.6289	0.754931	0	2.0681	1.10092	2.66937	3.34947	0	1000	0	0	3.76	2.69983	0	1.28103	0	6.36248	0	0	12.4876	0	0	18.4816	0	0	0
hemF	5.36332	0	17.4068	3.34947	2.4818	0	0	1000	12.7622	5.39509	6.38118	0	0	3.05934	0	0	20.8125	9.56477	0	0	0	0.351526	0.351048	19.6289	0.754931	0	2.0681	1.10092	2.66937	3.34947	0	1000	0	0	3.76	2.69983	0	1.28103	0	6.36248	0	0	12.4876	0	0	18.4816	0	0	0
tktB	5.36332	0	17.4068	3.34947	2.4818	0	0	1000	12.7622	5.39509	6.38118	0	0	3.05934	0	0	20.8125	9.56477	0	0	0	0.351526	0.351048	19.6289	0.754931	0	2.0681	1.10092	2.66937	3.34947	0	1000	0	0	3.76	2.69983	0	1.28103	0	6.36248	0	0	12.4876	0	0	18.4816	0	0	0
lpxL	5.36332	0	17.4068	3.34947	2.4818	0	0	1000	12.7622	5.39509	6.38118	0	0	3.05934	0	0	20.8125	9.56477	0	0	0	0	0	19.6289	0.754931	0	2.0681	1.10092	2.66937	3.34947	0	1000	0	0	3.76	2.69983	0	1.28103	0	6.36248	0	0	12.4876	0	0	18.4816	0	0	0
dapE	5.36332	0	17.4068	3.34947	2.4818	0	0	1000	12.7622	5.39509	6.38118	0	0	3.05934	0	0	20.8125	9.56477	0	0	0	0.351526	0.351048	19.6289	0	0	2.0681	1.10092	2.66937	3.34947	0	1000	0	0	3.76	2.69983	0	1.28103	0	6.36248	0	0	12.4876	0	0	18.4816	0	0	0
tktA	5.36332	0	17.4068	3.34947	2.4818	0	0	1000	12.7622	5.39509	6.38118	0	0	3.05934	0	0	20.8125	9.56477	0	0	0	0.351526	0.351048	19.6289	0.754931	0	2.0681	1.10092	2.66937	3.34947	0	1000	0	0	3.76	2.69983	0	1.28103	0	6.36248	0	0	12.4876	0	0	18.4816	0	0	0
glpB	5.36332	0	17.4068	3.34947	2.4818	0	0	1000	12.7622	5.39509	6.38118	0	0	3.05934	0	0	20.8125	9.56477	0	0	0	0.351526	0.351048	19.6289	0.754931	0	2.0681	1.10092	2.66937	3.34947	0	1000	0	0	3.76	2.69983	0	1.28103	0	6.36248	0	0	12.4876	0	0	18.4816	0	0	0
tyrB	5.36332	0	17.4068	3.34947	2.4818	0	0	1000	12.7622	5.39509	6.38118	0	0	3.05934	0	0	20.8125	9.56477	0	0	0	0.351526	0.351048	19.6289	0.754931	0	2.0681	1.10092	2.66937	3.34947	0	1000	0	0	3.76	2.69983	0	1.28103	0	6.36248	0	0	12.4876	0	0	18.4816	0	0	0
ribC	5.36332	0	17.4068	3.34947	2.4818	0	0	1000	12.7622	5.39509	6.38118	0	0	3.05934	0	0	20.8125	9.56477	0	0	0	0.351526	0.351048	19.6289	0.754931	0	2.0681	1.10092	2.66937	3.34947	0	1000	0	0	3.76	0	0	1.28103	0	6.36248	0	0	12.4876	0	0	18.4816	0	0	0
ispA	5.36332	0	17.4068	3.34947	2.4818	0	0	1000	12.7622	5.39509	6.38118	0	0	3.05934	0	0	20.8125	9.56477	0	0	0	0.351526	0.351048	19.6289	0.754931	0	2.0681	1.10092	2.66937	3.34947	0	1000	0	0	0	2.69983	0	1.28103	0	6.36248	0	0	12.4876	0	0	18.4816	0	0	0
deoA	5.36332	0	17.4068	3.34947	2.4818	0	0	1000	12.7622	5.39509	6.38118	0	0	3.05934	0	0	20.8125	9.56477	0	0	0	0.351526	0.351048	19.6289	0.754931	0	2.0681	1.10092	2.66937	3.34947	0	1000	0	0	3.76	2.69983	0	1.28103	0	6.36248	0	0	12.4876	0	0	18.4816	0	0	0
nanA	5.36332	0	17.4068	3.34947	2.4818	0	0	1000	12.7622	5.39509	6.38118	0	0	3.05934	0	0	20.8125	9.56477	0	0	0	0.351526	0.351048	19.6289	0.754931	0	2.0681	1.10092	2.66937	3.34947	0	1000	0	0	3.76	2.69983	0	1.28103	0	6.36248	0	0	12.4876	0	0	18.4816	0	0	0
katE	5.36332	0	17.4068	3.34947	2.4818	0	0	1000	12.7622	5.39509	6.38118	0	0	3.05934	0	0	20.8125	9.56477	0	0	0	0.351526	0.351048	19.6289	0.754931	0	2.0681	1.10092	2.66937	3.34947	0	1000	0	0	3.76	2.69983	0	1.28103	0	6.36248	0	0	12.4876	0	0	18.4816	0	0	0
ybbO	5.36332	0	17.4068	3.34947	2.4818	0	0	1000	12.7622	5.39509	6.38118	0	0	3.05934	0	0	20.8125	9.56477	0	0	0	0.351526	0.351048	19.6289	0.754931	0	2.0681	1.10092	2.66937	3.34947	0	1000	0	0	3.76	2.69983	0	1.28103	0	6.36248	0	0	12.4876	0	0	18.4816	0	0	0
yghA	5.36332	0	17.4068	3.34947	2.4818	0	0	1000	12.7622	5.39509	6.38118	0	0	3.05934	0	0	20.8125	9.56477	0	0	0	0.351526	0.351048	19.6289	0.754931	0	2.0681	1.10092	2.66937	3.34947	0	1000	0	0	3.76	2.69983	0	1.28103	0	6.36248	0	0	12.4876	0	0	18.4816	0	0	0
yqhD	5.36332	0	17.4068	3.34947	2.4818	0	0	1000	12.7622	5.39509	6.38118	0	0	3.05934	0	0	20.8125	9.56477	0	0	0	0.351526	0.351048	19.6289	0.754931	0	2.0681	1.10092	2.66937	3.34947	0	1000	0	0	3.76	2.69983	0	1.28103	0	6.36248	0	0	12.4876	0	0	18.4816	0	0	0
udk	5.36332	0	17.4068	3.34947	2.4818	0	0	1000	12.7622	5.39509	6.38118	0	0	3.05934	0	0	20.8125	9.56477	0	0	0	0.351526	0.351048	19.6289	0.754931	0	2.0681	1.10092	2.66937	3.34947	0	1000	0	0	3.76	2.69983	0	1.28103	0	6.36248	0	0	12.4876	0	0	18.4816	0	0	0
bglA	5.36332	0	17.4068	3.34947	2.4818	0	0	1000	12.7622	5.39509	6.38118	0	0	3.05934	0	0	20.8125	9.56477	0	0	0	0.351526	0.351048	19.6289	0.754931	0	2.0681	1.10092	2.66937	3.34947	0	1000	0	0	3.76	2.69983	0	1.28103	0	6.36248	0	0	12.4876	0	0	18.4816	0	0	0
nudC	5.36332	0	17.4068	3.34947	2.4818	0	0	1000	12.7622	5.39509	6.38118	0	0	3.05934	0	0	20.8125	9.56477	0	0	0	0.351526	0.351048	19.6289	0.754931	0	2.0681	1.10092	2.66937	3.34947	0	1000	0	0	3.76	2.69983	0	1.28103	0	6.36248	0	0	12.4876	0	0	18.4816	0	0	0
pyrF	5.36332	0	17.4068	3.34947	2.4818	0	0	1000	12.7622	5.39509	6.38118	0	0	3.05934	0	0	20.8125	9.56477	0	0	0	0.351526	0.351048	19.6289	0.754931	0	2.0681	1.10092	2.66937	3.34947	0	1000	0	0	3.76	2.69983	0	1.28103	0	6.36248	0	0	12.4876	0	0	18.4816	0	0	0
nadR	5.36332	0	17.4068	3.34947	2.4818	0	0	1000	12.7622	5.39509	6.38118	0	0	3.05934	0	0	20.8125	9.56477	0	0	0	0.351526	0.351048	19.6289	0.754931	0	2.0681	1.10092	2.66937	3.34947	0	1000	0	0	3.76	2.69983	0	1.28103	0	6.36248	0	0	12.4876	0	0	18.4816	0	0	0
paaK	5.36332	0	17.4068	3.34947	2.4818	0	0	1000	12.7622	5.39509	6.38118	0	0	3.05934	0	0	20.8125	9.56477	0	0	0	0.351526	0.351048	19.6289	0.754931	0	2.0681	1.10092	2.66937	3.34947	0	1000	0	0	3.76	2.69983	0	1.28103	0	6.36248	0	0	12.4876	0	0	18.4816	0	0	0
thiD	5.36332	0	17.4068	3.34947	2.4818	0	0	1000	12.7622	5.39509	6.38118	0	0	3.05934	0	0	20.8125	9.56477	0	0	0	0.351526	0.351048	19.6289	0.754931	0	2.0681	1.10092	2.66937	3.34947	0	1000	0	0	3.76	2.69983	0	1.28103	0	6.36248	0	0	12.4876	0	0	18.4816	0	0	0
hldE	5.36332	0	17.4068	3.34947	2.4818	0	0	1000	12.7622	5.39509	6.38118	0	0	0	0	0	20.8125	9.56477	0	0	0	0	0	19.6289	0.754931	0	2.0681	1.10092	2.66937	3.34947	0	1000	0	0	3.76	2.69983	0	1.28103	0	6.36248	0	0	12.4876	0	0	18.4816	0	0	0
metC	5.36332	0	17.4068	3.34947	2.4818	0	0	1000	12.7622	5.39509	6.38118	0	0	3.05934	0	0	20.8125	9.56477	0	0	0	0.351526	0.351048	19.6289	0.754931	0	2.0681	1.10092	2.66937	3.34947	0	1000	0	0	3.76	2.69983	0	1.28103	0	6.36248	0	0	12.4876	0	0	18.4816	0	0	0
ilvD	5.36332	0	17.4068	3.34947	2.4818	0	0	1000	12.7622	5.39509	6.38118	0	0	3.05934	0	0	20.8125	9.56477	0	0	0	0.351526	0.351048	19.6289	0.754931	0	2.0681	1.10092	2.66937	3.34947	0	1000	0	0	3.76	2.69983	0	1.28103	0	6.36248	0	0	12.4876	0	0	18.4816	0	0	0
yfbT	5.36332	0	17.4068	3.34947	2.4818	0	0	1000	12.7622	5.39509	6.38118	0	0	3.05934	0	0	20.8125	9.56477	0	0	0	0.351526	0.351048	19.6289	0.754931	0	2.0681	1.10092	2.66937	3.34947	0	1000	0	0	3.76	2.69983	0	1.28103	0	6.36248	0	0	12.4876	0	0	18.4816	0	0	0
glpX	5.36332	0	17.4068	3.34947	2.4818	0	0	1000	12.7622	5.39509	6.38118	0	0	3.05934	0	0	20.8125	9.56477	0	0	0	0.351526	0.351048	19.6289	0.754931	0	2.0681	1.10092	2.66937	3.34947	0	1000	0	0	3.76	2.69983	0	1.28103	0	6.36248	0	0	12.4876	0	0	18.4816	0	0	0
pykF	5.36332	0	17.4068	3.34947	2.4818	0	0	1000	12.7622	5.39509	6.38118	0	0	3.05934	0	0	20.8125	9.56477	0	0	0	0.351526	0.351048	19.6289	0.754931	0	2.0681	1.10092	2.66937	3.34947	0	1000	0	0	3.76	2.69983	0	1.28103	0	6.36248	0	0	12.4876	0	0	18.4816	0	0	0
srlQ	5.36332	0	17.4068	3.34947	2.4818	0	0	1000	12.7622	5.39509	6.38118	0	0	3.05934	0	0	20.8125	9.56477	0	0	0	0.351526	0.351048	19.6289	0.754931	0	2.0681	1.10092	2.66937	3.34947	0	1000	0	0	3.76	2.69983	0	1.28103	0	6.36248	0	0	12.4876	0	0	18.4816	0	0	0
kdsD	5.36332	0	17.4068	3.34947	2.4818	0	0	1000	12.7622	5.39509	6.38118	0	0	3.05934	0	0	20.8125	9.56477	0	0	0	0.351526	0.351048	19.6289	0.754931	0	2.0681	1.10092	2.66937	3.34947	0	1000	0	0	3.76	2.69983	0	1.28103	0	6.36248	0	0	12.4876	0	0	18.4816	0	0	0
murB	5.36332	0	17.4068	3.34947	2.4818	0	0	1000	12.7622	5.39509	6.38118	0	0	3.05934	0	0	20.8125	9.56477	0	0	0	0.351526	0.351048	19.6289	0	0	2.0681	1.10092	0	3.34947	0	1000	0	0	3.76	2.69983	0	1.28103	0	6.36248	0	0	12.4876	0	0	18.4816	0	0	0
poxB	5.36332	0	17.4068	3.34947	2.4818	0	0	1000	12.7622	5.39509	6.38118	0	0	3.05934	0	0	20.8125	9.56477	0	0	0	0.351526	0.351048	19.6289	0.754931	0	2.0681	1.10092	2.66937	3.34947	0	1000	0	0	3.76	2.69983	0	1.28103	0	6.36248	0	0	12.4876	0	0	18.4816	0	0	0
pheA	5.36332	0	17.4068	3.34947	2.4818	0	0	1000	12.7622	5.39509	6.38118	0	0	3.05934	0	0	20.8125	9.56477	0	0	0	0.351526	0.351048	19.6289	0.754931	0	2.0681	1.10092	2.66937	3.34947	0	1000	0	0	3.76	2.69983	0	1.28103	0	6.36248	0	0	12.4876	0	0	18.4816	0	0	0
purT	5.36332	0	17.4068	3.34947	2.4818	0	0	1000	12.7622	5.39509	6.38118	0	0	3.05934	0	0	20.8125	9.56477	0	0	0	0.351526	0.351048	19.6289	0.754931	0	2.0681	1.10092	2.66937	3.34947	0	1000	0	0	3.76	2.69983	0	1.28103	0	6.36248	0	0	12.4876	0	0	18.4816	0	0	0
aroC	5.36332	0	17.4068	3.34947	0	0	0	1000	12.7622	5.39509	6.38118	0	0	3.05934	0	0	20.8125	9.56477	0	0	0	0.351526	0.351048	19.6289	0.754931	0	2.0681	1.10092	2.66937	3.34947	0	1000	0	0	3.76	2.69983	0	1.28103	0	6.36248	0	0	12.4876	0	0	18.4816	0	0	0
waaA	5.36332	0	17.4068	3.34947	2.4818	0	0	1000	12.7622	5.39509	6.38118	0	0	3.05934	0	0	20.8125	9.56477	0	0	0	0	0	19.6289	0.754931	0	2.0681	1.10092	2.66937	3.34947	0	1000	0	0	3.76	2.69983	0	1.28103	0	6.36248	0	0	12.4876	0	0	18.4816	0	0	0
hisI	5.36332	0	17.4068	3.34947	2.4818	0	0	1000	12.7622	5.39509	6.38118	0	0	3.05934	0	0	20.8125	9.56477	0	0	0	0.351526	0.351048	19.6289	0.754931	0	2.0681	1.10092	2.66937	0	0	1000	0	0	3.76	2.69983	0	1.28103	0	6.36248	0	0	12.4876	0	0	18.4816	0	0	0
gmhB	5.36332	0	17.4068	3.34947	2.4818	0	0	1000	12.7622	5.39509	6.38118	0	0	0	0	0	20.8125	9.56477	0	0	0	0	0	19.6289	0.754931	0	2.0681	1.10092	2.66937	3.34947	0	1000	0	0	3.76	2.69983	0	1.28103	0	6.36248	0	0	12.4876	0	0	18.4816	0	0	0
hisA	5.36332	0	17.4068	3.34947	2.4818	0	0	1000	12.7622	5.39509	6.38118	0	0	3.05934	0	0	20.8125	9.56477	0	0	0	0.351526	0.351048	19.6289	0.754931	0	2.0681	1.10092	2.66937	3.34947	0	1000	0	0	3.76	2.69983	0	1.28103	0	6.36248	0	0	12.4876	0	0	18.4816	0	0	0
nrdB	5.36332	0	17.4068	3.34947	2.4818	0	0	1000	12.7622	5.39509	6.38118	0	0	3.05934	0	0	20.8125	9.56477	0	0	0	0.351526	0.351048	19.6289	0.754931	0	2.0681	1.10092	2.66937	3.34947	0	1000	0	0	3.76	2.69983	0	1.28103	0	6.36248	0	0	12.4876	0	0	18.4816	0	0	0
cysK	5.36332	0	17.4068	3.34947	2.4818	0	0	1000	12.7622	5.39509	6.38118	0	0	3.05934	0	0	20.8125	9.56477	0	0	0	0.351526	0.351048	19.6289	0.754931	0	2.0681	1.10092	2.66937	3.34947	0	1000	0	0	3.76	2.69983	0	1.28103	0	6.36248	0	0	12.4876	0	0	18.4816	0	0	0
cysH	5.36332	0	17.4068	3.34947	2.4818	0	0	1000	12.7622	5.39509	6.38118	0	0	3.05934	0	0	20.8125	9.56477	0	0	0	0.351526	0.351048	19.6289	0.754931	0	2.0681	1.10092	2.66937	3.34947	0	1000	0	0	3.76	2.69983	0	1.28103	0	6.36248	0	0	12.4876	0	0	18.4816	0	0	0
thrA	5.36332	0	17.4068	3.34947	2.4818	0	0	1000	12.7622	5.39509	6.38118	0	0	3.05934	0	0	20.8125	9.56477	0	0	0	0.351526	0.351048	19.6289	0.754931	0	2.0681	1.10092	2.66937	3.34947	0	1000	0	0	3.76	2.69983	0	1.28103	0	6.36248	0	0	12.4876	0	0	18.4816	0	0	0
asd	5.36332	0	17.4068	3.34947	2.4818	0	0	1000	12.5004	5.39509	6.35566	0	0	3.05934	0	0	20.736	9.56477	0	0	0	0.351526	0.351048	19.6289	0	0	2.0681	1.10092	2.66937	3.34947	0	1000	0	0	3.76	2.69983	0	1.28103	0	6.36248	0	0	0	0	0	18.4816	0	0	0
tdk	5.36332	0	17.4068	3.34947	2.4818	0	0	1000	12.7622	5.39509	6.38118	0	0	3.05934	0	0	20.8125	9.56477	0	0	0	0.351526	0.351048	19.6289	0.754931	0	2.0681	1.10092	2.66937	3.34947	0	1000	0	0	3.76	2.69983	0	1.28103	0	6.36248	0	0	12.4876	0	0	18.4816	0	0	0
metK	5.36332	0	17.4068	3.34947	2.4818	0	0	1000	12.7622	5.39509	6.38118	0	0	3.05934	0	0	20.8125	9.56477	0	0	0	0.351526	0.351048	19.6289	0.754931	0	2.0681	1.10092	2.66937	3.34947	0	1000	0	0	3.76	2.69983	0	1.28103	0	6.36248	0	0	12.4876	0	0	18.4816	0	0	0
ulaG	5.36332	0	17.4068	3.34947	2.4818	0	0	1000	12.7622	5.39509	6.38118	0	0	3.05934	0	0	20.8125	9.56477	0	0	0	0.351526	0.351048	19.6289	0.754931	0	2.0681	1.10092	2.66937	3.34947	0	1000	0	0	3.76	2.69983	0	1.28103	0	6.36248	0	0	12.4876	0	0	18.4816	0	0	0
kefF	5.36332	0	17.4068	3.34947	2.4818	0	0	1000	12.7622	5.39509	6.38118	0	0	3.05934	0	0	20.8125	9.56477	0	0	0	0.351526	0.351048	19.6289	0.754931	0	2.0681	1.10092	2.66937	3.34947	0	1000	0	0	3.76	2.69983	0	1.28103	0	6.36248	0	0	12.4876	0	0	18.4816	0	0	0
mhpB	5.36332	0	17.4068	3.34947	2.4818	0	0	1000	12.7622	5.39509	6.38118	0	0	3.05934	0	0	20.8125	9.56477	0	0	0	0.351526	0.351048	19.6289	0.754931	0	2.0681	1.10092	2.66937	3.34947	0	1000	0	0	3.76	2.69983	0	1.28103	0	6.36248	0	0	12.4876	0	0	18.4816	0	0	0
entD	5.36332	0	17.4068	3.34947	2.4818	0	0	1000	12.7622	5.39509	6.38118	0	0	3.05934	0	0	20.8125	9.56477	0	0	0	0.351526	0.351048	19.6289	0.754931	0	2.0681	1.10092	2.66937	3.34947	0	1000	0	0	3.76	2.69983	0	1.28103	0	6.36248	0	0	12.4876	0	0	18.4816	0	0	0
fumC	5.36332	0	17.4068	3.34947	2.4818	0	0	1000	12.7622	5.39509	6.38118	0	0	3.05934	0	0	20.8125	9.56477	0	0	0	0.351526	0.351048	19.6289	0.754931	0	2.0681	1.10092	2.66937	3.34947	0	1000	0	0	3.76	2.69983	0	1.28103	0	6.36248	0	0	12.4876	0	0	18.4816	0	0	0
gss	5.36332	0	17.4068	3.34947	2.4818	0	0	1000	12.7622	5.39509	6.38118	0	0	3.05934	0	0	20.8125	9.56477	0	0	0	0.351526	0.351048	19.6289	0.754931	0	2.0681	1.10092	2.66937	3.34947	0	1000	0	0	3.76	2.69983	0	1.28103	0	6.36248	0	0	12.4876	0	0	18.4816	0	0	0
mngB	5.36332	0	17.4068	3.34947	2.4818	0	0	1000	12.7622	5.39509	6.38118	0	0	3.05934	0	0	20.8125	9.56477	0	0	0	0.351526	0.351048	19.6289	0.754931	0	2.0681	1.10092	2.66937	3.34947	0	1000	0	0	3.76	2.69983	0	1.28103	0	6.36248	0	0	12.4876	0	0	18.4816	0	0	0
ybcF	5.36332	0	17.4068	3.34947	2.4818	0	0	1000	12.7622	5.39509	6.38118	0	0	3.05934	0	0	20.8125	9.56477	0	0	0	0.351526	0.351048	19.6289	0.754931	0	2.0681	1.10092	2.66937	3.34947	0	1000	0	0	3.76	2.69983	0	1.28103	0	6.36248	0	0	12.4876	0	0	18.4816	0	0	0
nanE	5.36332	0	17.4068	3.34947	2.4818	0	0	1000	12.7622	5.39509	6.38118	0	0	3.05934	0	0	20.8125	9.56477	0	0	0	0.351526	0.351048	19.6289	0.754931	0	2.0681	1.10092	2.66937	3.34947	0	1000	0	0	3.76	2.69983	0	1.28103	0	6.36248	0	0	12.4876	0	0	18.4816	0	0	0
trxB	5.36332	0	17.4068	3.34947	2.4818	0	0	1000	12.7622	5.39509	6.38118	0	0	3.05934	0	0	20.8125	9.56477	0	0	0	0.351526	0.351048	19.6289	0.754931	0	2.0681	1.10092	2.66937	3.34947	0	1000	0	0	3.76	2.69983	0	1.28103	0	6.36248	0	0	12.4876	0	0	18.4816	0	0	0
hemA	5.36332	0	17.4068	3.34947	2.4818	0	0	1000	12.7622	5.39509	6.38118	0	0	3.05934	0	0	20.8125	9.56477	0	0	0	0.351526	0.351048	19.6289	0.754931	0	2.0681	1.10092	2.66937	3.34947	0	1000	0	0	3.76	2.69983	0	1.28103	0	6.36248	0	0	12.4876	0	0	18.4816	0	0	0
speB	5.36332	0	17.4068	3.34947	2.4818	0	0	1000	12.7622	5.39509	6.38118	0	0	3.05934	0	0	20.8125	9.56477	0	0	0	0.351526	0.351048	19.6289	0.754931	0	2.0681	1.10092	2.66937	3.34947	0	1000	0	0	3.76	2.69983	0	1.28103	0	6.36248	0	0	12.4876	0	0	18.4816	0	0	0
adiA	5.36332	0	17.4068	3.34947	2.4818	0	0	1000	12.7622	5.39509	6.38118	0	0	3.05934	0	0	20.8125	9.56477	0	0	0	0.351526	0.351048	19.6289	0.754931	0	2.0681	1.10092	2.66937	3.34947	0	1000	0	0	3.76	2.69983	0	1.28103	0	6.36248	0	0	12.4876	0	0	18.4816	0	0	0
carA	5.36332	0	17.4068	3.34947	2.4818	0	0	1000	12.7622	5.39509	6.38118	0	0	3.05934	0	0	20.8125	9.56477	0	0	0	0.351526	0.351048	19.6289	0.754931	0	2.0681	1.10092	2.66937	3.34947	0	1000	0	0	3.76	2.69983	0	1.28103	0	6.36248	0	0	12.4876	0	0	18.4816	0	0	0
uxuA	5.36332	0	17.4068	3.34947	2.4818	0	0	1000	12.7622	5.39509	6.38118	0	0	3.05934	0	0	20.8125	9.56477	0	0	0	0.351526	0.351048	19.6289	0.754931	0	2.0681	1.10092	2.66937	3.34947	0	1000	0	0	3.76	2.69983	0	1.28103	0	6.36248	0	0	12.4876	0	0	18.4816	0	0	0
thiK	5.36332	0	17.4068	3.34947	2.4818	0	0	1000	12.7622	5.39509	6.38118	0	0	3.05934	0	0	20.8125	9.56477	0	0	0	0.351526	0.351048	19.6289	0.754931	0	2.0681	1.10092	2.66937	3.34947	0	1000	0	0	3.76	2.69983	0	1.28103	0	6.36248	0	0	12.4876	0	0	18.4816	0	0	0
uxaA	5.36332	0	17.4068	3.34947	2.4818	0	0	1000	12.7622	5.39509	6.38118	0	0	3.05934	0	0	20.8125	9.56477	0	0	0	0.351526	0.351048	19.6289	0.754931	0	2.0681	1.10092	2.66937	3.34947	0	1000	0	0	3.76	2.69983	0	1.28103	0	6.36248	0	0	12.4876	0	0	18.4816	0	0	0
glmM	5.36332	0	17.4068	3.34947	2.4818	0	0	1000	12.7622	5.39509	6.38118	0	0	3.05934	0	0	20.8125	9.56477	0	0	0	0	0	19.6289	0	0	2.0681	1.10092	0	3.34947	0	1000	0	0	3.76	2.69983	0	1.28103	0	6.36248	0	0	12.4876	0	0	18.4816	0	0	0
nudI	5.36332	0	17.4068	3.34947	2.4818	0	0	1000	12.7622	5.39509	6.38118	0	0	3.05934	0	0	20.8125	9.56477	0	0	0	0.351526	0.351048	19.6289	0.754931	0	2.0681	1.10092	2.66937	3.34947	0	1000	0	0	3.76	2.69983	0	1.28103	0	6.36248	0	0	12.4876	0	0	18.4816	0	0	0
proC	5.36332	0	17.4068	3.34947	2.4818	0	0	1000	12.7622	5.39509	6.38118	0	0	3.05934	0	0	20.8125	9.56477	0	0	0	0.351526	0.351048	19.6289	0.754931	0	2.0681	1.10092	2.66937	3.34947	0	1000	0	0	3.76	2.69983	0	1.28103	0	6.36248	0	0	12.4876	0	0	18.4816	0	0	0
cysJ	5.36332	0	17.4068	3.34947	2.4818	0	0	1000	12.7622	5.39509	6.38118	0	0	3.05934	0	0	20.8125	9.56477	0	0	0	0.351526	0.351048	19.6289	0.754931	0	2.0681	1.10092	2.66937	3.34947	0	1000	0	0	3.76	2.69983	0	1.28103	0	6.36248	0	0	12.4876	0	0	18.4816	0	0	0
entC	5.36332	0	17.4068	3.34947	2.4818	0	0	1000	12.7622	5.39509	6.38118	0	0	3.05934	0	0	20.8125	9.56477	0	0	0	0.351526	0.351048	19.6289	0.754931	0	2.0681	1.10092	2.66937	3.34947	0	1000	0	0	3.76	2.69983	0	1.28103	0	6.36248	0	0	12.4876	0	0	18.4816	0	0	0
dxr	5.36332	0	17.4068	3.34947	2.4818	0	0	1000	12.7622	5.39509	6.38118	0	0	3.05934	0	0	20.8125	9.56477	0	0	0	0.351526	0.351048	19.6289	0.754931	0	2.0681	1.10092	2.66937	3.34947	0	1000	0	0	0	2.69983	0	1.28103	0	6.36248	0	0	12.4876	0	0	18.4816	0	0	0
dcd	5.36332	0	17.4068	3.34947	2.4818	0	0	1000	12.7622	5.39509	6.38118	0	0	3.05934	0	0	20.8125	9.56477	0	0	0	0.351526	0.351048	19.6289	0.754931	0	2.0681	1.10092	2.66937	3.34947	0	1000	0	0	3.76	2.69983	0	1.28103	0	6.36248	0	0	12.4876	0	0	18.4816	0	0	0
codA	5.36332	0	17.4068	3.34947	2.4818	0	0	1000	12.7622	5.39509	6.38118	0	0	3.05934	0	0	20.8125	9.56477	0	0	0	0.351526	0.351048	19.6289	0.754931	0	2.0681	1.10092	2.66937	3.34947	0	1000	0	0	3.76	2.69983	0	1.28103	0	6.36248	0	0	12.4876	0	0	18.4816	0	0	0
sad	5.36332	0	17.4068	3.34947	2.4818	0	0	1000	12.7622	5.39509	6.38118	0	0	3.05934	0	0	20.8125	9.56477	0	0	0	0.351526	0.351048	19.6289	0.754931	0	2.0681	1.10092	2.66937	3.34947	0	1000	0	0	3.76	2.69983	0	1.28103	0	6.36248	0	0	12.4876	0	0	18.4816	0	0	0
argF	5.36332	0	17.4068	3.34947	2.4818	0	0	1000	12.7622	5.39509	6.38118	0	0	3.05934	0	0	20.8125	9.56477	0	0	0	0.351526	0.351048	19.6289	0.754931	0	2.0681	1.10092	2.66937	3.34947	0	1000	0	0	3.76	2.69983	0	1.28103	0	6.36248	0	0	12.4876	0	0	18.4816	0	0	0
upp	5.36332	0	17.4068	3.34947	2.4818	0	0	1000	12.7622	5.39509	6.38118	0	0	3.05934	0	0	20.8125	9.56477	0	0	0	0.351526	0.351048	19.6289	0.754931	0	2.0681	1.10092	2.66937	3.34947	0	1000	0	0	3.76	2.69983	0	1.28103	0	6.36248	0	0	12.4876	0	0	18.4816	0	0	0
argI	5.36332	0	17.4068	3.34947	2.4818	0	0	1000	12.7622	5.39509	6.38118	0	0	3.05934	0	0	20.8125	9.56477	0	0	0	0.351526	0.351048	19.6289	0.754931	0	2.0681	1.10092	2.66937	3.34947	0	1000	0	0	3.76	2.69983	0	1.28103	0	6.36248	0	0	12.4876	0	0	18.4816	0	0	0
tdh	5.36332	0	17.4068	3.34947	2.4818	0	0	1000	12.7622	5.39509	6.38118	0	0	3.05934	0	0	20.8125	9.56477	0	0	0	0.351526	0.351048	19.6289	0.754931	0	2.0681	1.10092	2.66937	3.34947	0	1000	0	0	3.76	2.69983	0	1.28103	0	6.36248	0	0	12.4876	0	0	18.4816	0	0	0
mraY	5.36332	0	17.4068	3.34947	2.4818	0	0	1000	12.7622	5.39509	6.38118	0	0	3.05934	0	0	20.8125	9.56477	0	0	0	0.351526	0.351048	19.6289	0	0	2.0681	1.10092	0	3.34947	0	1000	0	0	3.76	2.69983	0	1.28103	0	6.36248	0	0	12.4876	0	0	18.4816	0	0	0
murG	5.36332	0	17.4068	3.34947	2.4818	0	0	1000	12.7622	5.39509	6.38118	0	0	3.05934	0	0	20.8125	9.56477	0	0	0	0.351526	0.351048	19.6289	0	0	2.0681	1.10092	0	3.34947	0	1000	0	0	3.76	2.69983	0	1.28103	0	6.36248	0	0	12.4876	0	0	18.4816	0	0	0
accA	5.36332	0	17.4068	3.34947	2.4818	0	0	1000	12.7622	5.39509	6.38118	0	0	3.05934	0	0	20.8125	9.56477	0	0	0	0	0	19.6289	0.754931	0	2.0681	1.10092	2.66937	3.34947	0	1000	0	0	3.76	2.69983	0	1.28103	0	6.36248	0	0	12.4876	0	0	18.4816	0	0	0
pdxA	5.36332	0	17.4068	3.34947	2.4818	0	0	1000	12.7622	5.39509	0	0	0	3.05934	0	0	20.8125	9.56477	0	0	0	0.351526	0.351048	19.6289	0.754931	0	2.0681	1.10092	2.66937	3.34947	0	1000	0	0	3.76	2.69983	0	1.28103	0	6.36248	0	0	12.4876	0	0	18.4816	0	0	0
hldD	5.36332	0	17.4068	3.34947	2.4818	0	0	1000	12.7622	5.39509	6.38118	0	0	0	0	0	20.8125	9.56477	0	0	0	0	0	19.6289	0.754931	0	2.0681	1.10092	2.66937	3.34947	0	1000	0	0	3.76	2.69983	0	1.28103	0	6.36248	0	0	12.4876	0	0	18.4816	0	0	0
purD	5.36332	0	17.4068	0	0	0	0	1000	12.7622	0	6.38118	0	0	0	0	0	20.8125	9.56477	0	0	0	0.351526	0.351048	19.6289	0.754931	0	2.0681	1.10092	2.66937	0	0	1000	0	0	3.76	0	0	1.28103	0	0	0	0	12.4876	0	0	18.4816	0	0	0
menF	5.36332	0	17.4068	3.34947	2.4818	0	0	1000	12.7622	5.39509	6.38118	0	0	3.05934	0	0	20.8125	9.56477	0	0	0	0.351526	0.351048	19.6289	0.754931	0	2.0681	1.10092	2.66937	3.34947	0	1000	0	0	3.76	2.69983	0	1.28103	0	6.36248	0	0	12.4876	0	0	18.4816	0	0	0
purL	5.36332	0	17.4068	0	0	0	0	1000	12.7622	0	6.38118	0	0	0	0	0	20.8125	9.56477	0	0	0	0.351526	0.351048	19.6289	0.754931	0	2.0681	1.10092	2.66937	0	0	1000	0	0	3.76	0	0	1.28103	0	0	0	0	12.4876	0	0	18.4816	0	0	0
menC	5.36332	0	17.4068	3.34947	2.4818	0	0	1000	12.7622	5.39509	6.38118	0	0	3.05934	0	0	20.8125	9.56477	0	0	0	0.351526	0.351048	19.6289	0.754931	0	2.0681	1.10092	2.66937	3.34947	0	1000	0	0	3.76	2.69983	0	1.28103	0	6.36248	0	0	12.4876	0	0	18.4816	0	0	0
cpsB	5.36332	0	17.4068	3.34947	2.4818	0	0	1000	12.7622	5.39509	6.38118	0	0	3.05934	0	0	20.8125	9.56477	0	0	0	0.351526	0.351048	19.6289	0.754931	0	2.0681	1.10092	2.66937	3.34947	0	1000	0	0	3.76	2.69983	0	1.28103	0	6.36248	0	0	12.4876	0	0	18.4816	0	0	0
suhB	5.36332	0	17.4068	3.34947	2.4818	0	0	1000	12.7622	5.39509	6.38118	0	0	3.05934	0	0	20.8125	9.56477	0	0	0	0.351526	0.351048	19.6289	0.754931	0	2.0681	1.10092	2.66937	3.34947	0	1000	0	0	3.76	2.69983	0	1.28103	0	6.36248	0	0	12.4876	0	0	18.4816	0	0	0
ulaF	5.36332	0	17.4068	3.34947	2.4818	0	0	1000	12.7622	5.39509	6.38118	0	0	3.05934	0	0	20.8125	9.56477	0	0	0	0.351526	0.351048	19.6289	0.754931	0	2.0681	1.10092	2.66937	3.34947	0	1000	0	0	3.76	2.69983	0	1.28103	0	6.36248	0	0	12.4876	0	0	18.4816	0	0	0
purA	5.36332	0	17.4068	0	2.4818	0	0	1000	12.7622	5.39509	6.38118	0	0	0	0	0	20.8125	9.56477	0	0	0	0.351526	0.351048	19.6289	0.754931	0	2.0681	1.10092	2.66937	0	0	1000	0	0	3.76	2.69983	0	1.28103	0	6.36248	0	0	12.4876	0	0	18.4816	0	0	0
yjjG	5.36332	0	17.4068	3.34947	2.4818	0	0	1000	12.7622	5.39509	6.38118	0	0	3.05934	0	0	20.8125	9.56477	0	0	0	0.351526	0.351048	19.6289	0.754931	0	2.0681	1.10092	2.66937	3.34947	0	1000	0	0	3.76	2.69983	0	1.28103	0	6.36248	0	0	12.4876	0	0	18.4816	0	0	0
yfdR	5.36332	0	17.4068	3.34947	2.4818	0	0	1000	12.7622	5.39509	6.38118	0	0	3.05934	0	0	20.8125	9.56477	0	0	0	0.351526	0.351048	19.6289	0.754931	0	2.0681	1.10092	2.66937	3.34947	0	1000	0	0	3.76	2.69983	0	1.28103	0	6.36248	0	0	12.4876	0	0	18.4816	0	0	0
hypB	5.36332	0	17.4068	3.34947	2.4818	0	0	1000	12.7622	5.39509	6.38118	0	0	3.05934	0	0	20.8125	9.56477	0	0	0	0.351526	0.351048	19.6289	0.754931	0	2.0681	1.10092	2.66937	3.34947	0	1000	0	0	3.76	2.69983	0	1.28103	0	6.36248	0	0	12.4876	0	0	18.4816	0	0	0
iaaA	5.36332	0	17.4068	3.34947	2.4818	0	0	1000	12.7622	5.39509	6.38118	0	0	3.05934	0	0	20.8125	9.56477	0	0	0	0.351526	0.351048	19.6289	0.754931	0	2.0681	1.10092	2.66937	3.34947	0	1000	0	0	3.76	2.69983	0	1.28103	0	6.36248	0	0	12.4876	0	0	18.4816	0	0	0
hflX	5.36332	0	17.4068	3.34947	2.4818	0	0	1000	12.7622	5.39509	6.38118	0	0	3.05934	0	0	20.8125	9.56477	0	0	0	0.351526	0.351048	19.6289	0.754931	0	2.0681	1.10092	2.66937	3.34947	0	1000	0	0	3.76	2.69983	0	1.28103	0	6.36248	0	0	12.4876	0	0	18.4816	0	0	0
fabD	5.36332	0	17.4068	3.34947	2.4818	0	0	1000	12.7622	5.39509	6.38118	0	0	3.05934	0	0	20.8125	9.56477	0	0	0	0	0	19.6289	0.754931	0	2.0681	1.10092	2.66937	3.34947	0	1000	0	0	3.76	2.69983	0	1.28103	0	6.36248	0	0	12.4876	0	0	18.4816	0	0	0
gudD	5.36332	0	17.4068	3.34947	2.4818	0	0	1000	12.7622	5.39509	6.38118	0	0	3.05934	0	0	20.8125	9.56477	0	0	0	0.351526	0.351048	19.6289	0.754931	0	2.0681	1.10092	2.66937	3.34947	0	1000	0	0	3.76	2.69983	0	1.28103	0	6.36248	0	0	12.4876	0	0	18.4816	0	0	0
astC	5.36332	0	17.4068	3.34947	2.4818	0	0	1000	12.7622	5.39509	6.38118	0	0	3.05934	0	0	20.8125	9.56477	0	0	0	0.351526	0.351048	19.6289	0.754931	0	2.0681	1.10092	2.66937	3.34947	0	1000	0	0	3.76	2.69983	0	1.28103	0	6.36248	0	0	12.4876	0	0	18.4816	0	0	0
argD	5.36332	0	17.4068	3.34947	2.4818	0	0	1000	12.7622	5.39509	6.38118	0	0	3.05934	0	0	20.8125	9.56477	0	0	0	0.351526	0.351048	19.6289	0.754931	0	2.0681	1.10092	2.66937	3.34947	0	1000	0	0	3.76	2.69983	0	1.28103	0	6.36248	0	0	12.4876	0	0	18.4816	0	0	0
xylA	5.36332	0	17.4068	3.34947	2.4818	0	0	1000	12.7622	5.39509	6.38118	0	0	3.05934	0	0	20.8125	9.56477	0	0	0	0.351526	0.351048	19.6289	0.754931	0	2.0681	1.10092	2.66937	3.34947	0	1000	0	0	3.76	2.69983	0	1.28103	0	6.36248	0	0	12.4876	0	0	18.4816	0	0	0
gcvT	5.36332	0	17.4068	3.33766	2.4818	0	0	1000	12.7622	5.36372	6.38118	0	0	3.04948	0	0	20.8125	9.56477	0	0	0	0.351526	0.351048	19.6289	0.754931	0	2.0681	1.10092	2.66937	3.33766	0	1000	0	0	3.76	2.69983	0	1.28103	0	6.36248	0	0	12.4876	0	0	18.4816	0	0	0
putA	5.36332	0	17.4068	3.34947	2.4818	0	0	1000	12.7622	5.39509	6.38118	0	0	3.05934	0	0	20.8125	9.56477	0	0	0	0.351526	0.351048	19.6289	0.754931	0	2.0681	1.10092	2.66937	3.34947	0	1000	0	0	3.76	2.69983	0	1.28103	0	6.36248	0	0	12.4876	0	0	18.4816	0	0	0
gcvP	5.36332	0	17.4068	3.33766	2.4818	0	0	1000	12.7622	5.36372	6.38118	0	0	3.04948	0	0	20.8125	9.56477	0	0	0	0.351526	0.351048	19.6289	0.754931	0	2.0681	1.10092	2.66937	3.33766	0	1000	0	0	3.76	2.69983	0	1.28103	0	6.36248	0	0	12.4876	0	0	18.4816	0	0	0
gabD	5.36332	0	17.4068	3.34947	2.4818	0	0	1000	12.7622	5.39509	6.38118	0	0	3.05934	0	0	20.8125	9.56477	0	0	0	0.351526	0.351048	19.6289	0.754931	0	2.0681	1.10092	2.66937	3.34947	0	1000	0	0	3.76	2.69983	0	1.28103	0	6.36248	0	0	12.4876	0	0	18.4816	0	0	0
phoE	5.36332	0	17.4068	3.34947	2.4818	0	0	1000	12.7622	5.39509	6.38118	0	0	3.05934	0	0	20.8125	9.56477	0	0	0	0.351526	0.351048	19.6289	0.754931	0	2.0681	1.10092	2.66937	3.34947	0	1000	0	0	3.76	2.69983	0	1.28103	0	6.36248	0	0	12.4876	0	0	18.4816	0	0	0
mtlD	5.36332	0	17.4068	3.34947	2.4818	0	0	1000	12.7622	5.39509	6.38118	0	0	3.05934	0	0	20.8125	9.56477	0	0	0	0.351526	0.351048	19.6289	0.754931	0	2.0681	1.10092	2.66937	3.34947	0	1000	0	0	3.76	2.69983	0	1.28103	0	6.36248	0	0	12.4876	0	0	18.4816	0	0	0
fucI	5.36332	0	17.4068	3.34947	2.4818	0	0	1000	12.7622	5.39509	6.38118	0	0	3.05934	0	0	20.8125	9.56477	0	0	0	0.351526	0.351048	19.6289	0.754931	0	2.0681	1.10092	2.66937	3.34947	0	1000	0	0	3.76	2.69983	0	1.28103	0	6.36248	0	0	12.4876	0	0	18.4816	0	0	0
fucK	5.36332	0	17.4068	3.34947	2.4818	0	0	1000	12.7622	5.39509	6.38118	0	0	3.05934	0	0	20.8125	9.56477	0	0	0	0.351526	0.351048	19.6289	0.754931	0	2.0681	1.10092	2.66937	3.34947	0	1000	0	0	3.76	2.69983	0	1.28103	0	6.36248	0	0	12.4876	0	0	18.4816	0	0	0
hcaB	5.36332	0	17.4068	3.34947	2.4818	0	0	1000	12.7622	5.39509	6.38118	0	0	3.05934	0	0	20.8125	9.56477	0	0	0	0.351526	0.351048	19.6289	0.754931	0	2.0681	1.10092	2.66937	3.34947	0	1000	0	0	3.76	2.69983	0	1.28103	0	6.36248	0	0	12.4876	0	0	18.4816	0	0	0
citF	5.36332	0	17.4068	3.34947	2.4818	0	0	1000	12.7622	5.39509	6.38118	0	0	3.05934	0	0	20.8125	9.56477	0	0	0	0.351526	0.351048	19.6289	0.754931	0	2.0681	1.10092	2.66937	3.34947	0	1000	0	0	3.76	2.69983	0	1.28103	0	6.36248	0	0	12.4876	0	0	18.4816	0	0	0
wcaG	5.36332	0	17.4068	3.34947	2.4818	0	0	1000	12.7622	5.39509	6.38118	0	0	3.05934	0	0	20.8125	9.56477	0	0	0	0.351526	0.351048	19.6289	0.754931	0	2.0681	1.10092	2.66937	3.34947	0	1000	0	0	3.76	2.69983	0	1.28103	0	6.36248	0	0	12.4876	0	0	18.4816	0	0	0
murC	5.36332	0	17.4068	3.34947	2.4818	0	0	1000	12.7622	5.39509	6.38118	0	0	3.05934	0	0	20.8125	9.56477	0	0	0	0.351526	0.351048	19.6289	0	0	2.0681	1.10092	2.66937	3.34947	0	1000	0	0	3.76	2.69983	0	1.28103	0	6.36248	0	0	12.4876	0	0	18.4816	0	0	0
sucA	5.36332	0	17.2512	3.30167	2.47947	0	0	1000	12.7622	5.33267	6.38118	0	0	3.02387	0	0	20.8125	9.56477	0	0	0	0.351526	0.351048	19.6036	0.754931	0	2.0681	1.10092	2.65812	3.30167	0	1000	0	0	3.70027	2.6684	0	1.28103	0	6.29606	0	0	12.4842	0	0	18.4816	0	0	0
panD	5.36332	0	17.4068	3.34947	2.4818	0	0	1000	12.7622	5.39509	6.38118	0	0	3.05934	0	0	20.8125	9.56477	0	0	0	0.351526	0.351048	19.6289	0.754931	0	2.0681	1.10092	2.66937	3.34947	0	1000	0	0	3.76	2.69983	0	1.28103	0	6.36248	0	0	12.4876	0	0	18.4816	0	0	0
pntB	5.36332	0	17.4068	3.34947	2.4818	0	0	1000	12.647	5.39509	6.27908	0	0	3.05934	0	0	20.7029	9.36175	0	0	0	0.350763	0.350287	19.6289	0.751353	0	2.0615	1.09912	2.66937	3.34947	0	1000	0	0	3.76	2.69983	0	1.27597	0	6.36248	0	0	12.4876	0	0	18.4816	0	0	0
kbaY	5.36332	0	17.4068	3.34947	2.4818	0	0	1000	12.7622	5.39509	6.38118	0	0	3.05934	0	0	20.8125	9.56477	0	0	0	0.351526	0.351048	19.6289	0.754931	0	2.0681	1.10092	2.66937	3.34947	0	1000	0	0	3.76	2.69983	0	1.28103	0	6.36248	0	0	12.4876	0	0	18.4816	0	0	0
uxuB	5.36332	0	17.4068	3.34947	2.4818	0	0	1000	12.7622	5.39509	6.38118	0	0	3.05934	0	0	20.8125	9.56477	0	0	0	0.351526	0.351048	19.6289	0.754931	0	2.0681	1.10092	2.66937	3.34947	0	1000	0	0	3.76	2.69983	0	1.28103	0	6.36248	0	0	12.4876	0	0	18.4816	0	0	0
hisG	5.36332	0	17.4068	0	2.4818	0	0	1000	12.7622	5.39509	6.38118	0	0	3.05934	0	0	20.8125	9.56477	0	0	0	0.351526	0.351048	19.6289	0.754931	0	2.0681	1.10092	2.66937	0	0	1000	0	0	3.76	2.69983	0	1.28103	0	6.36248	0	0	12.4876	0	0	18.4816	0	0	0
hisD	5.36332	0	17.4068	3.34947	2.4818	0	0	1000	12.7622	5.39509	6.38118	0	0	3.05934	0	0	20.8125	9.56477	0	0	0	0.351526	0.351048	19.6289	0.754931	0	2.0681	1.10092	2.66937	3.34947	0	1000	0	0	3.76	2.69983	0	1.28103	0	6.36248	0	0	12.4876	0	0	18.4816	0	0	0
torZ	5.36332	0	17.4068	3.34947	2.4818	0	0	1000	12.7622	5.39509	6.38118	0	0	3.05934	0	0	20.8125	9.56477	0	0	0	0.351526	0.351048	19.6289	0.754931	0	2.0681	1.10092	2.66937	3.34947	0	1000	0	0	3.76	2.69983	0	1.28103	0	6.36248	0	0	12.4876	0	0	18.4816	0	0	0
hisB	5.36332	0	17.4068	3.34947	2.4818	0	0	1000	12.7622	5.39509	6.38118	0	0	3.05934	0	0	20.8125	9.56477	0	0	0	0.351526	0.351048	19.6289	0.754931	0	2.0681	1.10092	2.66937	3.34947	0	1000	0	0	3.76	2.69983	0	1.28103	0	6.36248	0	0	12.4876	0	0	18.4816	0	0	0
gcl	5.36332	0	17.4068	3.34947	2.4818	0	0	1000	12.7622	5.39509	6.38118	0	0	3.05934	0	0	20.8125	9.56477	0	0	0	0.351526	0.351048	19.6289	0.754931	0	2.0681	1.10092	2.66937	3.34947	0	1000	0	0	3.76	2.69983	0	1.28103	0	6.36248	0	0	12.4876	0	0	18.4816	0	0	0
ttdB	5.36332	0	17.4068	3.34947	2.4818	0	0	1000	12.7622	5.39509	6.38118	0	0	3.05934	0	0	20.8125	9.56477	0	0	0	0.351526	0.351048	19.6289	0.754931	0	2.0681	1.10092	2.66937	3.34947	0	1000	0	0	3.76	2.69983	0	1.28103	0	6.36248	0	0	12.4876	0	0	18.4816	0	0	0
serB	5.36332	0	17.4068	3.18582	2.36404	0	0	1000	12.7622	4.97499	6.38118	0	0	2.92196	0	0	20.8125	9.56477	0	0	0	0.351526	0.351048	19.6289	0.754931	0	2.0681	1.10092	2.66937	3.18582	0	1000	0	0	3.76	2.61481	0	1.28103	0	5.8529	0	0	12.4876	0	0	18.4816	0	0	0
tyrP	5.36332	0	17.4068	3.34947	2.4818	0	0	1000	12.7622	5.39509	6.38118	0	0	3.05934	0	0	20.8125	9.56477	0	0	0	0.351526	0.351048	19.6289	0.754931	0	2.0681	1.10092	2.66937	3.34947	0	1000	0	0	3.76	2.69983	0	1.28103	0	6.36248	0	0	12.4876	0	0	18.4816	0	0	0
xylG	5.36332	0	17.4068	3.34947	2.4818	0	0	1000	12.7622	5.39509	6.38118	0	0	3.05934	0	0	20.8125	9.56477	0	0	0	0.351526	0.351048	19.6289	0.754931	0	2.0681	1.10092	2.66937	3.34947	0	1000	0	0	3.76	2.69983	0	1.28103	0	6.36248	0	0	12.4876	0	0	18.4816	0	0	0
cysA	5.36332	0	17.4068	3.34947	2.4818	0	0	1000	12.7622	5.39509	6.38118	0	0	3.05934	0	0	20.8125	9.56477	0	0	0	0.351526	0.351048	19.6289	0.754931	0	2.0681	1.10092	2.66937	3.34947	0	1000	0	0	3.76	2.69983	0	1.28103	0	6.36248	0	0	12.4876	0	0	18.4816	0	0	0
cysP	5.36332	0	17.4068	3.34947	2.4818	0	0	1000	12.7622	5.39509	6.38118	0	0	3.05934	0	0	20.8125	9.56477	0	0	0	0.351526	0.351048	19.6289	0.754931	0	2.0681	1.10092	2.66937	3.34947	0	1000	0	0	3.76	2.69983	0	1.28103	0	6.36248	0	0	12.4876	0	0	18.4816	0	0	0
fhuB	5.36332	0	17.4068	3.34947	2.4818	0	0	1000	12.7622	5.39509	6.38118	0	0	3.05934	0	0	20.8125	9.56477	0	0	0	0.351526	0.351048	19.6289	0.754931	0	2.0681	1.10092	2.66937	3.34947	0	1000	0	0	3.76	2.69983	0	1.28103	0	6.36248	0	0	12.4876	0	0	18.4816	0	0	0
cysU	5.36332	0	17.4068	3.34947	2.4818	0	0	1000	12.7622	5.39509	6.38118	0	0	3.05934	0	0	20.8125	9.56477	0	0	0	0.351526	0.351048	19.6289	0.754931	0	2.0681	1.10092	2.66937	3.34947	0	1000	0	0	3.76	2.69983	0	1.28103	0	6.36248	0	0	12.4876	0	0	18.4816	0	0	0
fhuC	5.36332	0	17.4068	3.34947	2.4818	0	0	1000	12.7622	5.39509	6.38118	0	0	3.05934	0	0	20.8125	9.56477	0	0	0	0.351526	0.351048	19.6289	0.754931	0	2.0681	1.10092	2.66937	3.34947	0	1000	0	0	3.76	2.69983	0	1.28103	0	6.36248	0	0	12.4876	0	0	18.4816	0	0	0
ttdT	5.36332	0	17.4068	3.34947	2.4818	0	0	1000	12.7622	5.39509	6.38118	0	0	3.05934	0	0	20.8125	9.56477	0	0	0	0.351526	0.351048	19.6289	0.754931	0	2.0681	1.10092	2.66937	3.34947	0	1000	0	0	3.76	2.69983	0	1.28103	0	6.36248	0	0	12.4876	0	0	18.4816	0	0	0
btuD	5.36332	0	17.4068	3.34947	2.4818	0	0	1000	12.7622	5.39509	6.38118	0	0	3.05934	0	0	20.8125	9.56477	0	0	0	0.351526	0.351048	19.6289	0.754931	0	2.0681	1.10092	2.66937	3.34947	0	1000	0	0	3.76	2.69983	0	1.28103	0	6.36248	0	0	12.4876	0	0	18.4816	0	0	0
serA	5.36332	0	17.4068	3.18582	2.36404	0	0	1000	12.7622	4.97499	6.38118	0	0	2.92196	0	0	20.8125	9.56477	0	0	0	0.351526	0.351048	19.6289	0.754931	0	2.0681	1.10092	2.66937	3.18582	0	1000	0	0	3.76	2.61481	0	1.28103	0	5.8529	0	0	12.4876	0	0	18.4816	0	0	0
nupG	5.36332	0	17.4068	3.34947	2.4818	0	0	1000	12.7622	5.39509	6.38118	0	0	3.05934	0	0	20.8125	9.56477	0	0	0	0.351526	0.351048	19.6289	0.754931	0	2.0681	1.10092	2.66937	3.34947	0	1000	0	0	3.76	2.69983	0	1.28103	0	6.36248	0	0	12.4876	0	0	18.4816	0	0	0
manZ	5.36332	0	17.4068	3.34947	2.4818	0	0	1000	12.7622	5.39509	6.38118	0	0	3.05934	0	0	20.8125	9.56477	0	0	0	0.351526	0.351048	19.6289	0.754931	0	2.0681	1.10092	2.66937	3.34947	0	1000	0	0	3.76	2.69983	0	1.28103	0	6.36248	0	0	12.4876	0	0	18.4816	0	0	0
deoC	5.3407	0	17.4068	3.34947	2.4818	0	0	1000	12.7505	5.39509	6.38118	0	0	3.05934	0	0	20.8125	9.56477	0	0	0	0.351368	0.350919	19.6289	0.754931	0	2.064	1.09805	2.66937	3.34947	0	1000	0	0	3.76	2.69983	0	1.27918	0	6.36248	0	0	12.4876	0	0	18.4816	0	0	0
pepB	5.36332	0	17.4068	3.34947	2.4818	0	0	1000	12.7622	5.39509	6.38118	0	0	3.05934	0	0	20.8125	9.56477	0	0	0	0.351526	0.351048	19.6289	0.754931	0	2.0681	1.10092	2.66937	3.34947	0	1000	0	0	3.76	2.69983	0	1.28103	0	6.36248	0	0	12.4876	0	0	18.4816	0	0	0
pepA	5.36332	0	17.4068	3.34947	2.4818	0	0	1000	12.7622	5.39509	6.38118	0	0	3.05934	0	0	20.8125	9.56477	0	0	0	0.351526	0.351048	19.6289	0.754931	0	2.0681	1.10092	2.66937	3.34947	0	1000	0	0	3.76	2.69983	0	1.28103	0	6.36248	0	0	12.4876	0	0	18.4816	0	0	0
pepD	5.36332	0	17.4068	3.34947	2.4818	0	0	1000	12.7622	5.39509	6.38118	0	0	3.05934	0	0	20.8125	9.56477	0	0	0	0.351526	0.351048	19.6289	0.754931	0	2.0681	1.10092	2.66937	3.34947	0	1000	0	0	3.76	2.69983	0	1.28103	0	6.36248	0	0	12.4876	0	0	18.4816	0	0	0
bglX	5.36332	0	17.4068	3.34947	2.4818	0	0	1000	12.7622	5.39509	6.38118	0	0	3.05934	0	0	20.8125	9.56477	0	0	0	0.351526	0.351048	19.6289	0.754931	0	2.0681	1.10092	2.66937	3.34947	0	1000	0	0	3.76	2.69983	0	1.28103	0	6.36248	0	0	12.4876	0	0	18.4816	0	0	0
kgtP	5.36332	0	17.4068	3.34947	2.4818	0	0	1000	0	5.39509	6.38118	0	0	3.05934	0	0	20.8125	9.56477	0	0	0	0.351526	0.351048	19.6289	0.754931	0	2.0681	1.10092	2.66937	3.34947	0	1000	0	0	3.76	2.69983	0	1.28103	0	6.36248	0	0	12.4876	0	0	18.4816	0	0	0
amiB	5.36332	0	17.4068	3.34947	2.4818	0	0	1000	12.7622	5.39509	6.38118	0	0	3.05934	0	0	20.8125	9.56477	0	0	0	0.351526	0.351048	19.6289	0.754931	0	2.0681	1.10092	2.66937	3.34947	0	1000	0	0	3.76	2.69983	0	1.28103	0	6.36248	0	0	12.4876	0	0	18.4816	0	0	0
adiC	5.36332	0	17.4068	3.34947	2.4818	0	0	1000	12.7622	5.39509	6.38118	0	0	3.05934	0	0	20.8125	9.56477	0	0	0	0.351526	0.351048	19.6289	0.754931	0	2.0681	1.10092	2.66937	3.34947	0	1000	0	0	3.76	2.69983	0	1.28103	0	6.36248	0	0	12.4876	0	0	18.4816	0	0	0
livF	5.36332	0	17.4068	3.34947	2.4818	0	0	1000	12.7622	5.39509	6.38118	0	0	3.05934	0	0	20.8125	9.56477	0	0	0	0.351526	0.351048	19.6289	0.754931	0	2.0681	1.10092	2.66937	3.34947	0	1000	0	0	3.76	2.69983	0	1.28103	0	6.36248	0	0	12.4876	0	0	18.4816	0	0	0
grxA	5.36332	0	17.4068	3.34947	2.4818	0	0	1000	12.7622	5.39509	6.38118	0	0	3.05934	0	0	20.8125	9.56477	0	0	0	0.351526	0.351048	19.6289	0.754931	0	2.0681	1.10092	2.66937	3.34947	0	1000	0	0	3.76	2.69983	0	1.28103	0	6.36248	0	0	12.4876	0	0	18.4816	0	0	0
ulaC	5.36332	0	17.4068	3.34947	2.4818	0	0	1000	12.7622	5.39509	6.38118	0	0	3.05934	0	0	20.8125	9.56477	0	0	0	0.351526	0.351048	19.6289	0.754931	0	2.0681	1.10092	2.66937	3.34947	0	1000	0	0	3.76	2.69983	0	1.28103	0	6.36248	0	0	12.4876	0	0	18.4816	0	0	0
mtr	5.36332	0	17.4068	3.34947	2.4818	0	0	1000	12.7622	5.39509	6.38118	0	0	3.05934	0	0	20.8125	9.56477	0	0	0	0.351526	0.351048	19.6289	0.754931	0	2.0681	1.10092	2.66937	3.34947	0	1000	0	0	3.76	2.69983	0	1.28103	0	6.36248	0	0	12.4876	0	0	18.4816	0	0	0
aroP	5.36332	0	17.4068	3.34947	2.4818	0	0	1000	12.7622	5.39509	6.38118	0	0	3.05934	0	0	20.8125	9.56477	0	0	0	0.351526	0.351048	19.6289	0.754931	0	2.0681	1.10092	2.66937	3.34947	0	1000	0	0	3.76	2.69983	0	1.28103	0	6.36248	0	0	12.4876	0	0	18.4816	0	0	0
yejF	5.36332	0	17.4068	3.34947	2.4818	0	0	1000	12.7622	5.39509	6.38118	0	0	3.05934	0	0	20.8125	9.56477	0	0	0	0.351526	0.351048	19.6289	0.754931	0	2.0681	1.10092	2.66937	3.34947	0	1000	0	0	3.76	2.69983	0	1.28103	0	6.36248	0	0	12.4876	0	0	18.4816	0	0	0
oppA	5.36332	0	17.4068	3.34947	2.4818	0	0	1000	12.7622	5.39509	6.38118	0	0	3.05934	0	0	20.8125	9.56477	0	0	0	0.351526	0.351048	19.6289	0.754931	0	2.0681	1.10092	2.66937	3.34947	0	1000	0	0	3.76	2.69983	0	1.28103	0	6.36248	0	0	12.4876	0	0	18.4816	0	0	0
gudP	5.36332	0	17.4068	3.34947	2.4818	0	0	1000	12.7622	5.39509	6.38118	0	0	3.05934	0	0	20.8125	9.56477	0	0	0	0.351526	0.351048	19.6289	0.754931	0	2.0681	1.10092	2.66937	3.34947	0	1000	0	0	3.76	2.69983	0	1.28103	0	6.36248	0	0	12.4876	0	0	18.4816	0	0	0
yejA	5.36332	0	17.4068	3.34947	2.4818	0	0	1000	12.7622	5.39509	6.38118	0	0	3.05934	0	0	20.8125	9.56477	0	0	0	0.351526	0.351048	19.6289	0.754931	0	2.0681	1.10092	2.66937	3.34947	0	1000	0	0	3.76	2.69983	0	1.28103	0	6.36248	0	0	12.4876	0	0	18.4816	0	0	0
cusA	5.36332	0	17.4068	3.34947	2.4818	0	0	1000	12.7622	5.39509	6.38118	0	0	3.05934	0	0	20.8125	9.56477	0	0	0	0.351526	0.351048	19.6289	0.754931	0	2.0681	1.10092	2.66937	3.34947	0	1000	0	0	3.76	2.69983	0	1.28103	0	6.36248	0	0	12.4876	0	0	18.4816	0	0	0
cusC	5.36332	0	17.4068	3.34947	2.4818	0	0	1000	12.7622	5.39509	6.38118	0	0	3.05934	0	0	20.8125	9.56477	0	0	0	0.351526	0.351048	19.6289	0.754931	0	2.0681	1.10092	2.66937	3.34947	0	1000	0	0	3.76	2.69983	0	1.28103	0	6.36248	0	0	12.4876	0	0	18.4816	0	0	0
ldcC	5.36332	0	17.4068	3.34947	2.4818	0	0	1000	12.7622	5.39509	6.38118	0	0	3.05934	0	0	20.8125	9.56477	0	0	0	0.351526	0.351048	19.6289	0.754931	0	2.0681	1.10092	2.66937	3.34947	0	1000	0	0	3.76	2.69983	0	1.28103	0	6.36248	0	0	12.4876	0	0	18.4816	0	0	0
zitB	5.36332	0	17.4068	3.34947	2.4818	0	0	1000	12.7622	5.39509	6.38118	0	0	3.05934	0	0	20.8125	9.56477	0	0	0	0.351526	0.351048	19.6289	0.754931	0	2.0681	1.10092	2.66937	3.34947	0	1000	0	0	3.76	2.69983	0	1.28103	0	6.36248	0	0	12.4876	0	0	18.4816	0	0	0
dadA	5.36332	0	17.4068	3.34947	2.4818	0	0	1000	12.7622	5.39509	6.38118	0	0	3.05934	0	0	20.8125	9.56477	0	0	0	0.351526	0.351048	19.6289	0.754931	0	2.0681	1.10092	2.66937	3.34947	0	1000	0	0	3.76	2.69983	0	1.28103	0	6.36248	0	0	12.4876	0	0	18.4816	0	0	0
znuA	5.36332	0	17.4068	3.34947	2.4818	0	0	1000	12.7622	5.39509	6.38118	0	0	3.05934	0	0	20.8125	9.56477	0	0	0	0.351526	0.351048	19.6289	0.754931	0	2.0681	1.10092	2.66937	3.34947	0	1000	0	0	3.76	2.69983	0	1.28103	0	6.36248	0	0	12.4876	0	0	18.4816	0	0	0
ugpB	5.36332	0	17.4068	3.34947	2.4818	0	0	1000	12.7622	5.39509	6.38118	0	0	3.05934	0	0	20.8125	9.56477	0	0	0	0.351526	0.351048	19.6289	0.754931	0	2.0681	1.10092	2.66937	3.34947	0	1000	0	0	3.76	2.69983	0	1.28103	0	6.36248	0	0	12.4876	0	0	18.4816	0	0	0
gloB	5.36332	0	17.4068	3.34947	2.4818	0	0	1000	12.7622	5.39509	6.38118	0	0	3.05934	0	0	20.8125	9.56477	0	0	0	0.351526	0.351048	19.6289	0.754931	0	2.0681	1.10092	2.66937	3.34947	0	1000	0	0	3.76	2.69983	0	1.28103	0	6.36248	0	0	12.4876	0	0	18.4816	0	0	0
cpdB	5.36332	0	17.4068	3.34947	2.4818	0	0	1000	12.7622	5.39509	6.38118	0	0	3.05934	0	0	20.8125	9.56477	0	0	0	0.351526	0.351048	19.6289	0.754931	0	2.0681	1.10092	2.66937	3.34947	0	1000	0	0	3.76	2.69983	0	1.28103	0	6.36248	0	0	12.4876	0	0	18.4816	0	0	0
arsB	5.36332	0	17.4068	3.34947	2.4818	0	0	1000	12.7622	5.39509	6.38118	0	0	3.05934	0	0	20.8125	9.56477	0	0	0	0.351526	0.351048	19.6289	0.754931	0	2.0681	1.10092	2.66937	3.34947	0	1000	0	0	3.76	2.69983	0	1.28103	0	6.36248	0	0	12.4876	0	0	18.4816	0	0	0
lyxK	5.36332	0	17.4068	3.34947	2.4818	0	0	1000	12.7622	5.39509	6.38118	0	0	3.05934	0	0	20.8125	9.56477	0	0	0	0.351526	0.351048	19.6289	0.754931	0	2.0681	1.10092	2.66937	3.34947	0	1000	0	0	3.76	2.69983	0	1.28103	0	6.36248	0	0	12.4876	0	0	18.4816	0	0	0
araH	5.36332	0	17.4068	3.34947	2.4818	0	0	1000	12.7622	5.39509	6.38118	0	0	3.05934	0	0	20.8125	9.56477	0	0	0	0.351526	0.351048	19.6289	0.754931	0	2.0681	1.10092	2.66937	3.34947	0	1000	0	0	3.76	2.69983	0	1.28103	0	6.36248	0	0	12.4876	0	0	18.4816	0	0	0
epd	5.36332	0	17.4068	3.34947	2.4818	0	0	1000	12.7622	5.39509	6.38118	0	0	3.05934	0	0	20.8125	9.56477	0	0	0	0.351526	0.351048	19.6289	0.754931	0	2.0681	1.10092	2.66937	3.34947	0	1000	0	0	3.76	2.69983	0	1.28103	0	6.36248	0	0	12.4876	0	0	18.4816	0	0	0
hisH	5.36332	0	17.4068	3.34947	2.4818	0	0	1000	12.7622	5.39509	6.38118	0	0	3.05934	0	0	20.8125	9.56477	0	0	0	0.351526	0.351048	19.6289	0.754931	0	2.0681	1.10092	2.66937	3.34947	0	1000	0	0	3.76	2.69983	0	1.28103	0	6.36248	0	0	12.4876	0	0	18.4816	0	0	0
hisF	5.36332	0	17.4068	3.34947	2.4818	0	0	1000	12.7622	5.39509	6.38118	0	0	3.05934	0	0	20.8125	9.56477	0	0	0	0.351526	0.351048	19.6289	0.754931	0	2.0681	1.10092	2.66937	3.34947	0	1000	0	0	3.76	2.69983	0	1.28103	0	6.36248	0	0	12.4876	0	0	18.4816	0	0	0
panE	5.36332	0	17.4068	3.34947	2.4818	0	0	1000	12.7622	5.39509	6.38118	0	0	3.05934	0	0	20.8125	9.56477	0	0	0	0.351526	0.351048	19.6289	0.754931	0	2.0681	1.10092	2.66937	3.34947	0	1000	0	0	3.76	2.69983	0	1.28103	0	6.36248	0	0	12.4876	0	0	18.4816	0	0	0
pncB	5.36332	0	17.4068	3.34947	2.4818	0	0	1000	12.7622	5.39509	6.38118	0	0	3.05934	0	0	20.8125	9.56477	0	0	0	0.351526	0.351048	19.6289	0.754931	0	2.0681	1.10092	2.66937	3.34947	0	1000	0	0	3.76	2.69983	0	1.28103	0	6.36248	0	0	12.4876	0	0	18.4816	0	0	0
nikA	5.36332	0	17.4068	3.34947	2.4818	0	0	1000	12.7622	5.39509	6.38118	0	0	3.05934	0	0	20.8125	9.56477	0	0	0	0.351526	0.351048	19.6289	0.754931	0	2.0681	1.10092	2.66937	3.34947	0	1000	0	0	3.76	2.69983	0	1.28103	0	6.36248	0	0	12.4876	0	0	18.4816	0	0	0
mglA	5.36332	0	17.4068	3.34947	2.4818	0	0	1000	12.7622	5.39509	6.38118	0	0	3.05934	0	0	20.8125	9.56477	0	0	0	0.351526	0.351048	19.6289	0.754931	0	2.0681	1.10092	2.66937	3.34947	0	1000	0	0	3.76	2.69983	0	1.28103	0	6.36248	0	0	12.4876	0	0	18.4816	0	0	0
nikC	5.36332	0	17.4068	3.34947	2.4818	0	0	1000	12.7622	5.39509	6.38118	0	0	3.05934	0	0	20.8125	9.56477	0	0	0	0.351526	0.351048	19.6289	0.754931	0	2.0681	1.10092	2.66937	3.34947	0	1000	0	0	3.76	2.69983	0	1.28103	0	6.36248	0	0	12.4876	0	0	18.4816	0	0	0
hybO	5.36332	0	17.4068	3.34947	2.4818	0	0	1000	12.7622	5.39509	6.38118	0	0	3.05934	0	0	20.8125	9.56477	0	0	0	0.351526	0.351048	19.6289	0.754931	0	2.0681	1.10092	2.66937	3.34947	0	1000	0	0	3.76	2.69983	0	1.28103	0	6.36248	0	0	12.4876	0	0	18.4816	0	0	0
hybB	5.36332	0	17.4068	3.34947	2.4818	0	0	1000	12.7622	5.39509	6.38118	0	0	3.05934	0	0	20.8125	9.56477	0	0	0	0.351526	0.351048	19.6289	0.754931	0	2.0681	1.10092	2.66937	3.34947	0	1000	0	0	3.76	2.69983	0	1.28103	0	6.36248	0	0	12.4876	0	0	18.4816	0	0	0
hybC	5.36332	0	17.4068	3.34947	2.4818	0	0	1000	12.7622	5.39509	6.38118	0	0	3.05934	0	0	20.8125	9.56477	0	0	0	0.351526	0.351048	19.6289	0.754931	0	2.0681	1.10092	2.66937	3.34947	0	1000	0	0	3.76	2.69983	0	1.28103	0	6.36248	0	0	12.4876	0	0	18.4816	0	0	0
folA	5.36332	0	17.4068	3.34947	2.4818	0	0	1000	12.7622	5.39509	6.38118	0	0	3.05934	0	0	20.8125	9.56477	0	0	0	0.351526	0.351048	19.6289	0.754931	0	2.0681	1.10092	2.66937	3.34947	0	1000	0	0	3.76	2.69983	0	1.28103	0	6.36248	0	0	12.4876	0	0	18.4816	0	0	0
hybA	5.36332	0	17.4068	3.34947	2.4818	0	0	1000	12.7622	5.39509	6.38118	0	0	3.05934	0	0	20.8125	9.56477	0	0	0	0.351526	0.351048	19.6289	0.754931	0	2.0681	1.10092	2.66937	3.34947	0	1000	0	0	3.76	2.69983	0	1.28103	0	6.36248	0	0	12.4876	0	0	18.4816	0	0	0
glcA	5.36332	0	17.4068	3.34947	2.4818	0	0	1000	12.7622	5.39509	6.38118	0	0	3.05934	0	0	20.8125	9.56477	0	0	0	0.351526	0.351048	19.6289	0.754931	0	2.0681	1.10092	2.66937	3.34947	0	1000	0	0	3.76	2.69983	0	1.28103	0	6.36248	0	0	12.4876	0	0	18.4816	0	0	0
tonB	5.36332	0	17.4068	3.34947	2.4818	0	0	1000	12.7622	5.39509	6.38118	0	0	3.05934	0	0	20.8125	9.56477	0	0	0	0.351526	0.351048	19.6289	0.754931	0	2.0681	1.10092	2.66937	3.34947	0	1000	0	0	3.76	2.69983	0	1.28103	0	6.36248	0	0	12.4876	0	0	18.4816	0	0	0
aceF	5.13444	0	17.3051	3.32308	2.45106	0	0	1000	12.7622	5.36334	6.38118	0	0	3.03978	0	0	20.8125	9.39243	0	0	0	0.338553	0.338009	19.6124	0.748428	0	1.9674	1.04628	2.63199	3.32308	0	1000	0	0	3.76	2.67907	0	1.22249	0	6.31905	0	0	12.4454	0	0	18.3867	0	0	0
garD	5.36332	0	17.4068	3.34947	2.4818	0	0	1000	12.7622	5.39509	6.38118	0	0	3.05934	0	0	20.8125	9.56477	0	0	0	0.351526	0.351048	19.6289	0.754931	0	2.0681	1.10092	2.66937	3.34947	0	1000	0	0	3.76	2.69983	0	1.28103	0	6.36248	0	0	12.4876	0	0	18.4816	0	0	0
fhuE	5.36332	0	17.4068	3.34947	2.4818	0	0	1000	12.7622	5.39509	6.38118	0	0	3.05934	0	0	20.8125	9.56477	0	0	0	0.351526	0.351048	19.6289	0.754931	0	2.0681	1.10092	2.66937	3.34947	0	1000	0	0	3.76	2.69983	0	1.28103	0	6.36248	0	0	12.4876	0	0	18.4816	0	0	0
malF	5.36332	0	17.4068	3.34947	2.4818	0	0	1000	12.7622	5.39509	6.38118	0	0	3.05934	0	0	20.8125	9.56477	0	0	0	0.351526	0.351048	19.6289	0.754931	0	2.0681	1.10092	2.66937	3.34947	0	1000	0	0	3.76	2.69983	0	1.28103	0	6.36248	0	0	12.4876	0	0	18.4816	0	0	0
dosP	5.36332	0	17.4068	3.34947	2.4818	0	0	1000	12.7622	5.39509	6.38118	0	0	3.05934	0	0	20.8125	9.56477	0	0	0	0.351526	0.351048	19.6289	0.754931	0	2.0681	1.10092	2.66937	3.34947	0	1000	0	0	3.76	2.69983	0	1.28103	0	6.36248	0	0	12.4876	0	0	18.4816	0	0	0
osmF	5.36332	0	17.4068	3.34947	2.4818	0	0	1000	12.7622	5.39509	6.38118	0	0	3.05934	0	0	20.8125	9.56477	0	0	0	0.351526	0.351048	19.6289	0.754931	0	2.0681	1.10092	2.66937	3.34947	0	1000	0	0	3.76	2.69983	0	1.28103	0	6.36248	0	0	12.4876	0	0	18.4816	0	0	0
metI	5.36332	0	17.4068	3.34947	2.4818	0	0	1000	12.7622	5.39509	6.38118	0	0	3.05934	0	0	20.8125	9.56477	0	0	0	0.351526	0.351048	19.6289	0.754931	0	2.0681	1.10092	2.66937	3.34947	0	1000	0	0	3.76	2.69983	0	1.28103	0	6.36248	0	0	12.4876	0	0	18.4816	0	0	0
yehX	5.36332	0	17.4068	3.34947	2.4818	0	0	1000	12.7622	5.39509	6.38118	0	0	3.05934	0	0	20.8125	9.56477	0	0	0	0.351526	0.351048	19.6289	0.754931	0	2.0681	1.10092	2.66937	3.34947	0	1000	0	0	3.76	2.69983	0	1.28103	0	6.36248	0	0	12.4876	0	0	18.4816	0	0	0
feoB	5.36332	0	17.4068	3.34947	2.4818	0	0	1000	12.7622	5.39509	6.38118	0	0	3.05934	0	0	20.8125	9.56477	0	0	0	0.351526	0.351048	19.6289	0.754931	0	2.0681	1.10092	2.66937	3.34947	0	1000	0	0	3.76	2.69983	0	1.28103	0	6.36248	0	0	12.4876	0	0	18.4816	0	0	0
fruA	5.36332	0	17.4068	3.34947	2.4818	0	0	1000	12.7622	5.39509	6.38118	0	0	3.05934	0	0	20.8125	9.56477	0	0	0	0.351526	0.351048	19.6289	0.754931	0	2.0681	1.10092	2.66937	3.34947	0	1000	0	0	3.76	2.69983	0	1.28103	0	6.36248	0	0	12.4876	0	0	18.4816	0	0	0
fepA	5.36332	0	17.4068	3.34947	2.4818	0	0	1000	12.7622	5.39509	6.38118	0	0	3.05934	0	0	20.8125	9.56477	0	0	0	0.351526	0.351048	19.6289	0.754931	0	2.0681	1.10092	2.66937	3.34947	0	1000	0	0	3.76	2.69983	0	1.28103	0	6.36248	0	0	12.4876	0	0	18.4816	0	0	0
chaA	5.36332	0	17.4068	3.34947	2.4818	0	0	1000	12.7622	5.39509	6.38118	0	0	3.05934	0	0	20.8125	9.56477	0	0	0	0.351526	0.351048	19.6289	0.754931	0	2.0681	1.10092	2.66937	3.34947	0	1000	0	0	3.76	2.69983	0	1.28103	0	6.36248	0	0	12.4876	0	0	18.4816	0	0	0
mdfA	5.36332	0	17.4068	3.34947	2.4818	0	0	1000	12.7622	5.39509	6.38118	0	0	3.05934	0	0	20.8125	9.56477	0	0	0	0.351526	0.351048	19.6289	0.754931	0	2.0681	1.10092	2.66937	3.34947	0	1000	0	0	3.76	2.69983	0	1.28103	0	6.36248	0	0	12.4876	0	0	18.4816	0	0	0
lamB	5.36332	0	17.4068	3.34947	2.4818	0	0	1000	12.7622	5.39509	6.38118	0	0	3.05934	0	0	20.8125	9.56477	0	0	0	0.351526	0.351048	19.6289	0.754931	0	2.0681	1.10092	2.66937	3.34947	0	1000	0	0	3.76	2.69983	0	1.28103	0	6.36248	0	0	12.4876	0	0	18.4816	0	0	0
fecA	5.36332	0	17.4068	3.34947	2.4818	0	0	1000	12.7622	5.39509	6.38118	0	0	3.05934	0	0	20.8125	9.56477	0	0	0	0.351526	0.351048	19.6289	0.754931	0	2.0681	1.10092	2.66937	3.34947	0	1000	0	0	3.76	2.69983	0	1.28103	0	6.36248	0	0	12.4876	0	0	18.4816	0	0	0
kefB	5.36332	0	17.4068	3.34947	2.4818	0	0	1000	12.7622	5.39509	6.38118	0	0	3.05934	0	0	20.8125	9.56477	0	0	0	0.351526	0.351048	19.6289	0.754931	0	2.0681	1.10092	2.66937	3.34947	0	1000	0	0	3.76	2.69983	0	1.28103	0	6.36248	0	0	12.4876	0	0	18.4816	0	0	0
nirC	5.36332	0	17.4068	3.34947	2.4818	0	0	1000	12.7622	5.39509	6.38118	0	0	3.05934	0	0	20.8125	9.56477	0	0	0	0.351526	0.351048	19.6289	0.754931	0	2.0681	1.10092	2.66937	3.34947	0	1000	0	0	3.76	2.69983	0	1.28103	0	6.36248	0	0	12.4876	0	0	18.4816	0	0	0
metH	5.36332	0	17.4068	3.34947	2.4818	0	0	1000	12.7622	5.39509	6.38118	0	0	3.05934	0	0	20.8125	9.56477	0	0	0	0.351526	0.351048	19.6289	0.754931	0	2.0681	1.10092	2.66937	3.34947	0	1000	0	0	3.76	2.69983	0	1.28103	0	6.36248	0	0	12.4876	0	0	18.4816	0	0	0
cydC	5.36332	0	17.4068	3.34947	2.4818	0	0	1000	12.7622	5.39509	6.38118	0	0	3.05934	0	0	20.8125	9.56477	0	0	0	0.351526	0.351048	19.6289	0.754931	0	2.0681	1.10092	2.66937	3.34947	0	1000	0	0	3.76	2.69983	0	1.28103	0	6.36248	0	0	12.4876	0	0	18.4816	0	0	0
pstS	5.36332	0	17.4068	3.34947	2.4818	0	0	1000	12.7622	5.39509	6.38118	0	0	3.05934	0	0	20.8125	9.56477	0	0	0	0.351526	0.351048	19.6289	0.754931	0	2.0681	1.10092	2.66937	3.34947	0	1000	0	0	3.76	2.69983	0	1.28103	0	6.36248	0	0	12.4876	0	0	18.4816	0	0	0
ppk	5.36332	0	17.4068	3.34947	2.4818	0	0	1000	12.7622	5.39509	6.38118	0	0	3.05934	0	0	20.8125	9.56477	0	0	0	0.351526	0.351048	19.6289	0.754931	0	2.0681	1.10092	2.66937	3.34947	0	1000	0	0	3.76	2.69983	0	1.28103	0	6.36248	0	0	12.4876	0	0	18.4816	0	0	0
metF	5.36332	0	17.4068	3.34947	2.4818	0	0	1000	12.7622	5.39509	6.38118	0	0	3.05934	0	0	20.8125	9.56477	0	0	0	0.351526	0.351048	19.6289	0.754931	0	2.0681	1.10092	2.66937	3.34947	0	1000	0	0	3.76	2.69983	0	1.28103	0	6.36248	0	0	12.4876	0	0	18.4816	0	0	0
putP	5.36332	0	17.4068	3.34947	2.4818	0	0	1000	12.7622	5.39509	6.38118	0	0	3.05934	0	0	20.8125	9.56477	0	0	0	0.351526	0.351048	19.6289	0.754931	0	2.0681	1.10092	2.66937	3.34947	0	1000	0	0	3.76	2.69983	0	1.28103	0	6.36248	0	0	12.4876	0	0	18.4816	0	0	0
folP	5.36332	0	17.4068	3.34947	0	0	0	1000	12.7622	5.39509	6.38118	0	0	3.05934	0	0	20.8125	9.56477	0	0	0	0.351526	0.351048	19.6289	0.754931	0	2.0681	1.10092	2.66937	3.34947	0	1000	0	0	3.76	2.69983	0	1.28103	0	6.36248	0	0	12.4876	0	0	18.4816	0	0	0
ykgE	5.36332	0	17.4068	3.34947	2.4818	0	0	1000	12.7622	5.39509	6.38118	0	0	3.05934	0	0	20.8125	9.56477	0	0	0	0.351526	0.351048	19.6289	0.754931	0	2.0681	1.10092	2.66937	3.34947	0	1000	0	0	3.76	2.69983	0	1.28103	0	6.36248	0	0	12.4876	0	0	18.4816	0	0	0
potA	5.36332	0	17.4068	3.34947	2.4818	0	0	1000	12.7622	5.39509	6.38118	0	0	3.05934	0	0	20.8125	9.56477	0	0	0	0.351526	0.351048	19.6289	0.754931	0	2.0681	1.10092	2.66937	3.34947	0	1000	0	0	3.76	2.69983	0	1.28103	0	6.36248	0	0	12.4876	0	0	18.4816	0	0	0
potF	5.36332	0	17.4068	3.34947	2.4818	0	0	1000	12.7622	5.39509	6.38118	0	0	3.05934	0	0	20.8125	9.56477	0	0	0	0.351526	0.351048	19.6289	0.754931	0	2.0681	1.10092	2.66937	3.34947	0	1000	0	0	3.76	2.69983	0	1.28103	0	6.36248	0	0	12.4876	0	0	18.4816	0	0	0
potB	5.36332	0	17.4068	3.34947	2.4818	0	0	1000	12.7622	5.39509	6.38118	0	0	3.05934	0	0	20.8125	9.56477	0	0	0	0.351526	0.351048	19.6289	0.754931	0	2.0681	1.10092	2.66937	3.34947	0	1000	0	0	3.76	2.69983	0	1.28103	0	6.36248	0	0	12.4876	0	0	18.4816	0	0	0
gshB	5.36332	0	17.4068	3.34947	2.4818	0	0	1000	12.7622	5.39509	6.38118	0	0	3.05934	0	0	20.8125	9.56477	0	0	0	0.351526	0.351048	19.6289	0.754931	0	2.0681	1.10092	2.66937	3.34947	0	1000	0	0	3.76	2.69983	0	1.28103	0	6.36248	0	0	12.4876	0	0	18.4816	0	0	0
fhuA	5.36332	0	17.4068	3.34947	2.4818	0	0	1000	12.7622	5.39509	6.38118	0	0	3.05934	0	0	20.8125	9.56477	0	0	0	0.351526	0.351048	19.6289	0.754931	0	2.0681	1.10092	2.66937	3.34947	0	1000	0	0	3.76	2.69983	0	1.28103	0	6.36248	0	0	12.4876	0	0	18.4816	0	0	0
arnB	5.36332	0	17.4068	3.34947	2.4818	0	0	1000	12.7622	5.39509	6.38118	0	0	3.05934	0	0	20.8125	9.56477	0	0	0	0.351526	0.351048	19.6289	0.754931	0	2.0681	1.10092	2.66937	3.34947	0	1000	0	0	3.76	2.69983	0	1.28103	0	6.36248	0	0	12.4876	0	0	18.4816	0	0	0
arnC	5.36332	0	17.4068	3.34947	2.4818	0	0	1000	12.7622	5.39509	6.38118	0	0	3.05934	0	0	20.8125	9.56477	0	0	0	0.351526	0.351048	19.6289	0.754931	0	2.0681	1.10092	2.66937	3.34947	0	1000	0	0	3.76	2.69983	0	1.28103	0	6.36248	0	0	12.4876	0	0	18.4816	0	0	0
rdgB	5.36332	0	17.4068	3.34947	2.4818	0	0	1000	12.7622	5.39509	6.38118	0	0	3.05934	0	0	20.8125	9.56477	0	0	0	0.351526	0.351048	19.6289	0.754931	0	2.0681	1.10092	2.66937	3.34947	0	1000	0	0	3.76	2.69983	0	1.28103	0	6.36248	0	0	12.4876	0	0	18.4816	0	0	0
waaC	5.36332	0	17.4068	3.34947	2.4818	0	0	1000	12.7622	5.39509	6.38118	0	0	3.05934	0	0	20.8125	9.56477	0	0	0	0	0	19.6289	0.754931	0	2.0681	1.10092	2.66937	3.34947	0	1000	0	0	3.76	2.69983	0	1.28103	0	6.36248	0	0	12.4876	0	0	18.4816	0	0	0
wbbK	5.36332	0	17.4068	3.34947	2.4818	0	0	1000	12.7622	5.39509	6.38118	0	0	3.05934	0	0	20.8125	9.56477	0	0	0	0.351526	0.351048	19.6289	0.754931	0	2.0681	1.10092	2.66937	3.34947	0	1000	0	0	3.76	2.69983	0	1.28103	0	6.36248	0	0	12.4876	0	0	18.4816	0	0	0
speA	5.36332	0	17.4068	3.34947	2.4818	0	0	1000	12.7622	5.39509	6.38118	0	0	3.05934	0	0	20.8125	9.56477	0	0	0	0.351526	0.351048	19.6289	0.754931	0	2.0681	1.10092	2.66937	3.34947	0	1000	0	0	3.76	2.69983	0	1.28103	0	6.36248	0	0	12.4876	0	0	18.4816	0	0	0
hemG	5.36332	0	17.4068	3.34947	2.4818	0	0	1000	12.7622	5.39509	6.38118	0	0	3.05934	0	0	20.8125	9.56477	0	0	0	0.351526	0.351048	19.6289	0.754931	0	2.0681	1.10092	2.66937	3.34947	0	1000	0	0	3.76	2.69983	0	1.28103	0	6.36248	0	0	12.4876	0	0	18.4816	0	0	0
waaP	5.36332	0	17.4068	3.34947	2.4818	0	0	1000	12.7622	5.39509	6.38118	0	0	3.05934	0	0	20.8125	9.56477	0	0	0	0	0	19.6289	0.754931	0	2.0681	1.10092	2.66937	3.34947	0	1000	0	0	3.76	2.69983	0	1.28103	0	6.36248	0	0	12.4876	0	0	18.4816	0	0	0
ytfT	5.36332	0	17.4068	3.34947	2.4818	0	0	1000	12.7622	5.39509	6.38118	0	0	3.05934	0	0	20.8125	9.56477	0	0	0	0.351526	0.351048	19.6289	0.754931	0	2.0681	1.10092	2.66937	3.34947	0	1000	0	0	3.76	2.69983	0	1.28103	0	6.36248	0	0	12.4876	0	0	18.4816	0	0	0
entS	5.36332	0	17.4068	3.34947	2.4818	0	0	1000	12.7622	5.39509	6.38118	0	0	3.05934	0	0	20.8125	9.56477	0	0	0	0.351526	0.351048	19.6289	0.754931	0	2.0681	1.10092	2.66937	3.34947	0	1000	0	0	3.76	2.69983	0	1.28103	0	6.36248	0	0	12.4876	0	0	18.4816	0	0	0
yjfF	5.36332	0	17.4068	3.34947	2.4818	0	0	1000	12.7622	5.39509	6.38118	0	0	3.05934	0	0	20.8125	9.56477	0	0	0	0.351526	0.351048	19.6289	0.754931	0	2.0681	1.10092	2.66937	3.34947	0	1000	0	0	3.76	2.69983	0	1.28103	0	6.36248	0	0	12.4876	0	0	18.4816	0	0	0
rbsA	5.36332	0	17.4068	3.34947	2.4818	0	0	1000	12.7622	5.39509	6.38118	0	0	3.05934	0	0	20.8125	9.56477	0	0	0	0.351526	0.351048	19.6289	0.754931	0	2.0681	1.10092	2.66937	3.34947	0	1000	0	0	3.76	2.69983	0	1.28103	0	6.36248	0	0	12.4876	0	0	18.4816	0	0	0
plaP	5.36332	0	17.4068	3.34947	2.4818	0	0	1000	12.7622	5.39509	6.38118	0	0	3.05934	0	0	20.8125	9.56477	0	0	0	0.351526	0.351048	19.6289	0.754931	0	2.0681	1.10092	2.66937	3.34947	0	1000	0	0	3.76	2.69983	0	1.28103	0	6.36248	0	0	12.4876	0	0	18.4816	0	0	0
dld	5.36332	0	17.4068	3.34947	2.4818	0	0	1000	12.7622	5.39509	6.38118	0	0	3.05934	0	0	20.8125	9.56477	0	0	0	0.351526	0.351048	19.6289	0.754931	0	2.0681	1.10092	2.66937	3.34947	0	1000	0	0	3.76	2.69983	0	1.28103	0	6.36248	0	0	12.4876	0	0	18.4816	0	0	0
menE	5.36332	0	17.4068	3.34947	2.4818	0	0	1000	12.7622	5.39509	6.38118	0	0	3.05934	0	0	20.8125	9.56477	0	0	0	0.351526	0.351048	19.6289	0.754931	0	2.0681	1.10092	2.66937	3.34947	0	1000	0	0	3.76	2.69983	0	1.28103	0	6.36248	0	0	12.4876	0	0	18.4816	0	0	0
ccmD	5.36332	0	17.4068	3.34947	2.4818	0	0	1000	12.7622	5.39509	6.38118	0	0	3.05934	0	0	20.8125	9.56477	0	0	0	0.351526	0.351048	19.6289	0.754931	0	2.0681	1.10092	2.66937	3.34947	0	1000	0	0	3.76	2.69983	0	1.28103	0	6.36248	0	0	12.4876	0	0	18.4816	0	0	0
gltS	5.36332	0	17.4068	3.34947	2.4818	0	0	1000	12.7622	5.39509	6.38118	0	0	3.05934	0	0	20.8125	9.56477	0	0	0	0.351526	0.351048	19.6289	0.754931	0	2.0681	1.10092	2.66937	3.34947	0	1000	0	0	3.76	2.69983	0	1.28103	0	6.36248	0	0	12.4876	0	0	18.4816	0	0	0
eamB	5.36332	0	17.4068	3.34947	2.4818	0	0	1000	12.7622	5.39509	6.38118	0	0	3.05934	0	0	20.8125	9.56477	0	0	0	0.351526	0.351048	19.6289	0.754931	0	2.0681	1.10092	2.66937	3.34947	0	1000	0	0	3.76	2.69983	0	1.28103	0	6.36248	0	0	12.4876	0	0	18.4816	0	0	0
ccmA	5.36332	0	17.4068	3.34947	2.4818	0	0	1000	12.7622	5.39509	6.38118	0	0	3.05934	0	0	20.8125	9.56477	0	0	0	0.351526	0.351048	19.6289	0.754931	0	2.0681	1.10092	2.66937	3.34947	0	1000	0	0	3.76	2.69983	0	1.28103	0	6.36248	0	0	12.4876	0	0	18.4816	0	0	0
yjjX	5.36332	0	17.4068	3.34947	2.4818	0	0	1000	12.7622	5.39509	6.38118	0	0	3.05934	0	0	20.8125	9.56477	0	0	0	0.351526	0.351048	19.6289	0.754931	0	2.0681	1.10092	2.66937	3.34947	0	1000	0	0	3.76	2.69983	0	1.28103	0	6.36248	0	0	12.4876	0	0	18.4816	0	0	0
purM	5.36332	0	17.4068	0	0	0	0	1000	12.7622	0	6.38118	0	0	0	0	0	20.8125	9.56477	0	0	0	0.351526	0.351048	19.6289	0.754931	0	2.0681	1.10092	2.66937	0	0	1000	0	0	3.76	0	0	1.28103	0	6.36248	0	0	12.4876	0	0	18.4816	0	0	0
ygiN	5.36332	0	17.4068	3.34947	2.4818	0	0	1000	12.7622	5.39509	6.38118	0	0	3.05934	0	0	20.8125	9.56477	0	0	0	0.351526	0.351048	19.6289	0.754931	0	2.0681	1.10092	2.66937	3.34947	0	1000	0	0	3.76	2.69983	0	1.28103	0	6.36248	0	0	12.4876	0	0	18.4816	0	0	0
glgB	5.36332	0	17.4068	3.34947	2.4818	0	0	1000	12.7622	5.39509	6.38118	0	0	3.05934	0	0	20.8125	9.56477	0	0	0	0.351526	0.351048	19.6289	0.754931	0	2.0681	1.10092	2.66937	3.34947	0	1000	0	0	3.76	2.69983	0	1.28103	0	6.36248	0	0	12.4876	0	0	18.4816	0	0	0
dgoD	5.36332	0	17.4068	3.34947	2.4818	0	0	1000	12.7622	5.39509	6.38118	0	0	3.05934	0	0	20.8125	9.56477	0	0	0	0.351526	0.351048	19.6289	0.754931	0	2.0681	1.10092	2.66937	3.34947	0	1000	0	0	3.76	2.69983	0	1.28103	0	6.36248	0	0	12.4876	0	0	18.4816	0	0	0
speC	5.36332	0	17.4068	3.34947	2.4818	0	0	1000	12.7622	5.39509	6.38118	0	0	3.05934	0	0	20.8125	9.56477	0	0	0	0.351526	0.351048	19.6289	0.754931	0	2.0681	1.10092	2.66937	3.34947	0	1000	0	0	3.76	2.69983	0	1.28103	0	6.36248	0	0	12.4876	0	0	18.4816	0	0	0
wzxB	5.36332	0	17.4068	3.34947	2.4818	0	0	1000	12.7622	5.39509	6.38118	0	0	3.05934	0	0	20.8125	9.56477	0	0	0	0.351526	0.351048	19.6289	0.754931	0	2.0681	1.10092	2.66937	3.34947	0	1000	0	0	3.76	2.69983	0	1.28103	0	6.36248	0	0	12.4876	0	0	18.4816	0	0	0
mrcA	5.36332	0	17.4068	3.34947	2.4818	0	0	1000	12.7622	5.39509	6.38118	0	0	3.05934	0	0	20.8125	9.56477	0	0	0	0.351526	0.351048	19.6289	0.754931	0	2.0681	1.10092	2.66937	3.34947	0	1000	0	0	3.76	2.69983	0	1.28103	0	6.36248	0	0	12.4876	0	0	18.4816	0	0	0
fabG	5.36332	0	17.4068	3.34947	2.4818	0	0	1000	12.7622	5.39509	6.38118	0	0	3.05934	0	0	20.8125	9.56477	0	0	0	0	0	19.6289	0.754931	0	2.0681	1.10092	2.66937	3.34947	0	1000	0	0	3.76	2.69983	0	1.28103	0	6.36248	0	0	12.4876	0	0	18.4816	0	0	0
mrcB	5.36332	0	17.4068	3.34947	2.4818	0	0	1000	12.7622	5.39509	6.38118	0	0	3.05934	0	0	20.8125	9.56477	0	0	0	0.351526	0.351048	19.6289	0.754931	0	2.0681	1.10092	2.66937	3.34947	0	1000	0	0	3.76	2.69983	0	1.28103	0	6.36248	0	0	12.4876	0	0	18.4816	0	0	0
gatC	5.36332	0	17.4068	3.34947	2.4818	0	0	1000	12.7622	5.39509	6.38118	0	0	3.05934	0	0	20.8125	9.56477	0	0	0	0.351526	0.351048	19.6289	0.754931	0	2.0681	1.10092	2.66937	3.34947	0	1000	0	0	3.76	2.69983	0	1.28103	0	6.36248	0	0	12.4876	0	0	18.4816	0	0	0
exuT	5.36332	0	17.4068	3.34947	2.4818	0	0	1000	12.7622	5.39509	6.38118	0	0	3.05934	0	0	20.8125	9.56477	0	0	0	0.351526	0.351048	19.6289	0.754931	0	2.0681	1.10092	2.66937	3.34947	0	1000	0	0	3.76	2.69983	0	1.28103	0	6.36248	0	0	12.4876	0	0	18.4816	0	0	0
ftsI	5.36332	0	17.4068	3.34947	2.4818	0	0	1000	12.7622	5.39509	6.38118	0	0	3.05934	0	0	20.8125	9.56477	0	0	0	0.351526	0.351048	19.6289	0	0	2.0681	1.10092	2.66937	3.34947	0	1000	0	0	3.76	2.69983	0	1.28103	0	6.36248	0	0	12.4876	0	0	18.4816	0	0	0
yeiG	5.36332	0	17.4068	3.34947	2.4818	0	0	1000	12.7622	5.39509	6.38118	0	0	3.05934	0	0	20.8125	9.56477	0	0	0	0.351526	0.351048	19.6289	0.754931	0	2.0681	1.10092	2.66937	3.34947	0	1000	0	0	3.76	2.69983	0	1.28103	0	6.36248	0	0	12.4876	0	0	18.4816	0	0	0
hisC	5.36332	0	17.4068	3.34947	2.4818	0	0	1000	12.7622	5.39509	6.38118	0	0	3.05934	0	0	20.8125	9.56477	0	0	0	0.351526	0.351048	19.6289	0.754931	0	2.0681	1.10092	2.66937	3.34947	0	1000	0	0	3.76	2.69983	0	1.28103	0	6.36248	0	0	12.4876	0	0	18.4816	0	0	0
gsiA	5.36332	0	17.4068	3.34947	2.4818	0	0	1000	12.7622	5.39509	6.38118	0	0	3.05934	0	0	20.8125	9.56477	0	0	0	0.351526	0.351048	19.6289	0.754931	0	2.0681	1.10092	2.66937	3.34947	0	1000	0	0	3.76	2.69983	0	1.28103	0	6.36248	0	0	12.4876	0	0	18.4816	0	0	0
cyoB	5.34294	0	16.6478	3.0336	2.2542	0	0	1000	12.3902	4.77315	6.20246	0	0	2.80889	0	0	20.3367	9.22483	0	0	0	0.347694	0.346951	18.4476	0.727962	0	2.0679	1.10092	2.53611	3.0336	0	1000	0	0	3.6128	2.46412	0	1.27583	0	5.83385	0	0	11.8154	0	0	18.0144	0	0	0
plsB	5.36332	0	17.4068	3.34947	2.4818	0	0	1000	12.7622	5.39509	6.38118	0	0	3.05934	0	0	20.8125	9.56477	0	0	0	0.351526	0.351048	19.6289	0.754931	0	2.0681	1.10092	2.66937	3.34947	0	1000	0	0	3.76	2.69983	0	1.28103	0	6.36248	0	0	12.4876	0	0	18.4816	0	0	0
lnt	5.36332	0	17.4068	3.34947	2.4818	0	0	1000	12.7622	5.39509	6.38118	0	0	3.05934	0	0	20.8125	9.56477	0	0	0	0.351526	0.351048	19.6289	0.754931	0	2.0681	1.10092	2.66937	3.34947	0	1000	0	0	3.76	2.69983	0	1.28103	0	6.36248	0	0	12.4876	0	0	18.4816	0	0	0
lplA	5.36332	0	17.4068	3.34947	2.4818	0	0	1000	12.7622	5.39509	6.38118	0	0	3.05934	0	0	20.8125	9.56477	0	0	0	0.351526	0.351048	19.6289	0.754931	0	2.0681	1.10092	2.66937	3.34947	0	1000	0	0	3.76	2.69983	0	1.28103	0	6.36248	0	0	12.4876	0	0	18.4816	0	0	0
citG	5.36332	0	17.4068	3.34947	2.4818	0	0	1000	12.7622	5.39509	6.38118	0	0	3.05934	0	0	20.8125	9.56477	0	0	0	0.351526	0.351048	19.6289	0.754931	0	2.0681	1.10092	2.66937	3.34947	0	1000	0	0	3.76	2.69983	0	1.28103	0	6.36248	0	0	12.4876	0	0	18.4816	0	0	0
cirA	5.36332	0	17.4068	3.34947	2.4818	0	0	1000	12.7622	5.39509	6.38118	0	0	3.05934	0	0	20.8125	9.56477	0	0	0	0.351526	0.351048	19.6289	0.754931	0	2.0681	1.10092	2.66937	3.34947	0	1000	0	0	3.76	2.69983	0	1.28103	0	6.36248	0	0	12.4876	0	0	18.4816	0	0	0
chiP	5.36332	0	17.4068	3.34947	2.4818	0	0	1000	12.7622	5.39509	6.38118	0	0	3.05934	0	0	20.8125	9.56477	0	0	0	0.351526	0.351048	19.6289	0.754931	0	2.0681	1.10092	2.66937	3.34947	0	1000	0	0	3.76	2.69983	0	1.28103	0	6.36248	0	0	12.4876	0	0	18.4816	0	0	0
yddG	5.36332	0	17.4068	3.34947	2.4818	0	0	1000	12.7622	5.39509	6.38118	0	0	3.05934	0	0	20.8125	9.56477	0	0	0	0.351526	0.351048	19.6289	0.754931	0	2.0681	1.10092	2.66937	3.34947	0	1000	0	0	3.76	2.69983	0	1.28103	0	6.36248	0	0	12.4876	0	0	18.4816	0	0	0
tesA	5.36332	0	17.4068	3.34947	2.4818	0	0	1000	12.7622	5.39509	6.38118	0	0	3.05934	0	0	20.8125	9.56477	0	0	0	0.351526	0.351048	19.6289	0.754931	0	2.0681	1.10092	2.66937	3.34947	0	1000	0	0	3.76	2.69983	0	1.28103	0	6.36248	0	0	12.4876	0	0	18.4816	0	0	0
ampH	5.36332	0	17.4068	3.34947	2.4818	0	0	1000	12.7622	5.39509	6.38118	0	0	3.05934	0	0	20.8125	9.56477	0	0	0	0.351526	0.351048	19.6289	0.754931	0	2.0681	1.10092	2.66937	3.34947	0	1000	0	0	3.76	2.69983	0	1.28103	0	6.36248	0	0	12.4876	0	0	18.4816	0	0	0
yieH	5.36332	0	17.4068	3.34947	2.4818	0	0	1000	12.7622	5.39509	6.38118	0	0	3.05934	0	0	20.8125	9.56477	0	0	0	0.351526	0.351048	19.6289	0.754931	0	2.0681	1.10092	2.66937	3.34947	0	1000	0	0	3.76	2.69983	0	1.28103	0	6.36248	0	0	12.4876	0	0	18.4816	0	0	0
emrE	5.36332	0	17.4068	3.34947	2.4818	0	0	1000	12.7622	5.39509	6.38118	0	0	3.05934	0	0	20.8125	9.56477	0	0	0	0.351526	0.351048	19.6289	0.754931	0	2.0681	1.10092	2.66937	3.34947	0	1000	0	0	3.76	2.69983	0	1.28103	0	6.36248	0	0	12.4876	0	0	18.4816	0	0	0
yihP	5.36332	0	17.4068	3.34947	2.4818	0	0	1000	12.7622	5.39509	6.38118	0	0	3.05934	0	0	20.8125	9.56477	0	0	0	0.351526	0.351048	19.6289	0.754931	0	2.0681	1.10092	2.66937	3.34947	0	1000	0	0	3.76	2.69983	0	1.28103	0	6.36248	0	0	12.4876	0	0	18.4816	0	0	0
abgA	5.36332	0	17.4068	3.34947	2.4818	0	0	1000	12.7622	5.39509	6.38118	0	0	3.05934	0	0	20.8125	9.56477	0	0	0	0.351526	0.351048	19.6289	0.754931	0	2.0681	1.10092	2.66937	3.34947	0	1000	0	0	3.76	2.69983	0	1.28103	0	6.36248	0	0	12.4876	0	0	18.4816	0	0	0
abgT	5.36332	0	17.4068	3.34947	2.4818	0	0	1000	12.7622	5.39509	6.38118	0	0	3.05934	0	0	20.8125	9.56477	0	0	0	0.351526	0.351048	19.6289	0.754931	0	2.0681	1.10092	2.66937	3.34947	0	1000	0	0	3.76	2.69983	0	1.28103	0	6.36248	0	0	12.4876	0	0	18.4816	0	0	0
pitA	5.36332	0	17.4068	3.34947	2.4818	0	0	1000	12.7622	5.39509	6.38118	0	0	3.05934	0	0	20.8125	9.56477	0	0	0	0.351526	0.351048	19.6289	0.754931	0	2.0681	1.10092	2.66937	3.34947	0	1000	0	0	3.76	2.69983	0	1.28103	0	6.36248	0	0	12.4876	0	0	18.4816	0	0	0
nepI	5.36332	0	17.4068	3.34947	2.4818	0	0	1000	12.7622	0	6.38118	0	0	3.05934	0	0	20.8125	9.56477	0	0	0	0.351526	0.351048	19.6289	0.754931	0	2.0681	1.10092	2.66937	3.34947	0	1000	0	0	3.76	2.69983	0	1.28103	0	6.36248	0	0	12.4876	0	0	18.4816	0	0	0
kduD	5.36332	0	17.4068	3.34947	2.4818	0	0	1000	12.7622	5.39509	6.38118	0	0	3.05934	0	0	20.8125	9.56477	0	0	0	0.351526	0.351048	19.6289	0.754931	0	2.0681	1.10092	2.66937	3.34947	0	1000	0	0	3.76	2.69983	0	1.28103	0	6.36248	0	0	12.4876	0	0	18.4816	0	0	0
aaeB	5.36332	0	17.4068	3.34947	2.4818	0	0	1000	12.7622	5.39509	6.38118	0	0	3.05934	0	0	20.8125	9.56477	0	0	0	0.351526	0.351048	19.6289	0.754931	0	2.0681	1.10092	2.66937	3.34947	0	1000	0	0	3.76	2.69983	0	1.28103	0	6.36248	0	0	12.4876	0	0	18.4816	0	0	0
aaeA	5.36332	0	17.4068	3.34947	2.4818	0	0	1000	12.7622	5.39509	6.38118	0	0	3.05934	0	0	20.8125	9.56477	0	0	0	0.351526	0.351048	19.6289	0.754931	0	2.0681	1.10092	2.66937	3.34947	0	1000	0	0	3.76	2.69983	0	1.28103	0	6.36248	0	0	12.4876	0	0	18.4816	0	0	0
mnaT	5.36332	0	17.4068	3.34947	2.4818	0	0	1000	12.7622	5.39509	6.38118	0	0	3.05934	0	0	20.8125	9.56477	0	0	0	0.351526	0.351048	19.6289	0.754931	0	2.0681	1.10092	2.66937	3.34947	0	1000	0	0	3.76	2.69983	0	1.28103	0	6.36248	0	0	12.4876	0	0	18.4816	0	0	0
yicI	5.36332	0	17.4068	3.34947	2.4818	0	0	1000	12.7622	5.39509	6.38118	0	0	3.05934	0	0	20.8125	9.56477	0	0	0	0.351526	0.351048	19.6289	0.754931	0	2.0681	1.10092	2.66937	3.34947	0	1000	0	0	3.76	2.69983	0	1.28103	0	6.36248	0	0	12.4876	0	0	18.4816	0	0	0
uidB	5.36332	0	17.4068	3.34947	2.4818	0	0	1000	12.7622	5.39509	6.38118	0	0	3.05934	0	0	20.8125	9.56477	0	0	0	0.351526	0.351048	19.6289	0.754931	0	2.0681	1.10092	2.66937	3.34947	0	1000	0	0	3.76	2.69983	0	1.28103	0	6.36248	0	0	12.4876	0	0	18.4816	0	0	0
mscK	5.36332	0	17.4068	3.34947	2.4818	0	0	1000	12.7622	5.39509	6.38118	0	0	3.05934	0	0	20.8125	9.56477	0	0	0	0.351526	0.351048	19.6289	0.754931	0	2.0681	1.10092	2.66937	3.34947	0	1000	0	0	3.76	2.69983	0	1.28103	0	6.36248	0	0	12.4876	0	0	18.4816	0	0	0
mscM	5.36332	0	17.4068	3.34947	2.4818	0	0	1000	12.7622	5.39509	6.38118	0	0	3.05934	0	0	20.8125	9.56477	0	0	0	0.351526	0.351048	19.6289	0.754931	0	2.0681	1.10092	2.66937	3.34947	0	1000	0	0	3.76	2.69983	0	1.28103	0	6.36248	0	0	12.4876	0	0	18.4816	0	0	0
mltC	5.36332	0	17.4068	3.34947	2.4818	0	0	1000	12.7622	5.39509	6.38118	0	0	3.05934	0	0	20.8125	9.56477	0	0	0	0.351526	0.351048	19.6289	0.754931	0	2.0681	1.10092	2.66937	3.34947	0	1000	0	0	3.76	2.69983	0	1.28103	0	6.36248	0	0	12.4876	0	0	18.4816	0	0	0
mltF	5.36332	0	17.4068	3.34947	2.4818	0	0	1000	12.7622	5.39509	6.38118	0	0	3.05934	0	0	20.8125	9.56477	0	0	0	0.351526	0.351048	19.6289	0.754931	0	2.0681	1.10092	2.66937	3.34947	0	1000	0	0	3.76	2.69983	0	1.28103	0	6.36248	0	0	12.4876	0	0	18.4816	0	0	0
dsbD	5.36332	0	17.4068	3.34947	2.4818	0	0	1000	12.7622	5.39509	6.38118	0	0	3.05934	0	0	20.8125	9.56477	0	0	0	0.351526	0.351048	19.6289	0.754931	0	2.0681	1.10092	2.66937	3.34947	0	1000	0	0	3.76	2.69983	0	1.28103	0	6.36248	0	0	12.4876	0	0	18.4816	0	0	0
nuoL	5.34294	0	16.564	2.93601	2.18769	0	0	1000	12.1636	4.5589	6.08984	0	0	2.72658	0	0	20.0413	9.1008	0	0	0	0.347694	0.346951	17.907	0.714723	0	2.0679	1.10092	2.50022	2.93601	0	1000	0	0	3.58839	2.44487	0	1.27583	0	5.69536	0	0	11.5688	0	0	17.9621	0	0	0
nuoN	5.34294	0	16.564	2.93601	2.18769	0	0	1000	12.1636	4.5589	6.08984	0	0	2.72658	0	0	20.0413	9.1008	0	0	0	0.347694	0.346951	17.907	0.714723	0	2.0679	1.10092	2.50022	2.93601	0	1000	0	0	3.58839	2.44487	0	1.27583	0	5.69536	0	0	11.5688	0	0	17.9621	0	0	0
betT	5.36332	0	17.4068	3.34947	2.4818	0	0	1000	12.7622	5.39509	6.38118	0	0	3.05934	0	0	20.8125	9.56477	0	0	0	0.351526	0.351048	19.6289	0.754931	0	2.0681	1.10092	2.66937	3.34947	0	1000	0	0	3.76	2.69983	0	1.28103	0	6.36248	0	0	12.4876	0	0	18.4816	0	0	0
corA	5.36332	0	17.4068	3.34947	2.4818	0	0	1000	12.7622	5.39509	6.38118	0	0	3.05934	0	0	20.8125	9.56477	0	0	0	0.351526	0.351048	19.6289	0.754931	0	2.0681	1.10092	2.66937	3.34947	0	1000	0	0	3.76	2.69983	0	1.28103	0	6.36248	0	0	12.4876	0	0	18.4816	0	0	0
mpl	5.36332	0	17.4068	3.34947	2.4818	0	0	1000	12.7622	5.39509	6.38118	0	0	3.05934	0	0	20.8125	9.56477	0	0	0	0.351526	0.351048	19.6289	0.754931	0	2.0681	1.10092	2.61048	3.34947	0	1000	0	0	3.76	2.69983	0	1.28103	0	6.36248	0	0	12.4876	0	0	18.4816	0	0	0
glgX	5.36332	0	17.4068	3.34947	2.4818	0	0	1000	12.7622	5.39509	6.38118	0	0	3.05934	0	0	20.8125	9.56477	0	0	0	0.351526	0.351048	19.6289	0.754931	0	2.0681	1.10092	2.66937	3.34947	0	1000	0	0	3.76	2.69983	0	1.28103	0	6.36248	0	0	12.4876	0	0	18.4816	0	0	0
lptF	5.36332	0	17.4068	3.34947	2.4818	0	0	1000	12.7622	5.39509	6.38118	0	0	3.05934	0	0	20.8125	9.56477	0	0	0	0.351526	0.351048	19.6289	0.754931	0	2.0681	1.10092	2.66937	3.34947	0	1000	0	0	3.76	2.69983	0	1.28103	0	6.36248	0	0	12.4876	0	0	18.4816	0	0	0
lptG	5.36332	0	17.4068	3.34947	2.4818	0	0	1000	12.7622	5.39509	6.38118	0	0	3.05934	0	0	20.8125	9.56477	0	0	0	0.351526	0.351048	19.6289	0.754931	0	2.0681	1.10092	2.66937	3.34947	0	1000	0	0	3.76	2.69983	0	1.28103	0	6.36248	0	0	12.4876	0	0	18.4816	0	0	0
iscS	5.36332	0	17.4068	3.34947	2.4818	0	0	1000	12.7622	5.39509	6.38118	0	0	3.05934	0	0	20.8125	9.56477	0	0	0	0.351526	0.351048	19.6289	0.754931	0	2.0681	1.10092	2.66937	3.34947	0	1000	0	0	3.76	2.69983	0	1.28103	0	6.36248	0	0	12.4876	0	0	18.4816	0	0	0
acrD	5.36332	0	17.4068	3.34947	2.4818	0	0	1000	12.7622	5.39509	6.38118	0	0	3.05934	0	0	20.8125	9.56477	0	0	0	0.351526	0.351048	19.6289	0.754931	0	2.0681	1.10092	2.66937	3.34947	0	1000	0	0	3.76	2.69983	0	1.28103	0	6.36248	0	0	12.4876	0	0	18.4816	0	0	0
sufB	5.36332	0	17.4068	3.34947	2.4818	0	0	1000	12.7622	5.39509	6.38118	0	0	3.05934	0	0	20.8125	9.56477	0	0	0	0.351526	0.351048	19.6289	0.754931	0	2.0681	1.10092	2.66937	3.34947	0	1000	0	0	3.76	2.69983	0	1.28103	0	6.36248	0	0	12.4876	0	0	18.4816	0	0	0
mobA	5.36332	0	17.4068	3.34947	2.4818	0	0	1000	12.7622	5.39509	6.38118	0	0	3.05934	0	0	20.8125	9.56477	0	0	0	0.351526	0.351048	19.6289	0.754931	0	2.0681	1.10092	2.66937	3.34947	0	1000	0	0	3.76	2.69983	0	1.28103	0	6.36248	0	0	12.4876	0	0	18.4816	0	0	0
queD	5.36332	0	17.4068	3.34947	2.4818	0	0	1000	12.7622	5.39509	6.38118	0	0	3.05934	0	0	20.8125	9.56477	0	0	0	0.351526	0.351048	19.6289	0.754931	0	2.0681	1.10092	2.66937	3.34947	0	1000	0	0	3.76	2.69983	0	1.28103	0	6.36248	0	0	12.4876	0	0	18.4816	0	0	0
menD	5.36332	0	17.4068	3.34947	2.4818	0	0	1000	12.7622	5.39509	6.38118	0	0	3.05934	0	0	20.8125	9.56477	0	0	0	0.351526	0.351048	19.6289	0.754931	0	2.0681	1.10092	2.66937	3.34947	0	1000	0	0	3.76	2.69983	0	1.28103	0	6.36248	0	0	12.4876	0	0	18.4816	0	0	0
rutA	5.36332	0	17.4068	3.34947	2.4818	0	0	1000	12.7622	5.39509	6.38118	0	0	3.05934	0	0	20.8125	9.56477	0	0	0	0.351526	0.351048	19.6289	0.754931	0	2.0681	1.10092	2.66937	3.34947	0	1000	0	0	3.76	2.69983	0	1.28103	0	6.36248	0	0	12.4876	0	0	18.4816	0	0	0
fdoG	5.36332	0	17.4068	3.34947	2.4818	0	0	1000	12.7622	5.39509	6.38118	0	0	3.05934	0	0	20.8125	9.56477	0	0	0	0.351526	0.351048	19.6289	0.754931	0	2.0681	1.10092	2.66937	3.34947	0	1000	0	0	3.76	2.69983	0	1.28103	0	6.36248	0	0	12.4876	0	0	18.4816	0	0	0
[truncated: 206 more columns]

## Sheet: FVA
	CYTDK2	XPPT	HXPRT	NDPK5	SHK3Dr	NDPK6	NDPK8	DHORTS	OMPDC	PYNP2r	G5SD	CS	ICDHyr	ALATA_L2	DURIPP	ACALD	PTRCTA	ACS	CYSDS	MAN6PI	PPA	APRAUR	TRPAS2	PPCK	ME1	DB4PS	ALAR	RBFK	ALATA_L	XYLK	RBK	GLYK	PPM	ASPTA	ACP1_FMN	RBFSb	NDP3	CDPPH	NDP7	FBP	EX_pi_e	GLGC	ALATA_D2	PYK	SHCHD2	EX_co2_e	A5PISO	PMDPHT	CPPPGO
WT	1	1	1	2	0.255682	1	2	0.58952	0.58952	2	1	1	1	1	1.27348	2	0.714286	1	1	0	1	0.0903226	1.16248	1	1	0.180645	1	1	2	0	1	1	2	1	1	0.0903226	1	1	1	1	0.275763	1	1	1	5.32597e-06	2	0.0570652	0.0903226	0.048694
fdoG	1	1	1	2	0.255682	1	2	0.58952	0.58952	2	1	1	1	1	1.27348	2	0.714286	1	1	0	1	0.0903226	1.16248	1	1	0.180645	1	1	2	0	1	1	2	1	1	0.0903226	1	1	1	1	0.275763	1	1	1	5.28717e-06	2	0.0570652	0.0903226	0.048694
rutA	1	1	1	2	0.255682	1	2	0.329754	0.329754	2	1	1	1	1	1.27348	2	0.714286	1	1	0	1	0.0903226	1.16248	1	1	0.180645	1	1	2	0	1	1	2	1	1	0.0903226	1	1	1	1	0.275763	1	1	1	5.28717e-06	2	0.0570652	0.0903226	0.048694
menD	1	1	1	2	0.255682	1	2	0.58952	0.58952	2	1	1	1	1	1.27348	2	0.714286	1	1	0	1	0.0903226	1.16248	1	1	0.180645	1	1	2	0	1	1	2	1	1	0.0903226	1	1	1	1	0.275763	1	1	1	5.45898e-06	2	0.0570652	0.0903226	0.048694
queD	1	1	1	2	0.255682	1	2	0.58952	0.58952	2	1	1	1	1	1.27348	2	0.714286	1	1	0	1	0.0903226	1.16248	1	1	0.180645	1	1	2	0	1	1	2	1	1	0.0903226	1	1	1	1	0.275763	1	1	1	5.80543e-06	2	0.0570652	0.0903226	0.048694
mobA	1	1	1	2	0.255682	1	2	0.58952	0.58952	2	1	1	1	1	1.27348	2	0.714286	1	1	0	1	0.0903226	1.16248	1	1	0.180645	1	1	2	0	1	1	2	1	1	0.0903226	1	1	1	1	0.275763	1	1	1	5.66644e-06	2	0.0570652	0.0903226	0.048694
sufB	1	1	1	2	0.255682	1	2	0.58952	0.58952	2	1	1	1	1	1.27348	2	0.714286	1	1	0	1	0.0903226	1.16248	1	1	0.180645	1	1	2	0	1	1	2	1	1	0.0903226	1	1	1	1	0.275763	1	1	1	5.30547e-06	2	0.0570652	0.0903226	0.048694
acrD	1	1	1	2	0.255682	1	2	0.58952	0.58952	2	1	1	1	1	1.27348	2	0.714286	1	1	0	1	0.0903226	1.16248	1	1	0.180645	1	1	2	0	1	1	2	1	1	0.0903226	1	1	1	1	0.275763	1	1	1	5.68961e-06	2	0.0570652	0.0903226	0.048694
iscS	1	1	1	2	0.255682	1	2	0.58952	0.58952	2	1	1	1	1	1.27348	2	0.714286	1	1	0	1	0.0903226	1.16248	1	1	0.180645	1	1	2	0	1	1	2	1	1	0.0903226	1	1	1	1	0.275763	1	1	1	0	2	0.0570652	0.0903226	0.048694
lptG	1	1	1	2	0.255682	1	2	0.58952	0.58952	2	1	1	1	1	1.27348	2	0.714286	1	1	0	1	0.0903226	1.16248	1	1	0.180645	1	1	2	0	1	1	2	1	1	0.0903226	1	1	1	1	0.275763	1	1	1	0	2	0	0.0903226	0.048694
lptF	1	1	1	2	0.255682	1	2	0.58952	0.58952	2	1	1	1	1	1.27348	2	0.714286	1	1	0	1	0.0903226	1.16248	1	1	0.180645	1	1	2	0	1	1	2	1	1	0.0903226	1	1	1	1	0.275763	1	1	1	0	2	0	0.0903226	0.048694
glgX	1	1	1	2	0.255682	1	2	0.58952	0.58952	2	1	1	1	1	1.27348	2	0.714286	1	1	0	1	0.0903226	1.16248	1	1	0.180645	1	1	2	0	1	1	2	1	1	0.0903226	1	1	1	1	0.275763	1	1	1	5.31467e-06	2	0.0570652	0.0903226	0.048694
mpl	1	1	1	2	0.255682	1	2	0.58952	0.58952	2	1	1	1	1	1.27348	2	0.714286	1	1	0	1	0.0903226	1.16248	1	1	0.180645	1	1	2	0	1	1	2	1	1	0.0903226	1	1	1	1	0.275763	1	1	1	4.99474e-06	2	0.0570652	0.0903226	0.048694
corA	1	1	1	2	0.255682	1	2	0.58952	0.58952	2	1	1	1	1	1.27348	2	0.714286	1	1	0	1	0.0903226	1.16248	1	1	0.180645	1	1	2	0	1	1	2	1	1	0.0903226	1	1	1	1	0.275763	1	1	1	5.28713e-06	2	0.0570652	0.0903226	0.048694
betT	1	1	1	2	0.255682	1	2	0.58952	0.58952	2	1	1	1	1	1.27348	2	0.714286	1	1	0	1	0.0903226	1.16248	1	1	0.180645	1	1	2	0	1	1	2	1	1	0.0903226	1	1	1	1	0.275763	1	1	1	5.7974e-06	2	0.0570652	0.0903226	0.048694
nuoN	1	1	1	2	0.245675	1	2	0.57513	0.57513	2	1	1	1	1	1.25976	2	0.714286	1	1	0	1	0.0838816	1.15689	1	1	0.167763	1	1	2	0	1	1	2	1	1	0.0838816	1	1	1	1	0.265105	1	1	1	3.53981e-06	2	0.0552058	0.0838816	0.0456937
nuoL	1	1	1	2	0.245675	1	2	0.57513	0.57513	2	1	1	1	1	1.25976	2	0.714286	1	1	0	1	0.0838816	1.15689	1	1	0.167763	1	1	2	0	1	1	2	1	1	0.0838816	1	1	1	1	0.265105	1	1	1	3.53981e-06	2	0.0552058	0.0838816	0.0456937
dsbD	1	1	1	2	0.255682	1	2	0.58952	0.58952	2	1	1	1	1	1.27348	2	0.714286	1	1	0	1	0.0903226	1.16248	1	1	0.180645	1	1	2	0	1	1	2	1	1	0.0903226	1	1	1	1	0.275763	1	1	1	5.30546e-06	2	0.0570652	0.0903226	0.048694
mltF	1	1	1	2	0.255682	1	2	0.58952	0.58952	2	1	1	1	1	1.27348	2	0.714286	1	1	0	1	0.0903226	1.16248	1	1	0.180645	1	1	2	0	1	1	2	1	1	0.0903226	1	1	1	1	0.275763	1	1	1	5.69033e-06	2	0.0570652	0.0903226	0.048694
mltC	1	1	1	2	0.255682	1	2	0.58952	0.58952	2	1	1	1	1	1.27348	2	0.714286	1	1	0	1	0.0903226	1.16248	1	1	0.180645	1	1	2	0	1	1	2	1	1	0.0903226	1	1	1	1	0.275763	1	1	1	5.69033e-06	2	0.0570652	0.0903226	0.048694
mscM	1	1	1	2	0.255682	1	2	0.58952	0.58952	2	1	1	1	1	1.27348	2	0.714286	1	1	0	1	0.0903226	1.16248	1	1	0.180645	1	1	2	0	1	1	2	1	1	0.0903226	1	1	1	1	0.275763	1	1	1	5.708e-06	2	0.0570652	0.0903226	0.048694
mscK	1	1	1	2	0.255682	1	2	0.58952	0.58952	2	1	1	1	1	1.27348	2	0.714286	1	1	0	1	0.0903226	1.16248	1	1	0.180645	1	1	2	0	1	1	2	1	1	0.0903226	1	1	1	1	0.275763	1	1	1	5.708e-06	2	0.0570652	0.0903226	0.048694
uidB	1	1	1	2	0.255682	1	2	0.58952	0.58952	2	1	1	1	1	1.27348	2	0.714286	1	1	0	1	0.0903226	1.16248	1	1	0.180645	1	1	2	0	1	1	2	1	1	0.0903226	1	1	1	1	0.275763	1	1	1	5.31127e-06	2	0.0570652	0.0903226	0.048694
yicI	1	1	1	2	0.255682	1	2	0.58952	0.58952	2	1	1	1	1	1.27348	2	0.714286	1	1	0	1	0.0903226	1.16248	1	1	0.180645	1	1	2	0	1	1	2	1	1	0.0903226	1	1	1	1	0.275763	1	1	1	5.28717e-06	2	0.0570652	0.0903226	0.048694
mnaT	1	1	1	2	0.255682	1	2	0.58952	0.58952	2	1	1	1	1	1.27348	2	0.714286	1	1	0	1	0.0903226	1.16248	1	1	0.180645	1	1	2	0	1	1	2	1	1	0.0903226	1	1	1	1	0.275763	1	1	1	5.32511e-06	2	0.0570652	0.0903226	0.048694
aaeA	1	1	1	2	0.255682	1	2	0.58952	0.58952	2	1	1	1	1	1.27348	2	0.714286	1	1	0	1	0.0903226	1.16248	1	1	0.180645	1	1	2	0	1	1	2	1	1	0.0903226	1	1	1	1	0.275763	1	1	1	5.28717e-06	2	0.0570652	0.0903226	0.048694
aaeB	1	1	1	2	0.255682	1	2	0.58952	0.58952	2	1	1	1	1	1.27348	2	0.714286	1	1	0	1	0.0903226	1.16248	1	1	0.180645	1	1	2	0	1	1	2	1	1	0.0903226	1	1	1	1	0.275763	1	1	1	5.28717e-06	2	0.0570652	0.0903226	0.048694
kduD	1	1	1	2	0.255682	1	2	0.58952	0.58952	2	1	1	1	1	1.27348	2	0.714286	1	1	0	1	0.0903226	1.16248	1	1	0.180645	1	1	2	0	1	1	2	1	1	0.0903226	1	1	1	1	0.275763	1	1	1	5.30547e-06	2	0.0570652	0.0903226	0.048694
nepI	1	1	1	2	0.255682	1	2	0.58952	0.58952	2	1	1	1	1	1.27348	2	0.714286	1	1	0	1	0.0903226	1.16248	1	1	0.180645	1	1	2	0	1	1	2	1	1	0.0903226	1	1	1	1	0.275763	1	1	1	5.31148e-06	2	0.0570652	0.0903226	0.048694
pitA	1	1	1	2	0.255682	1	2	0.58952	0.58952	2	1	1	1	1	1.27348	2	0.714286	1	1	0	1	0.0903226	1.16248	1	1	0.180645	1	1	2	0	1	1	2	1	1	0.0903226	1	1	1	1	0.275763	1	1	1	5.30547e-06	2	0.0570652	0.0903226	0.048694
abgT	1	1	1	2	0.255682	1	2	0.58952	0.58952	2	1	1	1	1	1.27348	2	0.714286	1	1	0	1	0.0903226	1.16248	1	1	0.180645	1	1	2	0	1	1	2	1	1	0.0903226	1	1	1	1	0.275763	1	1	1	4.9394e-06	2	0.0570652	0.0903226	0.048694
abgA	1	1	1	2	0.255682	1	2	0.58952	0.58952	2	1	1	1	1	1.27348	2	0.714286	1	1	0	1	0.0903226	1.16248	1	1	0.180645	1	1	2	0	1	1	2	1	1	0.0903226	1	1	1	1	0.275763	1	1	1	4.83741e-06	2	0.0570652	0.0903226	0.048694
yihP	1	1	1	2	0.255682	1	2	0.58952	0.58952	2	1	1	1	1	1.27348	2	0.714286	1	1	0	1	0.0903226	1.16248	1	1	0.180645	1	1	2	0	1	1	2	1	1	0.0903226	1	1	1	1	0.275763	1	1	1	5.66863e-06	2	0.0570652	0.0903226	0.048694
emrE	1	1	1	2	0.255682	1	2	0.58952	0.58952	2	1	1	1	1	1.27348	2	0.714286	1	1	0	1	0.0903226	1.16248	1	1	0.180645	1	1	2	0	1	1	2	1	1	0.0903226	1	1	1	1	0.275763	1	1	1	5.58609e-06	2	0.0570652	0.0903226	0.048694
yieH	1	1	1	2	0.255682	1	2	0.58952	0.58952	2	1	1	1	1	1.27348	2	0.714286	1	1	0	1	0.0903226	1.16248	1	1	0.180645	1	1	2	0	1	1	2	1	1	0.0903226	1	1	1	1	0.275763	1	1	1	5.39182e-06	2	0.0570652	0.0903226	0.048694
ampH	1	1	1	2	0.255682	1	2	0.58952	0.58952	2	1	1	1	1	1.27348	2	0.714286	1	1	0	1	0.0903226	1.16248	1	1	0.180645	1	1	2	0	1	1	2	1	1	0.0903226	1	1	1	1	0.275763	1	1	1	5.39182e-06	2	0.0570652	0.0903226	0.048694
tesA	1	1	1	2	0.255682	1	2	0.58952	0.58952	2	1	1	1	1	1.27348	2	0.714286	1	1	0	1	0.0903226	1.16248	1	1	0.180645	1	1	2	0	1	1	2	1	1	0.0903226	1	1	1	1	0.101166	1	1	1	5.68961e-06	2	0.0570652	0.0903226	0.048694
yddG	1	1	1	2	0.255682	1	2	0.58952	0.58952	2	1	1	1	1	1.27348	2	0.714286	1	1	0	1	0.0903226	1.16248	1	1	0.180645	1	1	2	0	1	1	2	1	1	0.0903226	1	1	1	1	0.275763	1	1	1	5.31467e-06	2	0.0570652	0.0903226	0.048694
chiP	1	1	1	2	0.255682	1	2	0.58952	0.58952	2	1	1	1	1	1.27348	2	0.714286	1	1	0	1	0.0903226	1.16248	1	1	0.180645	1	1	2	0	1	1	2	1	1	0.0903226	1	1	1	1	0.275763	1	1	1	5.39182e-06	2	0.0570652	0.0903226	0.048694
cirA	1	1	1	2	0.255682	1	2	0.58952	0.58952	2	1	1	1	1	1.27348	2	0.714286	1	1	0	1	0.0903226	1.16248	1	1	0.180645	1	1	2	0	1	1	2	1	1	0.0903226	1	1	1	1	0.275763	1	1	1	5.31127e-06	2	0.0570652	0.0903226	0.048694
citG	1	1	1	2	0.255682	1	2	0.58952	0.58952	2	1	1	1	1	1.27348	2	0.714286	1	1	0	1	0.0903226	1.16248	1	1	0.180645	1	1	2	0	1	1	2	1	1	0.0903226	1	1	1	1	0.275763	1	1	1	5.655e-06	2	0.0570652	0.0903226	0.048694
lplA	1	1	1	2	0.255682	1	2	0.58952	0.58952	2	1	1	1	1	1.27348	2	0.714286	1	1	0	1	0.0903226	1.16248	1	1	0.180645	1	1	2	0	1	1	2	1	1	0.0903226	1	1	1	1	0.275763	1	1	1	5.68303e-06	2	0.0570652	0.0903226	0.048694
lnt	1	1	1	2	0.255682	1	2	0.58952	0.58952	2	1	1	1	1	1.27348	2	0.714286	1	1	0	1	0.0903226	1.16248	1	1	0.180645	1	1	2	0	1	1	2	1	1	0.0903226	1	1	1	1	0.275763	1	1	1	5.80263e-06	2	0.0570652	0.0903226	0.048694
plsB	1	1	1	2	0.255682	1	2	0.58952	0.58952	2	1	1	1	1	1.27348	2	0.714286	1	1	0	1	0.0903226	1.16248	1	1	0.180645	1	1	2	0	1	1	2	1	1	0.0903226	1	1	1	1	0.275763	1	1	1	5.8333e-06	2	0.0570652	0.0903226	0.048694
cyoB	1	1	1	2	0.244048	1	2	0.541463	0.541463	2	1	1	1	1	1.25153	2	0.714286	1	1	0	1	0.0833333	1.15345	1	1	0.166667	1	1	2	0	1	1	2	1	1	0.0833333	1	1	1	1	0.270959	1	1	1	5.49793e-06	2	0.0546946	0.0833333	0.0449786
gsiA	1	1	1	2	0.255682	1	2	0.58952	0.58952	2	1	1	1	1	1.27348	2	0.714286	1	1	0	1	0.0903226	1.16248	1	1	0.180645	1	1	2	0	1	1	2	1	1	0.0903226	1	1	1	1	0.275763	1	1	1	5.31467e-06	2	0.0570652	0.0903226	0.048694
hisC	1	1	1	2	0.255682	1	2	0.58952	0.58952	2	1	1	1	1	1.27348	2	0.714286	1	1	0	1	0.0903226	1.16248	1	1	0.180645	1	1	2	0	1	1	2	1	1	0.0903226	1	1	1	1	0.275763	1	1	1	0	2	0.0570652	0.0903226	0.048694
yeiG	1	1	1	2	0.255682	1	2	0.58952	0.58952	2	1	1	1	1	1.27348	2	0.714286	1	1	0	1	0.0903226	1.16248	1	1	0.180645	1	1	2	0	1	1	2	1	1	0.0903226	1	1	1	1	0.275763	1	1	1	5.69033e-06	2	0.0570652	0.0903226	0.048694
ftsI	1	1	1	2	0.255682	1	2	0.58952	0.58952	2	1	1	1	1	1.27348	2	0.714286	1	1	0	1	0.0903226	1.16248	1	1	0.180645	1	1	2	0	1	1	2	1	1	0.0903226	1	1	1	1	0.275763	1	1	1	0	2	0.0570652	0.0903226	0.048694
exuT	1	1	1	2	0.255682	1	2	0.58952	0.58952	2	1	1	1	1	1.27348	2	0.714286	1	1	0	1	0.0903226	1.16248	1	1	0.180645	1	1	2	0	1	1	2	1	1	0.0903226	1	1	1	1	0.275763	1	1	1	4.83644e-06	2	0.0570652	0.0903226	0.048694
gatC	1	1	1	2	0.255682	1	2	0.58952	0.58952	2	1	1	1	1	1.27348	2	0.714286	1	1	0	1	0.0903226	1.16248	1	1	0.180645	1	1	2	0	1	1	2	1	1	0.0903226	1	1	1	1	0.275763	1	1	1	5.07051e-06	2	0.0570652	0.0903226	0.048694
mrcB	1	1	1	2	0.255682	1	2	0.58952	0.58952	2	1	1	1	1	1.27348	2	0.714286	1	1	0	1	0.0903226	1.16248	1	1	0.180645	1	1	2	0	1	1	2	1	1	0.0903226	1	1	1	1	0.275763	1	1	1	5.67429e-06	2	0.0570652	0.0903226	0.048694
fabG	1	1	1	2	0.255682	1	2	0.58952	0.58952	2	1	1	1	1	1.27348	2	0.714286	1	1	0	1	0.0903226	1.16248	1	1	0.180645	1	1	2	0	1	1	2	1	1	0.0903226	1	1	1	1	0.264803	1	1	1	0	2	0	0.0903226	0.048694
mrcA	1	1	1	2	0.255682	1	2	0.58952	0.58952	2	1	1	1	1	1.27348	2	0.714286	1	1	0	1	0.0903226	1.16248	1	1	0.180645	1	1	2	0	1	1	2	1	1	0.0903226	1	1	1	1	0.275763	1	1	1	5.30547e-06	2	0.0570652	0.0903226	0.048694
wzxB	1	1	1	2	0.255682	1	2	0.58952	0.58952	2	1	1	1	1	1.27348	2	0.714286	1	1	0	1	0.0903226	1.16248	1	1	0.180645	1	1	2	0	1	1	2	1	1	0.0903226	1	1	1	1	0.275763	1	1	1	5.32488e-06	2	0.0570652	0.0903226	0.048694
speC	1	1	1	2	0.255682	1	2	0.58952	0.58952	2	1	1	1	1	1.27348	2	0.714286	1	1	0	1	0.0903226	1.16248	1	1	0.180645	1	1	2	0	1	1	2	1	1	0.0903226	1	1	1	1	0.275763	1	1	1	5.32488e-06	2	0.0570652	0.0903226	0.048694
dgoD	1	1	1	2	0.255682	1	2	0.58952	0.58952	2	1	1	1	1	1.27348	2	0.714286	1	1	0	1	0.0903226	1.16248	1	1	0.180645	1	1	2	0	1	1	2	1	1	0.0903226	1	1	1	1	0.275763	1	1	1	5.31082e-06	2	0.0570652	0.0903226	0.048694
glgB	1	1	1	2	0.255682	1	2	0.58952	0.58952	2	1	1	1	1	1.27348	2	0.714286	1	1	0	1	0.0903226	1.16248	1	1	0.180645	1	1	2	0	1	1	2	1	1	0.0903226	1	1	1	1	0.275763	1	1	1	5.30547e-06	2	0.0570652	0.0903226	0.048694
ygiN	1	1	1	2	0.255682	1	2	0.58952	0.58952	2	1	1	1	1	1.27348	2	0.714286	1	1	0	1	0.0903226	1.16248	1	1	0.180645	1	1	2	0	1	1	2	1	1	0.0903226	1	1	1	1	0.272936	1	1	1	5.69033e-06	2	0.0570652	0.0903226	0.048694
purM	1	1	1	2	0.255682	1	2	0.58952	0.58952	2	1	1	1	1	1.27348	2	0.714286	1	1	0	1	0	1.16248	1	1	0	1	1	2	0	1	1	2	1	1	0	1	1	1	1	0.275763	1	1	1	0	2	0.0570652	0	0.048694
yjjX	1	1	1	2	0.255682	1	2	0.58952	0.58952	2	1	1	1	1	1.27348	2	0.714286	1	1	0	1	0.0903226	1.16248	1	1	0.180645	1	1	2	0	1	1	2	1	1	0.0903226	1	1	1	1	0.275763	1	1	1	5.6354e-06	2	0.0570652	0.0903226	0.048694
ccmA	1	1	1	2	0.255682	1	2	0.58952	0.58952	2	1	1	1	1	1.27348	2	0.714286	1	1	0	1	0.0903226	1.16248	1	1	0.180645	1	1	2	0	1	1	2	1	1	0.0903226	1	1	1	1	0.275763	1	1	1	5.33056e-06	2	0.0570652	0.0903226	5.78041e-06
eamB	1	1	1	2	0.255682	1	2	0.58952	0.58952	2	1	1	1	1	1.27348	2	0.714286	1	1	0	1	0.0903226	1.16248	1	1	0.180645	1	1	2	0	1	1	2	1	1	0.0903226	1	1	1	1	0.275763	1	1	1	5.07088e-06	2	0.0570652	0.0903226	0.048694
gltS	1	1	1	2	0.255682	1	2	0.58952	0.58952	2	1	1	1	1	1.27348	2	0.714286	1	1	0	1	0.0903226	1.16248	1	1	0.180645	1	1	2	0	1	1	2	1	1	0.0903226	1	1	1	1	0.275763	1	1	1	5.69234e-06	2	0.0570652	0.0903226	0.048694
ccmD	1	1	1	2	0.255682	1	2	0.58952	0.58952	2	1	1	1	1	1.27348	2	0.714286	1	1	0	1	0.0903226	1.16248	1	1	0.180645	1	1	2	0	1	1	2	1	1	0.0903226	1	1	1	1	0.275763	1	1	1	5.33056e-06	2	0.0570652	0.0903226	5.78041e-06
menE	1	1	1	2	0.255682	1	2	0.58952	0.58952	2	1	1	1	1	1.27348	2	0.714286	1	1	0	1	0.0903226	1.16248	1	1	0.180645	1	1	2	0	1	1	2	1	1	0.0903226	1	1	1	1	0.275763	1	1	1	5.63457e-06	2	0.0570652	0.0903226	0.048694
dld	1	1	1	2	0.255682	1	2	0.58952	0.58952	2	1	1	1	1	1.27348	2	0.714286	1	1	0	1	0.0903226	1.16248	1	1	0.180645	1	1	2	0	1	1	2	1	1	0.0903226	1	1	1	1	0.275763	1	1	1	5.69033e-06	2	0.0570652	0.0903226	0.048694
plaP	1	1	1	2	0.255682	1	2	0.58952	0.58952	2	1	1	1	1	1.27348	2	0.714286	1	1	0	1	0.0903226	1.16248	1	1	0.180645	1	1	2	0	1	1	2	1	1	0.0903226	1	1	1	1	0.275763	1	1	1	5.07088e-06	2	0.0570652	0.0903226	0.048694
rbsA	1	1	1	2	0.255682	1	2	0.58952	0.58952	2	1	1	1	1	1.27348	2	0.714286	1	1	0	1	0.0903226	1.16248	1	1	0.180645	1	1	2	0	1	1	2	1	1	0.0903226	1	1	1	1	0.275763	1	1	1	5.07088e-06	2	0.0570652	0.0903226	0.048694
yjfF	1	1	1	2	0.255682	1	2	0.58952	0.58952	2	1	1	1	1	1.27348	2	0.714286	1	1	0	1	0.0903226	1.16248	1	1	0.180645	1	1	2	0	1	1	2	1	1	0.0903226	1	1	1	1	0.275763	1	1	1	5.07088e-06	2	0.0570652	0.0903226	0.048694
entS	1	1	1	2	0.255682	1	2	0.58952	0.58952	2	1	1	1	1	1.27348	2	0.714286	1	1	0	1	0.0903226	1.16248	1	1	0.180645	1	1	2	0	1	1	2	1	1	0.0903226	1	1	1	1	0.275763	1	1	1	5.37935e-06	2	0.0570652	0.0903226	0.048694
ytfT	1	1	1	2	0.255682	1	2	0.58952	0.58952	2	1	1	1	1	1.27348	2	0.714286	1	1	0	1	0.0903226	1.16248	1	1	0.180645	1	1	2	0	1	1	2	1	1	0.0903226	1	1	1	1	0.275763	1	1	1	5.07088e-06	2	0.0570652	0.0903226	0.048694
waaP	1	1	1	2	0.255682	1	2	0.58952	0.58952	2	1	1	1	1	1.27348	2	0.714286	1	1	0	1	0.0903226	1.16248	1	1	0.180645	1	1	2	0	1	1	2	1	1	0.0903226	1	1	1	1	0.275763	1	1	1	5.31125e-06	2	0.0570652	0.0903226	0.048694
hemG	1	1	1	2	0.255682	1	2	0.58952	0.58952	2	1	1	1	1	1.27348	2	0.714286	1	1	0	1	0.0903226	1.16248	1	1	0.180645	1	1	2	0	1	1	2	1	1	0.0903226	1	1	1	1	0.275763	1	1	1	0	2	0.0570652	0.0903226	0
speA	1	1	1	2	0.255682	1	2	0.58952	0.58952	2	1	1	1	1	1.27348	2	0.714286	1	1	0	1	0.0903226	1.16248	1	1	0.180645	1	1	2	0	1	1	2	1	1	0.0903226	1	1	1	1	0.275763	1	1	1	5.39802e-06	2	0.0570652	0.0903226	0.048694
wbbK	1	1	1	2	0.255682	1	2	0.58952	0.58952	2	1	1	1	1	1.27348	2	0.714286	1	1	0	1	0.0903226	1.16248	1	1	0.180645	1	1	2	0	1	1	2	1	1	0.0903226	1	1	1	1	0.275763	1	1	1	5.69033e-06	2	0.0570652	0.0903226	0.048694
waaC	1	1	1	2	0.255682	1	2	0.58952	0.58952	2	1	1	1	1	1.27348	2	0.714286	1	1	0	1	0.0903226	1.16248	1	1	0.180645	1	1	2	0	1	1	2	1	1	0.0903226	1	1	1	1	0.275763	1	1	1	5.69556e-06	2	0.0570652	0.0903226	0.048694
rdgB	1	1	1	2	0.255682	1	2	0.58952	0.58952	2	1	1	1	1	1.27348	2	0.714286	1	1	0	1	0.0903226	1.16248	1	1	0.180645	1	1	2	0	1	1	2	1	1	0.0903226	1	1	1	1	0.275763	1	1	1	5.46687e-06	2	0.0570652	0.0903226	0.048694
arnC	1	1	1	2	0.255682	1	2	0.58952	0.58952	2	1	1	1	1	1.27348	2	0.714286	1	1	0	1	0.0903226	1.16248	1	1	0.180645	1	1	2	0	1	1	2	1	1	0.0903226	1	1	1	1	0.275763	1	1	1	5.69033e-06	2	0.0570652	0.0903226	0.048694
arnB	1	1	1	2	0.255682	1	2	0.58952	0.58952	2	1	1	1	1	1.27348	2	0.714286	1	1	0	1	0.0903226	1.16248	1	1	0.180645	1	1	2	0	1	1	2	1	1	0.0903226	1	1	1	1	0.275763	1	1	1	5.35104e-06	2	0.0570652	0.0903226	0.048694
fhuA	1	1	1	2	0.255682	1	2	0.58952	0.58952	2	1	1	1	1	1.27348	2	0.714286	1	1	0	1	0.0903226	1.16248	1	1	0.180645	1	1	2	0	1	1	2	1	1	0.0903226	1	1	1	1	0.275763	1	1	1	4.82628e-06	2	0.0570652	0.0903226	0.048694
gshB	1	1	1	2	0.255682	1	2	0.58952	0.58952	2	1	1	1	1	1.27348	2	0.714286	1	1	0	1	0.0903226	1.16248	1	1	0.180645	1	1	2	0	1	1	2	1	1	0.0903226	1	1	1	1	0.275763	1	1	1	5.30545e-06	2	0.0570652	0.0903226	0.048694
potB	1	1	1	2	0.255682	1	2	0.58952	0.58952	2	1	1	1	1	1.27348	2	0.714286	1	1	0	1	0.0903226	1.16248	1	1	0.180645	1	1	2	0	1	1	2	1	1	0.0903226	1	1	1	1	0.275763	1	1	1	5.31168e-06	2	0.0570652	0.0903226	0.048694
potF	1	1	1	2	0.255682	1	2	0.58952	0.58952	2	1	1	1	1	1.27348	2	0.714286	1	1	0	1	0.0903226	1.16248	1	1	0.180645	1	1	2	0	1	1	2	1	1	0.0903226	1	1	1	1	0.275763	1	1	1	5.69033e-06	2	0.0570652	0.0903226	0.048694
potA	1	1	1	2	0.255682	1	2	0.58952	0.58952	2	1	1	1	1	1.27348	2	0.714286	1	1	0	1	0.0903226	1.16248	1	1	0.180645	1	1	2	0	1	1	2	1	1	0.0903226	1	1	1	1	0.275763	1	1	1	5.69033e-06	2	0.0570652	0.0903226	0.048694
ykgE	1	1	1	2	0.255682	1	2	0.58952	0.58952	2	1	1	1	1	1.27348	2	0.714286	1	1	0	1	0.0903226	1.16248	1	1	0.180645	1	1	2	0	1	1	2	1	1	0.0903226	1	1	1	1	0.275763	1	1	1	5.69033e-06	2	0.0570652	0.0903226	0.048694
folP	1	1	1	2	0.255682	1	2	0.58952	0.58952	2	1	1	1	1	1.27348	2	0.714286	1	1	0	1	0.0903226	1.16248	1	1	0.180645	1	1	2	0	1	1	2	1	1	0.0903226	1	1	1	1	0.275763	1	1	1	0	2	0.0570652	0.0903226	0.048694
putP	1	1	1	2	0.255682	1	2	0.58952	0.58952	2	1	1	1	1	1.27348	2	0.714286	1	1	0	1	0.0903226	1.16248	1	1	0.180645	1	1	2	0	1	1	2	1	1	0.0903226	1	1	1	1	0.275763	1	1	1	5.28717e-06	2	0.0570652	0.0903226	0.048694
metF	1	1	1	2	0.255682	1	2	0.58952	0.58952	2	1	1	1	1	1.27348	2	0.714286	1	1	0	1	0.0903226	1.16248	1	1	0.180645	1	1	2	0	1	1	2	1	1	0.0903226	1	1	1	1	0.275763	1	1	1	0	2	0.0570652	0.0903226	0.048694
ppk	1	1	1	2	0.255682	1	2	0.58952	0.58952	2	1	1	1	1	1.27348	2	0.714286	1	1	0	1	0.0903226	1.16248	1	1	0.180645	1	1	2	0	1	1	2	1	1	0.0903226	1	1	1	1	0.275763	1	1	1	5.42874e-06	2	0.0570652	0.0903226	0.048694
pstS	1	1	1	2	0.255682	1	2	0.58952	0.58952	2	1	1	1	1	1.27348	2	0.714286	1	1	0	1	0.0903226	1.16248	1	1	0.180645	1	1	2	0	1	1	2	1	1	0.0903226	1	1	1	1	0.275763	1	1	1	5.69033e-06	2	0.0570652	0.0903226	0.048694
cydC	1	1	1	2	0.255682	1	2	0.58952	0.58952	2	1	1	1	1	1.27348	2	0.714286	1	1	0	1	0.0903226	1.16248	1	1	0.180645	1	1	2	0	1	1	2	1	1	0.0903226	1	1	1	1	0.275763	1	1	1	5.64458e-06	2	0.0570652	0.0903226	0.048694
metH	1	1	1	2	0.255682	1	2	0.58952	0.58952	2	1	1	1	1	1.27348	2	0.714286	1	1	0	1	0.0903226	1.16248	1	1	0.180645	1	1	2	0	1	1	2	1	1	0.0903226	1	1	1	1	0.275763	1	1	1	5.17607e-06	2	0.0570652	0.0903226	0.048694
nirC	1	1	1	2	0.255682	1	2	0.58952	0.58952	2	1	1	1	1	1.27348	2	0.714286	1	1	0	1	0.0903226	1.16248	1	1	0.180645	1	1	2	0	1	1	2	1	1	0.0903226	1	1	1	1	0.275763	1	1	1	4.73786e-06	2	0.0570652	0.0903226	0.048694
kefB	1	1	1	2	0.255682	1	2	0.58952	0.58952	2	1	1	1	1	1.27348	2	0.714286	1	1	0	1	0.0903226	1.16248	1	1	0.180645	1	1	2	0	1	1	2	1	1	0.0903226	1	1	1	1	0.275763	1	1	1	4.73786e-06	2	0.0570652	0.0903226	0.048694
fecA	1	1	1	2	0.255682	1	2	0.58952	0.58952	2	1	1	1	1	1.27348	2	0.714286	1	1	0	1	0.0903226	1.16248	1	1	0.180645	1	1	2	0	1	1	2	1	1	0.0903226	1	1	1	1	0.275763	1	1	1	5.32553e-06	2	0.0570652	0.0903226	0.048694
lamB	1	1	1	2	0.255682	1	2	0.58952	0.58952	2	1	1	1	1	1.27348	2	0.714286	1	1	0	1	0.0903226	1.16248	1	1	0.180645	1	1	2	0	1	1	2	1	1	0.0903226	1	1	1	1	0.275763	1	1	1	5.58184e-06	2	0.0570652	0.0903226	0.048694
mdfA	1	1	1	2	0.255682	1	2	0.58952	0.58952	2	1	1	1	1	1.27348	2	0.714286	1	1	0	1	0.0903226	1.16248	1	1	0.180645	1	1	2	0	1	1	2	1	1	0.0903226	1	1	1	1	0.275763	1	1	1	5.30546e-06	2	0.0570652	0.0903226	0.048694
chaA	1	1	1	2	0.255682	1	2	0.58952	0.58952	2	1	1	1	1	1.27348	2	0.714286	1	1	0	1	0.0903226	1.16248	1	1	0.180645	1	1	2	0	1	1	2	1	1	0.0903226	1	1	1	1	0.275763	1	1	1	5.03852e-06	2	0.0570652	0.0903226	0.048694
fepA	1	1	1	2	0.255682	1	2	0.58952	0.58952	2	1	1	1	1	1.27348	2	0.714286	1	1	0	1	0.0903226	1.16248	1	1	0.180645	1	1	2	0	1	1	2	1	1	0.0903226	1	1	1	1	0.275763	1	1	1	5.69033e-06	2	0.0570652	0.0903226	0.048694
fruA	1	1	1	2	0.255682	1	2	0.58952	0.58952	2	1	1	1	1	1.27348	2	0.714286	1	1	0	1	0.0903226	1.16248	1	1	0.180645	1	1	2	0	1	1	2	1	1	0.0903226	1	1	1	1	0.275763	1	1	1	5.6572e-06	2	0.0570652	0.0903226	0.048694
feoB	1	1	1	2	0.255682	1	2	0.58952	0.58952	2	1	1	1	1	1.27348	2	0.714286	1	1	0	1	0.0903226	1.16248	1	1	0.180645	1	1	2	0	1	1	2	1	1	0.0903226	1	1	1	1	0.275763	1	1	1	5.57828e-06	2	0.0570652	0.0903226	0.048694
yehX	1	1	1	2	0.255682	1	2	0.58952	0.58952	2	1	1	1	1	1.27348	2	0.714286	1	1	0	1	0.0903226	1.16248	1	1	0.180645	1	1	2	0	1	1	2	1	1	0.0903226	1	1	1	1	0.275763	1	1	1	5.65465e-06	2	0.0570652	0.0903226	0.048694
metI	1	1	1	2	0.255682	1	2	0.58952	0.58952	2	1	1	1	1	1.27348	2	0.714286	1	1	0	1	0.0903226	1.16248	1	1	0.180645	1	1	2	0	1	1	2	1	1	0.0903226	1	1	1	1	0.275763	1	1	1	5.6465e-06	2	0.0570652	0.0903226	0.048694
osmF	1	1	1	2	0.255682	1	2	0.58952	0.58952	2	1	1	1	1	1.27348	2	0.714286	1	1	0	1	0.0903226	1.16248	1	1	0.180645	1	1	2	0	1	1	2	1	1	0.0903226	1	1	1	1	0.275763	1	1	1	5.65465e-06	2	0.0570652	0.0903226	0.048694
dosP	1	1	1	2	0.255682	1	2	0.58952	0.58952	2	1	1	1	1	1.27348	2	0.714286	1	1	0	1	0.0903226	1.16248	1	1	0.180645	1	1	2	0	1	1	2	1	1	0.0903226	1	1	1	1	0.275763	1	1	1	5.31211e-06	2	0.0570652	0.0903226	0.048694
malF	1	1	1	2	0.255682	1	2	0.58952	0.58952	2	1	1	1	1	1.27348	2	0.714286	1	1	0	1	0.0903226	1.16248	1	1	0.180645	1	1	2	0	1	1	2	1	1	0.0903226	1	1	1	1	0.275763	1	1	1	5.6041e-06	2	0.0570652	0.0903226	0.048694
fhuE	1	1	1	2	0.255682	1	2	0.58952	0.58952	2	1	1	1	1	1.27348	2	0.714286	1	1	0	1	0.0903226	1.16248	1	1	0.180645	1	1	2	0	1	1	2	1	1	0.0903226	1	1	1	1	0.275763	1	1	1	5.58204e-06	2	0.0570652	0.0903226	0.048694
garD	1	1	1	2	0.255682	1	2	0.58952	0.58952	2	1	1	1	1	1.27348	2	0.714286	1	1	0	1	0.0903226	1.16248	1	1	0.180645	1	1	2	0	1	1	2	1	1	0.0903226	1	1	1	1	0.275763	1	1	1	5.28124e-06	2	0.0570652	0.0903226	0.048694
aceF	1	1	1	2	0.255682	1	2	0.56101	0.56101	2	1	1	1	1	1.27167	2	0.714286	1	1	0	1	0.0883179	1.16248	1	1	0.176636	1	1	2	0	1	1	2	1	1	0.0883179	1	1	1	1	0.273371	1	1	1	5.65465e-06	2	0.0558162	0.0883179	0.04859
tonB	1	1	1	2	0.255682	1	2	0.58952	0.58952	2	1	1	1	1	1.27348	2	0.714286	1	1	0	1	0.0903226	1.16248	1	1	0.180645	1	1	2	0	1	1	2	1	1	0.0903226	1	1	1	1	0.275763	1	1	1	5.33768e-06	2	0.0570652	0.0903226	0.048694
glcA	1	1	1	2	0.255682	1	2	0.58952	0.58952	2	1	1	1	1	1.27348	2	0.714286	1	1	0	1	0.0903226	1.16248	1	1	0.180645	1	1	2	0	1	1	2	1	1	0.0903226	1	1	1	1	0.275763	1	1	1	5.48566e-06	2	0.0570652	0.0903226	0.048694
hybA	1	1	1	2	0.255682	1	2	0.58952	0.58952	2	1	1	1	1	1.27348	2	0.714286	1	1	0	1	0.0903226	1.16248	1	1	0.180645	1	1	2	0	1	1	2	1	1	0.0903226	1	1	1	1	0.275763	1	1	1	5.48566e-06	2	0.0570652	0.0903226	0.048694
folA	1	1	1	2	0.255682	1	2	0.58952	0.58952	2	1	1	1	1	1.27348	2	0.714286	1	1	0	1	0.0903226	1.16248	1	1	0.180645	1	1	2	0	1	1	2	1	1	0.0903226	1	1	1	1	0.275763	1	1	1	5.48566e-06	2	0.0570652	0.0903226	0.048694
hybC	1	1	1	2	0.255682	1	2	0.58952	0.58952	2	1	1	1	1	1.27348	2	0.714286	1	1	0	1	0.0903226	1.16248	1	1	0.180645	1	1	2	0	1	1	2	1	1	0.0903226	1	1	1	1	0.275763	1	1	1	5.48566e-06	2	0.0570652	0.0903226	0.048694
hybB	1	1	1	2	0.255682	1	2	0.58952	0.58952	2	1	1	1	1	1.27348	2	0.714286	1	1	0	1	0.0903226	1.16248	1	1	0.180645	1	1	2	0	1	1	2	1	1	0.0903226	1	1	1	1	0.275763	1	1	1	5.48566e-06	2	0.0570652	0.0903226	0.048694
hybO	1	1	1	2	0.255682	1	2	0.58952	0.58952	2	1	1	1	1	1.27348	2	0.714286	1	1	0	1	0.0903226	1.16248	1	1	0.180645	1	1	2	0	1	1	2	1	1	0.0903226	1	1	1	1	0.275763	1	1	1	5.48566e-06	2	0.0570652	0.0903226	0.048694
nikC	1	1	1	2	0.255682	1	2	0.58952	0.58952	2	1	1	1	1	1.27348	2	0.714286	1	1	0	1	0.0903226	1.16248	1	1	0.180645	1	1	2	0	1	1	2	1	1	0.0903226	1	1	1	1	0.275763	1	1	1	5.48566e-06	2	0.0570652	0.0903226	0.048694
mglA	1	1	1	2	0.255682	1	2	0.58952	0.58952	2	1	1	1	1	1.27348	2	0.714286	1	1	0	1	0.0903226	1.16248	1	1	0.180645	1	1	2	0	1	1	2	1	1	0.0903226	1	1	1	1	0.275763	1	1	1	5.69033e-06	2	0.0570652	0.0903226	0.048694
nikA	1	1	1	2	0.255682	1	2	0.58952	0.58952	2	1	1	1	1	1.27348	2	0.714286	1	1	0	1	0.0903226	1.16248	1	1	0.180645	1	1	2	0	1	1	2	1	1	0.0903226	1	1	1	1	0.275763	1	1	1	5.48566e-06	2	0.0570652	0.0903226	0.048694
pncB	1	1	1	2	0.255682	1	2	0.58952	0.58952	2	1	1	1	1	1.27348	2	0.714286	1	1	0	1	0.0903226	1.16248	1	1	0.180645	1	1	2	0	1	1	2	1	1	0.0903226	1	1	1	1	0.275763	1	1	1	5.75066e-06	2	0.0570652	0.0903226	0.048694
panE	1	1	1	2	0.255682	1	2	0.58952	0.58952	2	1	1	1	1	1.27348	2	0.714286	1	1	0	1	0.0903226	1.16248	1	1	0.180645	1	1	2	0	1	1	2	1	1	0.0903226	1	1	1	1	0.275763	1	1	1	5.48566e-06	2	0.0570652	0.0903226	0.048694
hisF	1	1	1	2	0.255682	1	2	0.58952	0.58952	2	1	1	1	1	1.27348	2	0.714286	1	1	0	1	0.0903226	1.16248	1	1	0.180645	1	1	2	0	1	1	2	1	1	0.0903226	1	1	1	1	0.275763	1	1	1	0	2	0.0570652	0.0903226	0.048694
hisH	1	1	1	2	0.255682	1	2	0.58952	0.58952	2	1	1	1	1	1.27348	2	0.714286	1	1	0	1	0.0903226	1.16248	1	1	0.180645	1	1	2	0	1	1	2	1	1	0.0903226	1	1	1	1	0.275763	1	1	1	0	2	0.0570652	0.0903226	0.048694
epd	1	1	1	2	0.255682	1	2	0.58952	0.58952	2	1	1	1	1	1.27348	2	0.714286	1	1	0	1	0.0903226	1.16248	1	1	0.180645	1	1	2	0	1	1	2	1	1	0.0903226	1	1	1	1	0.275763	1	1	1	5.69033e-06	2	0.0570652	0.0903226	0.048694
araH	1	1	1	2	0.255682	1	2	0.58952	0.58952	2	1	1	1	1	1.27348	2	0.714286	1	1	0	1	0.0903226	1.16248	1	1	0.180645	1	1	2	0	1	1	2	1	1	0.0903226	1	1	1	1	0.275763	1	1	1	5.69033e-06	2	0.0570652	0.0903226	0.048694
lyxK	1	1	1	2	0.255682	1	2	0.58952	0.58952	2	1	1	1	1	1.27348	2	0.714286	1	1	0	1	0.0903226	1.16248	1	1	0.180645	1	1	2	0	1	1	2	1	1	0.0903226	1	1	1	1	0.275763	1	1	1	5.69033e-06	2	0.0570652	0.0903226	0.048694
arsB	1	1	1	2	0.255682	1	2	0.58952	0.58952	2	1	1	1	1	1.27348	2	0.714286	1	1	0	1	0.0903226	1.16248	1	1	0.180645	1	1	2	0	1	1	2	1	1	0.0903226	1	1	1	1	0.275763	1	1	1	5.69033e-06	2	0.0570652	0.0903226	0.048694
cpdB	1	1	1	2	0.255682	1	2	0.58952	0.58952	2	1	1	1	1	1.27348	2	0.714286	1	1	0	1	0.0903226	1.16248	1	1	0.180645	1	1	2	0	1	1	2	1	1	0.0903226	1	1	1	1	0.275763	1	1	1	5.02769e-06	2	0.0570652	0.0903226	0.048694
gloB	1	1	1	2	0.255682	1	2	0.58952	0.58952	2	1	1	1	1	1.27348	2	0.714286	1	1	0	1	0.0903226	1.16248	1	1	0.180645	1	1	2	0	1	1	2	1	1	0.0903226	1	1	1	1	0.275763	1	1	1	5.74066e-06	2	0.0570652	0.0903226	0.048694
ugpB	1	1	1	2	0.255682	1	2	0.58952	0.58952	2	1	1	1	1	1.27348	2	0.714286	1	1	0	1	0.0903226	1.16248	1	1	0.180645	1	1	2	0	1	1	2	1	1	0.0903226	1	1	1	1	0.275763	1	1	1	5.55247e-06	2	0.0570652	0.0903226	0.048694
znuA	1	1	1	2	0.255682	1	2	0.58952	0.58952	2	1	1	1	1	1.27348	2	0.714286	1	1	0	1	0.0903226	1.16248	1	1	0.180645	1	1	2	0	1	1	2	1	1	0.0903226	1	1	1	1	0.275763	1	1	1	5.29378e-06	2	0.0570652	0.0903226	0.048694
dadA	1	1	1	2	0.255682	1	2	0.58952	0.58952	2	1	1	1	1	1.27348	2	0.714286	1	1	0	1	0.0903226	1.16248	1	1	0.180645	1	1	2	0	1	1	2	1	1	0.0903226	1	1	1	1	0.275763	1	1	1	5.63689e-06	2	0.0570652	0.0903226	0.048694
zitB	1	1	1	2	0.255682	1	2	0.58952	0.58952	2	1	1	1	1	1.27348	2	0.714286	1	1	0	1	0.0903226	1.16248	1	1	0.180645	1	1	2	0	1	1	2	1	1	0.0903226	1	1	1	1	0.275763	1	1	1	5.74982e-06	2	0.0570652	0.0903226	0.048694
ldcC	1	1	1	2	0.255682	1	2	0.58952	0.58952	2	1	1	1	1	1.27348	2	0.714286	1	1	0	1	0.0903226	1.16248	1	1	0.180645	1	1	2	0	1	1	2	1	1	0.0903226	1	1	1	1	0.275763	1	1	1	5.74982e-06	2	0.0570652	0.0903226	0.048694
cusC	1	1	1	2	0.255682	1	2	0.58952	0.58952	2	1	1	1	1	1.27348	2	0.714286	1	1	0	1	0.0903226	1.16248	1	1	0.180645	1	1	2	0	1	1	2	1	1	0.0903226	1	1	1	1	0.275763	1	1	1	5.28717e-06	2	0.0570652	0.0903226	0.048694
cusA	1	1	1	2	0.255682	1	2	0.58952	0.58952	2	1	1	1	1	1.27348	2	0.714286	1	1	0	1	0.0903226	1.16248	1	1	0.180645	1	1	2	0	1	1	2	1	1	0.0903226	1	1	1	1	0.275763	1	1	1	5.28717e-06	2	0.0570652	0.0903226	0.048694
yejA	1	1	1	2	0.255682	1	2	0.58952	0.58952	2	1	1	1	1	1.27348	2	0.714286	1	1	0	1	0.0903226	1.16248	1	1	0.180645	1	1	2	0	1	1	2	1	1	0.0903226	1	1	1	1	0.275763	1	1	1	5.63523e-06	2	0.0570652	0.0903226	0.048694
gudP	1	1	1	2	0.255682	1	2	0.58952	0.58952	2	1	1	1	1	1.27348	2	0.714286	1	1	0	1	0.0903226	1.16248	1	1	0.180645	1	1	2	0	1	1	2	1	1	0.0903226	1	1	1	1	0.275763	1	1	1	5.63523e-06	2	0.0570652	0.0903226	0.048694
oppA	1	1	1	2	0.255682	1	2	0.58952	0.58952	2	1	1	1	1	1.27348	2	0.714286	1	1	0	1	0.0903226	1.16248	1	1	0.180645	1	1	2	0	1	1	2	1	1	0.0903226	1	1	1	1	0.275763	1	1	1	5.63523e-06	2	0.0570652	0.0903226	0.048694
yejF	1	1	1	2	0.255682	1	2	0.58952	0.58952	2	1	1	1	1	1.27348	2	0.714286	1	1	0	1	0.0903226	1.16248	1	1	0.180645	1	1	2	0	1	1	2	1	1	0.0903226	1	1	1	1	0.275763	1	1	1	5.63523e-06	2	0.0570652	0.0903226	0.048694
aroP	1	1	1	2	0.255682	1	2	0.58952	0.58952	2	1	1	1	1	1.27348	2	0.714286	1	1	0	1	0.0903226	1.16248	1	1	0.180645	1	1	2	0	1	1	2	1	1	0.0903226	1	1	1	1	0.275763	1	1	1	5.68961e-06	2	0.0570652	0.0903226	0.048694
mtr	1	1	1	2	0.255682	1	2	0.58952	0.58952	2	1	1	1	1	1.27348	2	0.714286	1	1	0	1	0.0903226	1.16248	1	1	0.180645	1	1	2	0	1	1	2	1	1	0.0903226	1	1	1	1	0.275763	1	1	1	5.64468e-06	2	0.0570652	0.0903226	0.048694
ulaC	1	1	1	2	0.255682	1	2	0.58952	0.58952	2	1	1	1	1	1.27348	2	0.714286	1	1	0	1	0.0903226	1.16248	1	1	0.180645	1	1	2	0	1	1	2	1	1	0.0903226	1	1	1	1	0.275763	1	1	1	5.28715e-06	2	0.0570652	0.0903226	0.048694
grxA	1	1	1	2	0.255682	1	2	0.58952	0.58952	2	1	1	1	1	1.27348	2	0.714286	1	1	0	1	0.0903226	1.16248	1	1	0.180645	1	1	2	0	1	1	2	1	1	0.0903226	1	1	1	1	0.275763	1	1	1	5.29312e-06	2	0.0570652	0.0903226	0.048694
livF	1	1	1	2	0.255682	1	2	0.58952	0.58952	2	1	1	1	1	1.27348	2	0.714286	1	1	0	1	0.0903226	1.16248	1	1	0.180645	1	1	2	0	1	1	2	1	1	0.0903226	1	1	1	1	0.275763	1	1	1	5.30547e-06	2	0.0570652	0.0903226	0.048694
adiC	1	1	1	2	0.255682	1	2	0.58952	0.58952	2	1	1	1	1	1.27348	2	0.714286	1	1	0	1	0.0903226	1.16248	1	1	0.180645	1	1	2	0	1	1	2	1	1	0.0903226	1	1	1	1	0.275763	1	1	1	5.30546e-06	2	0.0570652	0.0903226	0.048694
amiB	1	1	1	2	0.255682	1	2	0.58952	0.58952	2	1	1	1	1	1.27348	2	0.714286	1	1	0	1	0.0903226	1.16248	1	1	0.180645	1	1	2	0	1	1	2	1	1	0.0903226	1	1	1	1	0.275763	1	1	1	5.33926e-06	2	0.0570652	0.0903226	0.048694
kgtP	1	1	1	2	0.255682	1	2	0.58952	0.58952	2	1	1	1	1	1.27348	2	0.714286	1	1	0	1	0.0903226	1.16248	1	1	0.180645	1	1	2	0	1	1	2	1	1	0.0903226	1	1	1	1	0.275763	1	1	1	5.61829e-06	2	0.0570652	0.0903226	0.048694
bglX	1	1	1	2	0.255682	1	2	0.58952	0.58952	2	1	1	1	1	1.27348	2	0.714286	1	1	0	1	0.0903226	1.16248	1	1	0.180645	1	1	2	0	1	1	2	1	1	0.0903226	1	1	1	1	0.275763	1	1	1	5.68006e-06	2	0.0570652	0.0903226	0.048694
pepD	1	1	1	2	0.255682	1	2	0.58952	0.58952	2	1	1	1	1	1.27348	2	0.714286	1	1	0	1	0.0903226	1.16248	1	1	0.180645	1	1	2	0	1	1	2	1	1	0.0903226	1	1	1	1	0.275763	1	1	1	5.77559e-06	2	0.0570652	0.0903226	0.048694
pepA	1	1	1	2	0.255682	1	2	0.58952	0.58952	2	1	1	1	1	1.27348	2	0.714286	1	1	0	1	0.0903226	1.16248	1	1	0.180645	1	1	2	0	1	1	2	1	1	0.0903226	1	1	1	1	0.275763	1	1	1	5.33926e-06	2	0.0570652	0.0903226	0.048694
pepB	1	1	1	2	0.255682	1	2	0.58952	0.58952	2	1	1	1	1	1.27348	2	0.714286	1	1	0	1	0.0903226	1.16248	1	1	0.180645	1	1	2	0	1	1	2	1	1	0.0903226	1	1	1	1	0.275763	1	1	1	5.33926e-06	2	0.0570652	0.0903226	0.048694
deoC	1	1	1	1.21017	0.255682	0.208758	1.21017	0.58952	0.58952	2	1	1	1	1	0.273481	2	0.714286	1	1	0	1	0.0903226	1.16248	1	1	0.180645	1	1	2	0	1	1	2	1	1	0.0903226	1	1	1	1	0.275763	1	1	1	5.69033e-06	2	0.0570652	0.0903226	0.048694
manZ	1	1	1	2	0.255682	1	2	0.58952	0.58952	2	1	1	1	1	1.27348	2	0.714286	1	1	0	1	0.0903226	1.16248	1	1	0.180645	1	1	2	0	1	1	2	1	1	0.0903226	1	1	1	1	0.275763	1	1	1	5.68961e-06	2	0.0570652	0.0903226	0.048694
nupG	1	1	1	2	0.255682	1	2	0.58952	0.58952	2	1	1	1	1	1.27348	2	0.714286	1	1	0	1	0.0903226	1.16248	1	1	0.180645	1	1	2	0	1	1	2	1	1	0.0903226	1	1	1	1	0.275763	1	1	1	5.69033e-06	2	0.0570652	0.0903226	0.048694
serA	1	1	1	2	0.255682	1	2	0.58952	0.58952	2	1	1	1	1	1.27079	2	0.714286	1	0.71875	0	1	0.0860465	1.01962	1	1	0.172093	1	1	2	0	1	1	2	1	1	0.0860465	1	1	1	1	0.275763	1	1	1	5.68501e-06	2	0.0564896	0.0860465	0.048694
btuD	1	1	1	2	0.255682	1	2	0.58952	0.58952	2	1	1	1	1	1.27348	2	0.714286	1	1	0	1	0.0903226	1.16248	1	1	0.180645	1	1	2	0	1	1	2	1	1	0.0903226	1	1	1	1	0.275763	1	1	1	5.60335e-06	2	0.0570652	0.0903226	0.048694
ttdT	1	1	1	2	0.255682	1	2	0.58952	0.58952	2	1	1	1	1	1.27348	2	0.714286	1	1	0	1	0.0903226	1.16248	1	1	0.180645	1	1	2	0	1	1	2	1	1	0.0903226	1	1	1	1	0.275763	1	1	1	4.72092e-06	2	0.0570652	0.0903226	0.048694
fhuC	1	1	1	2	0.255682	1	2	0.58952	0.58952	2	1	1	1	1	1.27348	2	0.714286	1	1	0	1	0.0903226	1.16248	1	1	0.180645	1	1	2	0	1	1	2	1	1	0.0903226	1	1	1	1	0.275763	1	1	1	5.22227e-06	2	0.0570652	0.0903226	0.048694
cysU	1	1	1	2	0.255682	1	2	0.58952	0.58952	2	1	1	1	1	1.27348	2	0.714286	1	1	0	1	0.0903226	1.16248	1	1	0.180645	1	1	2	0	1	1	2	1	1	0.0903226	1	1	1	1	0.275763	1	1	1	5.6418e-06	2	0.0570652	0.0903226	0.048694
fhuB	1	1	1	2	0.255682	1	2	0.58952	0.58952	2	1	1	1	1	1.27348	2	0.714286	1	1	0	1	0.0903226	1.16248	1	1	0.180645	1	1	2	0	1	1	2	1	1	0.0903226	1	1	1	1	0.275763	1	1	1	5.22227e-06	2	0.0570652	0.0903226	0.048694
cysP	1	1	1	2	0.255682	1	2	0.58952	0.58952	2	1	1	1	1	1.27348	2	0.714286	1	1	0	1	0.0903226	1.16248	1	1	0.180645	1	1	2	0	1	1	2	1	1	0.0903226	1	1	1	1	0.275763	1	1	1	5.29631e-06	2	0.0570652	0.0903226	0.048694
cysA	1	1	1	2	0.255682	1	2	0.58952	0.58952	2	1	1	1	1	1.27348	2	0.714286	1	1	0	1	0.0903226	1.16248	1	1	0.180645	1	1	2	0	1	1	2	1	1	0.0903226	1	1	1	1	0.275763	1	1	1	5.68961e-06	2	0.0570652	0.0903226	0.048694
xylG	1	1	1	2	0.255682	1	2	0.58952	0.58952	2	1	1	1	1	1.27348	2	0.714286	1	1	0	1	0.0903226	1.16248	1	1	0.180645	1	1	2	0	1	1	2	1	1	0.0903226	1	1	1	1	0.275763	1	1	1	5.33301e-06	2	0.0570652	0.0903226	0.048694
tyrP	1	1	1	2	0.255682	1	2	0.58952	0.58952	2	1	1	1	1	1.27348	2	0.714286	1	1	0	1	0.0903226	1.16248	1	1	0.180645	1	1	2	0	1	1	2	1	1	0.0903226	1	1	1	1	0.275763	1	1	1	4.83834e-06	2	0.0570652	0.0903226	0.048694
serB	1	1	1	2	0.255682	1	2	0.58952	0.58952	2	1	1	1	1	1.27079	2	0.714286	1	0.71875	0	1	0.0860465	1.01962	1	1	0.172093	1	1	2	0	1	1	2	1	1	0.0860465	1	1	1	1	0.275763	1	1	1	5.48589e-06	2	0.0564896	0.0860465	0.048694
ttdB	1	1	1	2	0.255682	1	2	0.58952	0.58952	2	1	1	1	1	1.27348	2	0.714286	1	1	0	1	0.0903226	1.16248	1	1	0.180645	1	1	2	0	1	1	2	1	1	0.0903226	1	1	1	1	0.275763	1	1	1	5.31604e-06	2	0.0570652	0.0903226	0.048694
gcl	1	1	1	2	0.255682	1	2	0.58952	0.58952	2	1	1	1	1	1.27348	2	0.714286	1	1	0	1	0.0903226	1.16248	1	1	0.180645	1	1	2	0	1	1	2	1	1	0.0903226	1	1	1	1	0.275763	1	1	1	4.73181e-06	2	0.0570652	0.0903226	0.048694
hisB	1	1	1	2	0.255682	1	2	0.58952	0.58952	2	1	1	1	1	1.27348	2	0.714286	1	1	0	1	0.0903226	1.16248	1	1	0.180645	1	1	2	0	1	1	2	1	1	0.0903226	1	1	1	1	0.275763	1	1	1	0	2	0.0570652	0.0903226	0.048694
torZ	1	1	1	2	0.255682	1	2	0.58952	0.58952	2	1	1	1	1	1.27348	2	0.714286	1	1	0	1	0.0903226	1.16248	1	1	0.180645	1	1	2	0	1	1	2	1	1	0.0903226	1	1	1	1	0.275763	1	1	1	5.31467e-06	2	0.0570652	0.0903226	0.048694
hisD	1	1	1	2	0.255682	1	2	0.58952	0.58952	2	1	1	1	1	1.27348	2	0.714286	1	1	0	1	0.0903226	1.16248	1	1	0.180645	1	1	2	0	1	1	2	1	1	0.0903226	1	1	1	1	0.275763	1	1	1	0	2	0.0570652	0.0903226	0.048694
hisG	1	1	1	2	0.255682	1	2	0.58952	0.58952	2	1	1	1	1	1.27348	2	0.714286	1	1	0	1	0.0903226	1.16248	1	1	0.180645	1	1	2	0	1	1	2	1	1	0.0903226	1	1	1	1	0.275763	1	1	1	0	2	0.0570652	0.0903226	0.048694
uxuB	1	1	1	2	0.255682	1	2	0.58952	0.58952	2	1	1	1	1	1.27348	2	0.714286	1	1	0	1	0.0903226	1.16248	1	1	0.180645	1	1	2	0	1	1	2	1	1	0.0903226	1	1	1	1	0.275763	1	1	1	5.5299e-06	2	0.0570652	0.0903226	0.048694
kbaY	1	1	1	2	0.255682	1	2	0.58952	0.58952	2	1	1	1	1	1.27348	2	0.714286	1	1	0	1	0.0903226	1.16248	1	1	0.180645	1	1	2	0	1	1	2	1	1	0.0903226	1	1	1	1	0.275763	1	1	1	5.30546e-06	2	0.0570652	0.0903226	0.048694
pntB	1	1	1	2	0.255682	1	2	0.58952	0.58952	2	1	1	1	1	1.27348	2	0.714286	1	1	0	1	0.0903226	1.16248	1	1	0.180645	1	1	2	0	1	1	2	1	1	0.0903226	1	1	1	1	0.275763	1	1	1	5.58144e-06	2	0.0570652	0.0903226	0.048694
panD	1	1	1	2	0.255682	1	2	0.58952	0.58952	2	1	1	1	1	1.27348	2	0.714286	1	1	0	1	0.0903226	1.16248	1	1	0.180645	1	1	2	0	1	1	2	1	1	0.0903226	1	1	1	1	0.275763	1	1	1	0	2	0.0570652	0.0903226	0.048694
sucA	1	1	1	2	0.251073	1	2	0.58952	0.58952	2	1	1	1	1	1.27346	2	0.714286	1	1	0	1	0.0876424	1.15685	1	1	0.175285	1	1	2	0	1	1	2	1	1	0.0876424	1	1	1	1	0.272727	1	1	1	5.59763e-06	2	0.0566632	0.0876424	0.048694
murC	1	1	1	2	0.255682	1	2	0.58952	0.58952	2	1	1	1	1	1.27348	2	0.714286	1	1	0	1	0.0903226	1.16248	1	1	0.180645	1	1	2	0	1	1	2	1	1	0.0903226	1	1	1	1	0.275763	1	1	1	0	2	0.0570652	0.0903226	0.048694
wcaG	1	1	1	2	0.255682	1	2	0.58952	0.58952	2	1	1	1	1	1.27348	2	0.714286	1	1	0	1	0.0903226	1.16248	1	1	0.180645	1	1	2	0	1	1	2	1	1	0.0903226	1	1	1	1	0.275763	1	1	1	5.37371e-06	2	0.0570652	0.0903226	0.048694
citF	1	1	1	2	0.255682	1	2	0.58952	0.58952	2	1	1	1	1	1.27348	2	0.714286	1	1	0	1	0.0903226	1.16248	1	1	0.180645	1	1	2	0	1	1	2	1	1	0.0903226	1	1	1	1	0.275763	1	1	1	5.67666e-06	2	0.0570652	0.0903226	0.048694
hcaB	1	1	1	2	0.255682	1	2	0.58952	0.58952	2	1	1	1	1	1.27348	2	0.714286	1	1	0	1	0.0903226	1.16248	1	1	0.180645	1	1	2	0	1	1	2	1	1	0.0903226	1	1	1	1	0.275763	1	1	1	5.69033e-06	2	0.0570652	0.0903226	0.048694
fucK	1	1	1	2	0.255682	1	2	0.58952	0.58952	2	1	1	1	1	1.27348	2	0.714286	1	1	0	1	0.0903226	1.16248	1	1	0.180645	1	1	2	0	1	1	2	1	1	0.0903226	1	1	1	1	0.275763	1	1	1	5.32597e-06	2	0.0570652	0.0903226	0.048694
fucI	1	1	1	2	0.255682	1	2	0.58952	0.58952	2	1	1	1	1	1.27348	2	0.714286	1	1	0	1	0.0903226	1.16248	1	1	0.180645	1	1	2	0	1	1	2	1	1	0.0903226	1	1	1	1	0.275763	1	1	1	5.3117e-06	2	0.0570652	0.0903226	0.048694
mtlD	1	1	1	2	0.255682	1	2	0.58952	0.58952	2	1	1	1	1	1.27348	2	0.714286	1	1	0	1	0.0903226	1.16248	1	1	0.180645	1	1	2	0	1	1	2	1	1	0.0903226	1	1	1	1	0.275763	1	1	1	5.69033e-06	2	0.0570652	0.0903226	0.048694
phoE	1	1	1	2	0.255682	1	2	0.58952	0.58952	2	1	1	1	1	1.27348	2	0.714286	1	1	0	1	0.0903226	1.16248	1	1	0.180645	1	1	2	0	1	1	2	1	1	0.0903226	1	1	1	1	0.275763	1	1	1	5.39728e-06	2	0.0570652	0.0903226	0.048694
gabD	1	1	1	2	0.255682	1	2	0.58952	0.58952	2	1	1	1	1	1.27348	2	0.714286	1	1	0	1	0.0903226	1.16248	1	1	0.180645	1	1	2	0	1	1	2	1	1	0.0903226	1	1	1	1	0.275763	1	1	1	5.39728e-06	2	0.0570652	0.0903226	0.048694
gcvP	1	1	1	2	0.255682	1	2	0.58952	0.58952	2	1	1	1	1	1.27079	2	0.714286	1	1	0	1	0.0900322	1.16248	1	1	0.180064	1	1	2	0	1	1	2	1	1	0.0900322	1	1	1	1	0.275763	1	1	1	5.75187e-06	2	0.0570652	0.0900322	0.048694
putA	1	1	1	2	0.255682	1	2	0.58952	0.58952	2	0.526316	1	1	1	1.27348	2	0.714286	1	1	0	1	0.0903226	1.16248	1	1	0.180645	1	1	2	0	1	1	2	1	1	0.0903226	1	1	1	1	0.275763	1	1	1	5.58225e-06	2	0.0570652	0.0903226	0.048694
gcvT	1	1	1	2	0.255682	1	2	0.58952	0.58952	2	1	1	1	1	1.27079	2	0.714286	1	1	0	1	0.0900322	1.16248	1	1	0.180064	1	1	2	0	1	1	2	1	1	0.0900322	1	1	1	1	0.275763	1	1	1	5.28715e-06	2	0.0570652	0.0900322	0.048694
xylA	1	1	1	2	0.255682	1	2	0.58952	0.58952	2	1	1	1	1	1.27348	2	0.714286	1	1	0	1	0.0903226	1.16248	1	1	0.180645	1	1	2	0	1	1	2	1	1	0.0903226	1	1	1	1	0.275763	1	1	1	5.68961e-06	2	0.0570652	0.0903226	0.048694
argD	1	1	1	2	0.255682	1	2	0.58952	0.58952	2	1	1	1	1	1.27348	2	0.714286	1	1	0	1	0.0903226	1.16248	1	1	0.180645	1	1	2	0	1	1	2	1	1	0.0903226	1	1	1	1	0.275763	1	1	1	5.7204e-06	2	0.0570652	0.0903226	0.048694
astC	1	1	1	2	0.255682	1	2	0.58952	0.58952	2	1	1	1	1	1.27348	2	0.714286	1	1	0	1	0.0903226	1.16248	1	1	0.180645	1	1	2	0	1	1	2	1	1	0.0903226	1	1	1	1	0.275763	1	1	1	5.69033e-06	2	0.0570652	0.0903226	0.048694
gudD	1	1	1	2	0.255682	1	2	0.58952	0.58952	2	1	1	1	1	1.27348	2	0.714286	1	1	0	1	0.0903226	1.16248	1	1	0.180645	1	1	2	0	1	1	2	1	1	0.0903226	1	1	1	1	0.275763	1	1	1	5.7458e-06	2	0.0570652	0.0903226	0.048694
fabD	1	1	1	2	0.255682	1	2	0.58952	0.58952	2	1	1	1	1	1.27348	2	0.714286	1	1	0	1	0.0903226	1.16248	1	1	0.180645	1	1	2	0	1	1	2	1	1	0.0903226	1	1	1	1	0.264803	1	1	1	0	2	0	0.0903226	0.048694
hflX	1	1	1	2	0.255682	1	2	0.58952	0.58952	2	1	1	1	1	1.27348	2	0.714286	1	1	0	1	0.0903226	1.16248	1	1	0.180645	1	1	2	0	1	1	2	1	1	0.0903226	1	1	1	1	0.275763	1	1	1	5.79577e-06	2	0.0570652	0.0903226	0.048694
iaaA	1	1	1	2	0.255682	1	2	0.58952	0.58952	2	1	1	1	1	1.27348	2	0.714286	1	1	0	1	0.0903226	1.16248	1	1	0.180645	1	1	2	0	1	1	2	1	1	0.0903226	1	1	1	1	0.275763	1	1	1	5.79577e-06	2	0.0570652	0.0903226	0.048694
hypB	1	1	1	2	0.255682	1	2	0.58952	0.58952	2	1	1	1	1	1.27348	2	0.714286	1	1	0	1	0.0903226	1.16248	1	1	0.180645	1	1	2	0	1	1	2	1	1	0.0903226	1	1	1	1	0.275763	1	1	1	5.79577e-06	2	0.0570652	0.0903226	0.048694
yfdR	1	1	1	2	0.255682	1	2	0.58952	0.58952	2	1	1	1	1	1.27348	2	0.714286	1	1	0	1	0.0903226	1.16248	1	1	0.180645	1	1	2	0	1	1	2	1	1	0.0903226	1	1	1	1	0.275763	1	1	1	5.79577e-06	2	0.0570652	0.0903226	0.048694
yjjG	1	1	1	2	0.255682	1	2	0.58952	0.58952	2	1	1	1	1	1.27348	2	0.714286	1	1	0	1	0.0903226	1.16248	1	1	0.180645	1	1	2	0	1	1	2	1	1	0.0903226	1	1	1	1	0.275763	1	1	1	5.79577e-06	2	0.0570652	0.0903226	0.048694
purA	1	1	1	2	0.255682	1	2	0.58952	0.58952	2	1	1	1	1	1.27348	2	0.714286	1	1	0	1	0.0903226	1.16248	1	1	0.180645	1	1	2	0	1	1	2	1	1	0.0903226	1	1	1	1	0.275763	1	1	1	0	2	0.0570652	0.0903226	0.048694
ulaF	1	1	1	2	0.255682	1	2	0.58952	0.58952	2	1	1	1	1	1.27348	2	0.714286	1	1	0	1	0.0903226	1.16248	1	1	0.180645	1	1	2	0	1	1	2	1	1	0.0903226	1	1	1	1	0.275763	1	1	1	5.31083e-06	2	0.0570652	0.0903226	0.048694
suhB	1	1	1	2	0.255682	1	2	0.58952	0.58952	2	1	1	1	1	1.27348	2	0.714286	1	1	0	1	0.0903226	1.16248	1	1	0.180645	1	1	2	0	1	1	2	1	1	0.0903226	1	1	1	1	0.275763	1	1	1	5.68961e-06	2	0.0570652	0.0903226	0.048694
cpsB	1	1	1	2	0.255682	1	2	0.58952	0.58952	2	1	1	1	1	1.27348	2	0.714286	1	1	0	1	0.0903226	1.16248	1	1	0.180645	1	1	2	0	1	1	2	1	1	0.0903226	1	1	1	1	0.275763	1	1	1	5.77724e-06	2	0.0570652	0.0903226	0.048694
menC	1	1	1	2	0.255682	1	2	0.58952	0.58952	2	1	1	1	1	1.27348	2	0.714286	1	1	0	1	0.0903226	1.16248	1	1	0.180645	1	1	2	0	1	1	2	1	1	0.0903226	1	1	1	1	0.275763	1	1	1	5.68961e-06	2	0.0570652	0.0903226	0.048694
purL	1	1	1	2	0.255682	1	2	0.58952	0.58952	2	1	1	1	1	1.27348	2	0.714286	1	1	0	1	0	1.16248	1	1	0	1	1	2	0	1	1	2	1	1	0	1	1	1	1	0.275763	1	1	1	0	2	0.0570652	0	0.048694
menF	1	1	1	2	0.255682	1	2	0.58952	0.58952	2	1	1	1	1	1.27348	2	0.714286	1	1	0	1	0.0903226	1.16248	1	1	0.180645	1	1	2	0	1	1	2	1	1	0.0903226	1	1	1	1	0.275763	1	1	1	5.63496e-06	2	0.0570652	0.0903226	0.048694
purD	1	1	1	2	0.255682	1	2	0.58952	0.58952	2	1	1	1	1	1.27348	2	0.714286	1	1	0	1	0	1.16248	1	1	0	1	1	2	0	1	1	2	1	1	0	1	1	1	1	0.275763	1	1	1	0	2	0.0570652	0	0.048694
hldD	1	1	1	2	0.255682	1	2	0.58952	0.58952	2	1	1	1	1	1.27348	2	0.714286	1	1	0	1	0.0903226	1.16248	1	1	0.180645	1	1	2	0	1	1	2	1	1	0.0903226	1	1	1	1	0.275763	1	1	1	5.42002e-06	2	0.0570652	0.0903226	0.048694
pdxA	1	1	1	2	0.255682	1	2	0.58952	0.58952	2	1	1	1	1	1.27348	2	0.714286	1	1	0	1	0.0903226	1.16248	1	1	0.180645	1	1	2	0	1	1	2	1	1	0.0903226	1	1	1	1	0.275763	1	1	1	0	2	0.0570652	0.0903226	0.048694
accA	1	1	1	2	0.255682	1	2	0.58952	0.58952	2	1	1	1	1	1.27348	2	0.714286	1	1	0	1	0.0903226	1.16248	1	1	0.180645	1	1	2	0	1	1	2	1	1	0.0903226	1	1	1	1	0.264803	1	1	1	0	2	0	0.0903226	0.048694
murG	1	1	1	2	0.255682	1	2	0.58952	0.58952	2	1	1	1	1	1.27348	2	0.714286	1	1	0	1	0.0903226	1.16248	1	1	0.180645	1	1	2	0	1	1	2	1	1	0.0903226	1	1	1	1	0.275763	1	1	1	0	2	0.0570652	0.0903226	0.048694
mraY	1	1	1	2	0.255682	1	2	0.58952	0.58952	2	1	1	1	1	1.27348	2	0.714286	1	1	0	1	0.0903226	1.16248	1	1	0.180645	1	1	2	0	1	1	2	1	1	0.0903226	1	1	1	1	0.275763	1	1	1	0	2	0.0570652	0.0903226	0.048694
tdh	1	1	1	2	0.255682	1	2	0.58952	0.58952	2	1	1	1	1	1.27348	2	0.714286	1	1	0	1	0.0903226	1.16248	1	1	0.180645	1	1	2	0	1	1	2	1	1	0.0903226	1	1	1	1	0.275763	1	1	1	5.32554e-06	2	0.0570652	0.0903226	0.048694
argI	1	1	1	2	0.255682	1	2	0.58952	0.58952	2	1	1	1	1	1.27348	2	0.714286	1	1	0	1	0.0903226	1.16248	1	1	0.180645	1	1	2	0	1	1	2	1	1	0.0903226	1	1	1	1	0.275763	1	1	1	5.32554e-06	2	0.0570652	0.0903226	0.048694
upp	1	1	1	2	0.255682	1	2	0.58952	0.58952	1.58952	1	1	1	1	1.27348	2	0.714286	1	1	0	1	0.0903226	1.16248	1	1	0.180645	1	1	2	0	1	1	2	1	1	0.0903226	1	1	1	1	0.275763	1	1	1	5.30545e-06	2	0.0570652	0.0903226	0.048694
argF	1	1	1	2	0.255682	1	2	0.58952	0.58952	2	1	1	1	1	1.27348	2	0.714286	1	1	0	1	0.0903226	1.16248	1	1	0.180645	1	1	2	0	1	1	2	1	1	0.0903226	1	1	1	1	0.275763	1	1	1	5.58104e-06	2	0.0570652	0.0903226	0.048694
sad	1	1	1	2	0.255682	1	2	0.58952	0.58952	2	1	1	1	1	1.27348	2	0.714286	1	1	0	1	0.0903226	1.16248	1	1	0.180645	1	1	2	0	1	1	2	1	1	0.0903226	1	1	1	1	0.275763	1	1	1	4.72092e-06	2	0.0570652	0.0903226	0.048694
codA	1	1	1	2	0.255682	1	2	0.58952	0.58952	2	1	1	1	1	1.27348	2	0.714286	1	1	0	1	0.0903226	1.16248	1	1	0.180645	1	1	2	0	1	1	2	1	1	0.0903226	1	1	1	1	0.275763	1	1	1	5.69033e-06	2	0.0570652	0.0903226	0.048694
dcd	1	1	1	2	0.255682	1	2	0.58952	0.58952	2	1	1	1	1	1.27348	2	0.714286	1	1	0	1	0.0903226	1.16248	1	1	0.180645	1	1	2	0	1	1	2	1	1	0.0903226	1	1	1	1	0.275763	1	1	1	5.66622e-06	2	0.0570652	0.0903226	0.048694
dxr	1	1	1	2	0.255682	1	2	0.58952	0.58952	2	1	1	1	1	1.27348	2	0.714286	1	1	0	1	0.0903226	1.16248	1	1	0.180645	1	1	2	0	1	1	2	1	1	0.0903226	1	1	1	1	0.275763	1	1	1	0	2	0.0570652	0.0903226	0.048694
entC	1	1	1	2	0.255682	1	2	0.58952	0.58952	2	1	1	1	1	1.27348	2	0.714286	1	1	0	1	0.0903226	1.16248	1	1	0.180645	1	1	2	0	1	1	2	1	1	0.0903226	1	1	1	1	0.275763	1	1	1	5.7352e-06	2	0.0570652	0.0903226	0.048694
cysJ	1	1	1	2	0.255682	1	2	0.58952	0.58952	2	1	1	1	1	1.27348	2	0.714286	1	1	0	1	0.0903226	1.16248	1	1	0.180645	1	1	2	0	1	1	2	1	1	0.0903226	1	1	1	1	0.275763	1	1	1	0	2	0.0570652	0.0903226	0.048694
proC	1	1	1	2	0.255682	1	2	0.58952	0.58952	2	1	1	1	1	1.27348	2	0.714286	1	1	0	1	0.0903226	1.16248	1	1	0.180645	1	1	2	0	1	1	2	1	1	0.0903226	1	1	1	1	0.275763	1	1	1	0	2	0.0570652	0.0903226	0.048694
nudI	1	1	1	2	0.255682	1	2	0.58952	0.58952	2	1	1	1	1	1.27348	2	0.714286	1	1	0	1	0.0903226	1.16248	1	1	0.180645	1	1	2	0	1	1	2	1	1	0.0903226	1	1	1	1	0.275763	1	1	1	5.30547e-06	2	0.0570652	0.0903226	0.048694
glmM	1	1	1	2	0.255682	1	2	0.58952	0.58952	2	1	1	1	1	1.27348	2	0.714286	1	1	0	1	0.0903226	1.16248	1	1	0.180645	1	1	2	0	1	1	2	1	1	0.0903226	1	1	1	1	0.275763	1	1	1	0	2	0	0.0903226	0.048694
uxaA	1	1	1	2	0.255682	1	2	0.58952	0.58952	2	1	1	1	1	1.27348	2	0.714286	1	1	0	1	0.0903226	1.16248	1	1	0.180645	1	1	2	0	1	1	2	1	1	0.0903226	1	1	1	1	0.275763	1	1	1	5.34842e-06	2	0.0570652	0.0903226	0.048694
thiK	1	1	1	2	0.255682	1	2	0.58952	0.58952	2	1	1	1	1	1.27348	2	0.714286	1	1	0	1	0.0903226	1.16248	1	1	0.180645	1	1	2	0	1	1	2	1	1	0.0903226	1	1	1	1	0.275763	1	1	1	5.63475e-06	2	0.0570652	0.0903226	0.048694
uxuA	1	1	1	2	0.255682	1	2	0.58952	0.58952	2	1	1	1	1	1.27348	2	0.714286	1	1	0	1	0.0903226	1.16248	1	1	0.180645	1	1	2	0	1	1	2	1	1	0.0903226	1	1	1	1	0.275763	1	1	1	5.29629e-06	2	0.0570652	0.0903226	0.048694
carA	1	1	1	2	0.255682	1	2	0.58952	0.58952	2	1	1	1	1	1.27348	2	0.714286	1	1	0	1	0.0903226	1.16248	1	1	0.180645	1	1	2	0	1	1	2	1	1	0.0903226	1	1	1	1	0.275763	1	1	1	5.30547e-06	2	0.0570652	0.0903226	0.048694
adiA	1	1	1	2	0.255682	1	2	0.58952	0.58952	2	1	1	1	1	1.27348	2	0.714286	1	1	0	1	0.0903226	1.16248	1	1	0.180645	1	1	2	0	1	1	2	1	1	0.0903226	1	1	1	1	0.275763	1	1	1	5.64268e-06	2	0.0570652	0.0903226	0.048694
speB	1	1	1	2	0.255682	1	2	0.58952	0.58952	2	1	1	1	1	1.27348	2	0.714286	1	1	0	1	0.0903226	1.16248	1	1	0.180645	1	1	2	0	1	1	2	1	1	0.0903226	1	1	1	1	0.275763	1	1	1	5.30547e-06	2	0.0570652	0.0903226	0.048694
hemA	1	1	1	2	0.255682	1	2	0.58952	0.58952	2	1	1	1	1	1.27348	2	0.714286	1	1	0	1	0.0903226	1.16248	1	1	0.180645	1	1	2	0	1	1	2	1	1	0.0903226	1	1	1	1	0.275763	1	1	1	0	2	0.0570652	0.0903226	0
trxB	1	1	1	2	0.255682	1	2	0.58952	0.58952	2	1	1	1	1	1.27348	2	0.714286	1	1	0	1	0.0903226	1.16248	1	1	0.180645	1	1	2	0	1	1	2	1	1	0.0903226	1	1	1	1	0.275763	1	1	1	5.02076e-06	2	0.0570652	0.0903226	0.048694
nanE	1	1	1	2	0.255682	1	2	0.58952	0.58952	2	1	1	1	1	1.27348	2	0.714286	1	1	0	1	0.0903226	1.16248	1	1	0.180645	1	1	2	0	1	1	2	1	1	0.0903226	1	1	1	1	0.275763	1	1	1	5.15775e-06	2	0.0570652	0.0903226	0.048694
ybcF	1	1	1	2	0.255682	1	2	0.4625	0.4625	2	1	1	1	1	1.2447	2	0.714286	1	1	0	1	0.0903226	1.16248	1	1	0.180645	1	1	2	0	1	1	2	1	1	0.0903226	1	1	1	1	0.275763	1	1	1	4.78399e-06	2	0.0570652	0.0903226	0.048694
mngB	1	1	1	2	0.255682	1	2	0.58952	0.58952	2	1	1	1	1	1.27348	2	0.714286	1	1	0	1	0.0903226	1.16248	1	1	0.180645	1	1	2	0	1	1	2	1	1	0.0903226	1	1	1	1	0.275763	1	1	1	5.32467e-06	2	0.0570652	0.0903226	0.048694
gss	1	1	1	2	0.255682	1	2	0.58952	0.58952	2	1	1	1	1	1.27348	2	0.714286	1	1	0	1	0.0903226	1.16248	1	1	0.180645	1	1	2	0	1	1	2	1	1	0.0903226	1	1	1	1	0.275763	1	1	1	5.63969e-06	2	0.0570652	0.0903226	0.048694
fumC	1	1	1	2	0.255682	1	2	0.58952	0.58952	2	1	1	1	1	1.27348	2	0.714286	1	1	0	1	0.0903226	1.16248	1	1	0.180645	1	1	2	0	1	1	2	1	1	0.0903226	1	1	1	1	0.275763	1	1	1	4.82628e-06	2	0.0570652	0.0903226	0.048694
entD	1	1	1	2	0.255682	1	2	0.58952	0.58952	2	1	1	1	1	1.27348	2	0.714286	1	1	0	1	0.0903226	1.16248	1	1	0.180645	1	1	2	0	1	1	2	1	1	0.0903226	1	1	1	1	0.275763	1	1	1	4.72092e-06	2	0.0570652	0.0903226	0.048694
mhpB	1	1	1	2	0.255682	1	2	0.58952	0.58952	2	1	1	1	1	1.27348	2	0.714286	1	1	0	1	0.0903226	1.16248	1	1	0.180645	1	1	2	0	1	1	2	1	1	0.0903226	1	1	1	1	0.275763	1	1	1	5.31169e-06	2	0.0570652	0.0903226	0.048694
kefF	1	1	1	2	0.255682	1	2	0.58952	0.58952	2	1	1	1	1	1.27348	2	0.714286	1	1	0	1	0.0903226	1.16248	1	1	0.180645	1	1	2	0	1	1	2	1	1	0.0903226	1	1	1	1	0.275763	1	1	1	4.78827e-06	2	0.0570652	0.0903226	0.048694
ulaG	1	1	1	2	0.255682	1	2	0.58952	0.58952	2	1	1	1	1	1.27348	2	0.714286	1	1	0	1	0.0903226	1.16248	1	1	0.180645	1	1	2	0	1	1	2	1	1	0.0903226	1	1	1	1	0.275763	1	1	1	5.73441e-06	2	0.0570652	0.0903226	0.048694
metK	1	1	1	2	0.255682	1	2	0.58952	0.58952	2	1	1	1	1	1.27348	2	0.714286	1	1	0	1	0.0903226	1.16248	1	1	0.180645	1	1	2	0	1	1	2	1	1	0.0903226	1	1	1	1	0.275763	1	1	1	0	2	0.0570652	0.0903226	0.048694
tdk	1	1	1	2	0.255682	1	2	0.58952	0.58952	2	1	1	1	1	1	2	0.714286	1	1	0	1	0.0903226	1.16248	1	1	0.180645	1	1	2	0	1	1	2	1	1	0.0903226	1	1	1	1	0.275763	1	1	1	5.69033e-06	2	0.0570652	0.0903226	0.048694
asd	1	1	1	2	0.255682	1	2	0.58952	0.58952	2	1	1	1	1	1.27348	2	0.714286	1	1	0	1	0.0903226	1.16248	1	1	0.180645	1	1	2	0	1	1	2	1	1	0.0903226	1	1	1	1	0.275763	1	1	1	0	2	0.0570652	0.0903226	0.048694
thrA	1	1	1	2	0.255682	1	2	0.58952	0.58952	2	1	1	1	1	1.27348	2	0.714286	1	1	0	1	0.0903226	1.16248	1	1	0.180645	1	1	2	0	1	1	2	1	1	0.0903226	1	1	1	1	0.275763	1	1	1	4.82817e-06	2	0.0570652	0.0903226	0.048694
cysH	1	1	1	2	0.255682	1	2	0.58952	0.58952	2	1	1	1	1	1.27348	2	0.714286	1	1	0	1	0.0903226	1.16248	1	1	0.180645	1	1	2	0	1	1	2	1	1	0.0903226	1	1	1	1	0.275763	1	1	1	0	2	0.0570652	0.0903226	0.048694
cysK	1	1	1	2	0.255682	1	2	0.58952	0.58952	2	1	1	1	1	1.27348	2	0.714286	1	1	0	1	0.0903226	1.16248	1	1	0.180645	1	1	2	0	1	1	2	1	1	0.0903226	1	1	1	1	0.275763	1	1	1	5.29334e-06	2	0.0570652	0.0903226	0.048694
nrdB	1	1	1	2	0.255682	1	2	0.58952	0.58952	2	1	1	1	1	1.27348	2	0.714286	1	1	0	1	0.0903226	1.16248	1	1	0.180645	1	1	2	0	1	1	2	1	1	0.0903226	1	1	1	1	0.275763	1	1	1	5.30547e-06	2	0.0570652	0.0903226	0.048694
hisA	1	1	1	2	0.255682	1	2	0.58952	0.58952	2	1	1	1	1	1.27348	2	0.714286	1	1	0	1	0.0903226	1.16248	1	1	0.180645	1	1	2	0	1	1	2	1	1	0.0903226	1	1	1	1	0.275763	1	1	1	0	2	0.0570652	0.0903226	0.048694
gmhB	1	1	1	2	0.255682	1	2	0.58952	0.58952	2	1	1	1	1	1.27348	2	0.714286	1	1	0	1	0.0903226	1.16248	1	1	0.180645	1	1	2	0	1	1	2	1	1	0.0903226	1	1	1	1	0.275763	1	1	1	5.67501e-06	2	0.0570652	0.0903226	0.048694
hisI	1	1	1	2	0.255682	1	2	0.58952	0.58952	2	1	1	1	1	1.27348	2	0.714286	1	1	0	1	0.0903226	1.16248	1	1	0.180645	1	1	2	0	1	1	2	1	1	0.0903226	1	1	1	1	0.275763	1	1	1	0	2	0.0570652	0.0903226	0.048694
waaA	1	1	1	2	0.255682	1	2	0.58952	0.58952	2	1	1	1	1	1.27348	2	0.714286	1	1	0	1	0.0903226	1.16248	1	1	0.180645	1	1	2	0	1	1	2	1	1	0.0903226	1	1	1	1	0.275763	1	1	1	0	2	0	0.0903226	0.048694
aroC	1	1	1	2	0	1	2	0.58952	0.58952	2	1	1	1	1	1.27348	2	0.714286	1	1	0	1	0.0903226	1	1	1	0.180645	1	1	2	0	1	1	2	1	1	0.0903226	1	1	1	1	0.275763	1	1	1	0	2	0.0570652	0.0903226	0.048694
purT	1	1	1	2	0.255682	1	2	0.58952	0.58952	2	1	1	1	1	1.27348	2	0.714286	1	1	0	1	0.0903226	1.16248	1	1	0.180645	1	1	2	0	1	1	2	1	1	0.0903226	1	1	1	1	0.275763	1	1	1	5.16306e-06	2	0.0570652	0.0903226	0.048694
pheA	1	1	1	2	0.255682	1	2	0.58952	0.58952	2	1	1	1	1	1.27348	2	0.714286	1	1	0	1	0.0903226	1.16248	1	1	0.180645	1	1	2	0	1	1	2	1	1	0.0903226	1	1	1	1	0.275763	1	1	1	0	2	0.0570652	0.0903226	0.048694
poxB	1	1	1	2	0.255682	1	2	0.58952	0.58952	2	1	1	1	1	1.27348	2	0.714286	1	1	0	1	0.0903226	1.16248	1	1	0.180645	1	1	2	0	1	1	2	1	1	0.0903226	1	1	1	1	0.275763	1	1	1	5.29629e-06	2	0.0570652	0.0903226	0.048694
murB	1	1	1	2	0.255682	1	2	0.58952	0.58952	2	1	1	1	1	1.27348	2	0.714286	1	1	0	1	0.0903226	1.16248	1	1	0.180645	1	1	2	0	1	1	2	1	1	0.0903226	1	1	1	1	0.275763	1	1	1	0	2	0.0570652	0.0903226	0.048694
kdsD	1	1	1	2	0.255682	1	2	0.58952	0.58952	2	1	1	1	1	1.27348	2	0.714286	1	1	0	1	0.0903226	1.16248	1	1	0.180645	1	1	2	0	1	1	2	1	1	0.0903226	1	1	1	1	0.275763	1	1	1	5.57528e-06	2	0.0570652	0.0903226	0.048694
srlQ	1	1	1	2	0.255682	1	2	0.58952	0.58952	2	1	1	1	1	1.27348	2	0.714286	1	1	0	1	0.0903226	1.16248	1	1	0.180645	1	1	2	0	1	1	2	1	1	0.0903226	1	1	1	1	0.275763	1	1	1	5.57528e-06	2	0.0570652	0.0903226	0.048694
pykF	1	1	1	2	0.255682	1	2	0.58952	0.58952	2	1	1	1	1	1.27348	2	0.714286	1	1	0	1	0.0903226	1.16248	1	1	0.180645	1	1	2	0	1	1	2	1	1	0.0903226	1	1	1	1	0.275763	1	1	1	5.57528e-06	2	0.0570652	0.0903226	0.048694
glpX	1	1	1	2	0.255682	1	2	0.58952	0.58952	2	1	1	1	1	1.27348	2	0.714286	1	1	0	1	0.0903226	1.16248	1	1	0.180645	1	1	2	0	1	1	2	1	1	0.0903226	1	1	1	1	0.275763	1	1	1	5.30547e-06	2	0.0570652	0.0903226	0.048694
yfbT	1	1	1	2	0.255682	1	2	0.58952	0.58952	2	1	1	1	1	1.27348	2	0.714286	1	1	0	1	0.0903226	1.16248	1	1	0.180645	1	1	2	0	1	1	2	1	1	0.0903226	1	1	1	1	0.275763	1	1	1	4.72092e-06	2	0.0570652	0.0903226	0.048694
ilvD	1	1	1	2	0.255682	1	2	0.58952	0.58952	2	1	1	1	1	1.27348	2	0.714286	1	1	0	1	0.0903226	1.16248	1	1	0.180645	1	1	2	0	1	1	2	1	1	0.0903226	1	1	1	1	0.275763	1	1	1	0	2	0.0570652	0.0903226	0.048694
metC	1	1	1	2	0.255682	1	2	0.58952	0.58952	2	1	1	1	1	1.27348	2	0.714286	1	1	0	1	0.0903226	1.16248	1	1	0.180645	1	1	2	0	1	1	2	1	1	0.0903226	1	1	1	1	0.275763	1	1	1	5.65482e-06	2	0.0570652	0.0903226	0.048694
hldE	1	1	1	2	0.255682	1	2	0.58952	0.58952	2	1	1	1	1	1.27348	2	0.714286	1	1	0	1	0.0903226	1.16248	1	1	0.180645	1	1	2	0	1	1	2	1	1	0.0903226	1	1	1	1	0.275763	1	1	1	5.58144e-06	2	0.0570652	0.0903226	0.048694
thiD	1	1	1	2	0.255682	1	2	0.58952	0.58952	2	1	1	1	1	1.27348	2	0.714286	1	1	0	1	0.0903226	1.16248	1	1	0.180645	1	1	2	0	1	1	2	1	1	0.0903226	1	1	1	1	0.275763	1	1	1	0	2	0.0570652	0.0903226	0.048694
paaK	1	1	1	2	0.255682	1	2	0.58952	0.58952	2	1	1	1	1	1.27348	2	0.714286	1	1	0	1	0.0903226	1.16248	1	1	0.180645	1	1	2	0	1	1	2	1	1	0.0903226	1	1	1	1	0.275763	1	1	1	5.74982e-06	2	0.0570652	0.0903226	0.048694
nadR	1	1	1	2	0.255682	1	2	0.58952	0.58952	2	1	1	1	1	1.27348	2	0.714286	1	1	0	1	0.0903226	1.16248	1	1	0.180645	1	1	2	0	1	1	2	1	1	0.0903226	1	1	1	1	0.275763	1	1	1	4.78827e-06	2	0.0570652	0.0903226	0.048694
pyrF	1	1	1	2	0.255682	1	2	0	0	2	1	1	1	1	1	2	0.714286	1	1	0	1	0.0903226	1.16248	1	1	0.180645	1	1	2	0	1	1	2	1	1	0.0903226	1	1	1	1	0.275763	1	1	1	0	2	0.0570652	0.0903226	0.048694
nudC	1	1	1	2	0.255682	1	2	0.58952	0.58952	2	1	1	1	1	1.27348	2	0.714286	1	1	0	1	0.0903226	1.16248	1	1	0.180645	1	1	2	0	1	1	2	1	1	0.0903226	1	1	1	1	0.275763	1	1	1	5.28716e-06	2	0.0570652	0.0903226	0.048694
bglA	1	1	1	2	0.255682	1	2	0.58952	0.58952	2	1	1	1	1	1.27348	2	0.714286	1	1	0	1	0.0903226	1.16248	1	1	0.180645	1	1	2	0	1	1	2	1	1	0.0903226	1	1	1	1	0.275763	1	1	1	5.69033e-06	2	0.0570652	0.0903226	0.048694
udk	0	1	1	2	0.255682	0.5	2	0.58952	0.58952	2	1	1	1	1	1.11439	2	0.714286	1	1	0	1	0.0903226	1.16248	1	1	0.180645	1	1	2	0	1	1	2	1	1	0.0903226	1	1	1	1	0.275763	1	1	1	5.67416e-06	2	0.0570652	0.0903226	0.048694
yqhD	1	1	1	2	0.255682	1	2	0.58952	0.58952	2	1	1	1	1	1.27348	2	0.714286	1	1	0	1	0.0903226	1.16248	1	1	0.180645	1	1	2	0	1	1	2	1	1	0.0903226	1	1	1	1	0.275763	1	1	1	4.90294e-06	2	0.0570652	0.0903226	0.048694
yghA	1	1	1	2	0.255682	1	2	0.58952	0.58952	2	1	1	1	1	1.27348	2	0.714286	1	1	0	1	0.0903226	1.16248	1	1	0.180645	1	1	2	0	1	1	2	1	1	0.0903226	1	1	1	1	0.275763	1	1	1	4.83885e-06	2	0.0570652	0.0903226	0.048694
ybbO	1	1	1	2	0.255682	1	2	0.58952	0.58952	2	1	1	1	1	1.27348	2	0.714286	1	1	0	1	0.0903226	1.16248	1	1	0.180645	1	1	2	0	1	1	2	1	1	0.0903226	1	1	1	1	0.275763	1	1	1	5.31467e-06	2	0.0570652	0.0903226	0.048694
katE	1	1	1	2	0.255682	1	2	0.58952	0.58952	2	1	1	1	1	1.27348	2	0.714286	1	1	0	1	0.0903226	1.16248	1	1	0.180645	1	1	2	0	1	1	2	1	1	0.0903226	1	1	1	1	0.275763	1	1	1	5.31467e-06	2	0.0570652	0.0903226	0.048694
nanA	1	1	1	2	0.255682	1	2	0.58952	0.58952	2	1	1	1	1	1.27348	2	0.714286	1	1	0	1	0.0903226	1.16248	1	1	0.180645	1	1	2	0	1	1	2	1	1	0.0903226	1	1	1	1	0.275763	1	1	1	5.65465e-06	2	0.0570652	0.0903226	0.048694
deoA	1	1	1	2	0.255682	1	2	0.58952	0.58952	2	1	1	1	1	1.21017	2	0.714286	1	1	0	1	0.0903226	1.16248	1	1	0.180645	1	1	2	0	1	1	2	1	1	0.0903226	1	1	1	1	0.275763	1	1	1	4.76622e-06	2	0.0570652	0.0903226	0.048694
ispA	1	1	1	2	0.255682	1	2	0.58952	0.58952	2	1	1	1	1	1.27348	2	0.714286	1	1	0	1	0.0903226	1.16248	1	1	0.180645	1	1	2	0	1	1	2	1	1	0.0903226	1	1	1	1	0.275763	1	1	1	0	2	0.0570652	0.0903226	0.048694
ribC	1	1	1	2	0.255682	1	2	0.58952	0.58952	2	1	1	1	1	1.27348	2	0.714286	1	1	0	1	0	1.16248	1	1	0	1	1	2	0	1	1	2	1	1	0	1	1	1	1	0.275763	1	1	1	0	2	0.0570652	0	0.048694
tyrB	1	1	1	2	0.255682	1	2	0.58952	0.58952	2	1	1	1	1	1.27348	2	0.714286	1	1	0	1	0.0903226	1.16248	1	1	0.180645	1	1	2	0	1	1	2	1	1	0.0903226	1	1	1	1	0.275763	1	1	1	4.72092e-06	2	0.0570652	0.0903226	0.048694
glpB	1	1	1	2	0.255682	1	2	0.58952	0.58952	2	1	1	1	1	1.27348	2	0.714286	1	1	0	1	0.0903226	1.16248	1	1	0.180645	1	1	2	0	1	1	2	1	1	0.0903226	1	1	1	1	0.275763	1	1	1	5.28716e-06	2	0.0570652	0.0903226	0.048694
tktA	1	1	1	2	0.255682	1	2	0.58952	0.58952	2	1	1	1	1	1.27348	2	0.714286	1	1	0	1	0.0903226	1.16248	1	1	0.180645	1	1	2	0	1	1	2	1	1	0.0903226	1	1	1	1	0.275763	1	1	1	4.78827e-06	2	0.0570652	0.0903226	0.048694
dapE	1	1	1	2	0.255682	1	2	0.58952	0.58952	2	1	1	1	1	1.27348	2	0.714286	1	1	0	1	0.0903226	1.16248	1	1	0.180645	1	1	2	0	1	1	2	1	1	0.0903226	1	1	1	1	0.275763	1	1	1	0	2	0.0570652	0.0903226	0.048694
lpxL	1	1	1	2	0.255682	1	2	0.58952	0.58952	2	1	1	1	1	1.27348	2	0.714286	1	1	0	1	0.0903226	1.16248	1	1	0.180645	1	1	2	0	1	1	2	1	1	0.0903226	1	1	1	1	0.275763	1	1	1	5.69033e-06	2	0.001018	0.0903226	0.048694
tktB	1	1	1	2	0.255682	1	2	0.58952	0.58952	2	1	1	1	1	1.27348	2	0.714286	1	1	0	1	0.0903226	1.16248	1	1	0.180645	1	1	2	0	1	1	2	1	1	0.0903226	1	1	1	1	0.275763	1	1	1	5.31211e-06	2	0.0570652	0.0903226	0.048694
hemF	1	1	1	2	0.255682	1	2	0.58952	0.58952	2	1	1	1	1	1.27348	2	0.714286	1	1	0	1	0.0903226	1.16248	1	1	0.180645	1	1	2	0	1	1	2	1	1	0.0903226	1	1	1	1	0.275763	1	1	1	5.31161e-06	2	0.0570652	0.0903226	0
cysG	1	1	1	2	0.255682	1	2	0.58952	0.58952	2	1	1	1	1	1.27348	2	0.714286	1	1	0	1	0.0903226	1.16248	1	1	0.180645	1	1	2	0	1	1	2	1	1	0.0903226	1	1	1	1	0.275763	1	1	1	0	2	0.0570652	0.0903226	0.048694
[truncated: 206 more columns]
